# Supplementary material for: Crystal structure of 2-oxopyrrolidin-3-yl 4-(2-phenyl­diazen-1-yl)benzoate
Source: Acta Crystallogr E Crystallogr Commun. 2018 Mar 6;74(Pt 4):458–60. doi: 10.1107/S205698901800333X (PMC5946967; doi:10.1107/S205698901800333X)
Supplement: Supplementary file 1 [file e-74-00458-sup1.cif]

##############################################################################
#                                                                            #
# This CIF contains the data in a paper accepted for publication in          #
# Acta Crystallographica Section E. It conforms to the requirements of       #
# Notes for Authors for Acta Crystallographica Section E, and has been       #
# peer reviewed under the auspices of the IUCr Commission on Journals.       #
#                                                                            #
# Full details of the Crystallographic Information File format               #
# are given in the paper "The Crystallographic Information File (CIF):       #
# a New Standard Archive File for Crystallography" by S. R. Hall, F. H.      #
# Allen and I. D. Brown [Acta Cryst. (1991), A47, 655-685].                  #
#                                                                            #
# The current version of the core CIF dictionary is obtainable from          #
# ftp://ftp.iucr.org/pub/cif_core.dic.                                       #
#                                                                            #
# Software is freely available for graphical display of the structure(s)     #
# in this CIF. For information consult the CIF software page                 #
# http://www.iucr.org/resources/cif/software.                                #
#                                                                            #
# This file may be used for bona fide research purposes within the           #
# scientific community so long as proper attribution is given to the journal # 
# article from which it was obtained.                                        #
#                                                                            #
##############################################################################
data_I
_database_code_depnum_ccdc_archive 'CCDC 1826009'
_audit_creation_method
;
Olex2 1.2
(compiled 2017.08.10 svn.r3458 for OlexSys, GUI svn.r5381)
;
_journal_date_recd_electronic     2018-02-06
_journal_date_accepted     2018-02-26
_journal_name_full     'Acta Crystallographica, Section E'
_journal_year     2018
_journal_volume     74
_journal_issue      4
_journal_page_first     458
_journal_page_last     460
_journal_paper_category     GO
_journal_paper_doi     10.1107/S205698901800333X
_journal_coeditor_code     FF2152
_publ_contact_author_name     ''Barrett, Christopher'
_publ_contact_author_address
;
Otto Maass Chemistry Building,
Office 419, Chemistry Department,
McGill University, 801 Sherbrooke St. W.,
Montr\'eal, Qu\'ebec
Canada, H3A 0B8
;
_publ_contact_author_email     chris.barrett@mcgill.ca
_publ_contact_author_phone     ?
_publ_section_title
;
Crystal structure of 2-oxopyrrolidin-3-yl 4-(2-phenyldiazen-1-yl)benzoate
;
_publ_section_title_footnote     .
loop_
    _publ_author_name
    _publ_author_footnote
    _publ_author_address
    'Elkin, Igor' .
;
Otto Maass Chemistry Building,
Office 430, Chemistry Department,
McGill University, 801 Sherbrooke St. W.,
Montreal, Quebec
Canada, H3A 0B8
;
    'Maris, Thierry' .
;
Department of Chemistry
Universit\'e de Montr\'eal
2900 Edouard-Montpetit Blvd.,
Montreal, Quebec
Canada, H3C 3J7
;
    'Melkoumov, Alexandre' .
;
Faculty of Pharmacy,
Universit\'e de Montr\'eal
2900 Edouard-Montpetit Blvd.,
Montreal, Quebec
Canada, H3C 3J7
;
    'Hildgen, Patrice' .
;
Faculty of Pharmacy,
Universit\'e de Montr\'eal
2900 Edouard-Montpetit Blvd.,
Montreal, Quebec
Canada, H3C 3J7
;
    'Banquy, Xavier' .
;
Faculty of Pharmacy,
Universit\'e de Montr\'eal
2900 Edouard-Montpetit Blvd.,
Montreal, Quebec
Canada, H3C 3J7
;
    'Leclair, Gr\'egoire' .
;
Faculty of Pharmacy,
Universit\'e de Montr\'eal
2900 Edouard-Montpetit Blvd.,
Montreal, Quebec
Canada, H3C 3J7
;
    'Barrett, Christopher' .
;
Otto Maass Chemistry Building,
Office 430, Chemistry Department,
McGill University, 801 Sherbrooke St. W.,
Montreal, Quebec, H3A 0B8
Canada
;
_publ_section_synopsis
;
The crystal preparation and structure of a cyclic derivative of \g-aminobutyric
acid, GABA, is reported.
;
_chemical_name_systematic
;
2-Oxopyrrolidin-3-yl 4-(2-phenyldiazen-1-yl)benzoate
;
_chemical_name_common     ?
_chemical_formula_moiety     'C17 H15 N3 O3'
_chemical_formula_sum     'C17 H15 N3 O3'
_chemical_formula_iupac     'C17 H15 N3 O3'
_chemical_formula_weight     309.32
_chemical_melting_point     ?
_shelx_space_group_comment
;
The symmetry employed for this shelxl refinement is uniquely defined
by the following loop, which should always be used as a source of
symmetry information in preference to the above space-group names.
They are only intended as comments.
;
_space_group_crystal_system     monoclinic
_space_group_name_H-M_alt     'C 2'
_space_group_name_Hall     'C 2y'
loop_
    _space_group_symop_operation_xyz
    'x, y, z'
    '-x, y, -z'
    'x+1/2, y+1/2, z'
    '-x+1/2, y+1/2, -z'
_cell_length_a     10.2069(3)
_cell_length_b     6.3761(2)
_cell_length_c     23.2265(7)
_cell_angle_alpha     90
_cell_angle_beta     101.4540(10)
_cell_angle_gamma     90
_cell_volume     1481.48(8)
_cell_formula_units_Z     4
_cell_measurement_reflns_used     9959
_cell_measurement_theta_min     3.379
_cell_measurement_theta_max     60.562
_cell_measurement_temperature     150
_exptl_crystal_description     needle
_exptl_crystal_colour     orange
_exptl_crystal_size_max     0.38
_exptl_crystal_size_mid     0.09
_exptl_crystal_size_min     0.06
_exptl_crystal_density_diffrn     1.387
_exptl_crystal_density_meas     ?
_exptl_crystal_density_method     ?
_exptl_crystal_F_000     648
_exptl_absorpt_coefficient_mu     0.514
_exptl_absorpt_correction_type     multi-scan
_exptl_absorpt_process_details
;
(SADABS; Krause <i>et al.</i>, 2015)
;
_shelx_estimated_absorpt_T_min     ?
_shelx_estimated_absorpt_T_max     ?
_exptl_absorpt_correction_T_min     0.4333
_exptl_absorpt_correction_T_max     0.5814
_exptl_special_details
;
X-ray crystallographic data for I were collected from a single crystal
sample, which was mounted on a loop fiber. Data were collected using
a Bruker Venture diffractometer equipped with a Photon 100 CMOS Detector,
a Helios MX optics and a Kappa goniometer. The crystal-to-detector distance
was 4.0 cm, and the data collection was carried out in 1024 x 1024 pixel mode.
;
_diffrn_ambient_temperature     150
_diffrn_radiation_type     GaK\a
_diffrn_radiation_wavelength     1.34139
_diffrn_radiation_monochromator     'Helios MX Mirror Optics'
_diffrn_measurement_device_type     'Bruker Venture Metaljet'
_diffrn_measurement_device     'k-geometry diffractometer'
_diffrn_measurement_method     '\w and \f scans'
_diffrn_detector_area_resol_mean     10.24
_diffrn_reflns_number     21356
_diffrn_reflns_av_R_equivalents     0.0464
_diffrn_reflns_theta_min     3.378
_diffrn_reflns_theta_max     60.661
_diffrn_reflns_theta_full     53.594
_diffrn_measured_fraction_theta_max     0.999
_diffrn_measured_fraction_theta_full     0.999
_diffrn_reflns_limit_h_min     -13
_diffrn_reflns_limit_h_max     13
_diffrn_reflns_limit_k_min     -8
_diffrn_reflns_limit_k_max     8
_diffrn_reflns_limit_l_min     -30
_diffrn_reflns_limit_l_max     30
_refine_special_details
;
 Refined as a 2-component inversion twin.
;
_reflns_number_total     3382
_reflns_number_gt     3014
_reflns_threshold_expression     'I > 2\s(I)'
_refine_ls_structure_factor_coef     Fsqd
_refine_ls_matrix_type     full
_refine_ls_R_factor_all     0.0767
_refine_ls_R_factor_gt     0.0697
_refine_ls_wR_factor_gt     0.1913
_refine_ls_wR_factor_ref     0.2008
_refine_ls_goodness_of_fit_ref     1.096
_refine_ls_restrained_S_all     1.096
_refine_ls_number_reflns     3382
_refine_ls_number_parameters     210
_refine_ls_number_restraints     1
_refine_ls_hydrogen_treatment     constr
_refine_ls_weighting_scheme     calc
_refine_ls_weighting_details
              'w=1/[\s^2^(Fo^2^)+(0.1386P)^2^+0.8495P] where P=(Fo^2^+2Fc^2^)/3'
_atom_sites_solution_hydrogens     geom
_atom_sites_solution_primary     dual
_atom_sites_solution_secondary     ?
_refine_ls_shift/su_max     0.000
_refine_ls_shift/su_mean     0.000
_refine_diff_density_max     0.431
_refine_diff_density_min     -0.257
_refine_ls_extinction_method
;
(SHELXL2018; Sheldrick, 2015b)
;
_refine_ls_extinction_coef     0.0052(14)
_refine_ls_extinction_expression
                                  'Fc^*^=kFc[1+0.001xFc^2^\l^3^/sin(2\q)]^-1/4^'
_refine_ls_abs_structure_details
;
 Refined as an inversion twin.
;
loop_
    _atom_type_symbol
    _atom_type_description
    _atom_type_scat_dispersion_real
    _atom_type_scat_dispersion_imag
    _atom_type_scat_source
    'C' 'C' 0.0140 0.0070
                         'International Tables Vol C Tables 4.2.6.8 and 6.1.1.4'
    'H' 'H' 0.0000 0.0000
                         'International Tables Vol C Tables 4.2.6.8 and 6.1.1.4'
    'N' 'N' 0.0250 0.0140
                         'International Tables Vol C Tables 4.2.6.8 and 6.1.1.4'
    'O' 'O' 0.0390 0.0250
                         'International Tables Vol C Tables 4.2.6.8 and 6.1.1.4'
_computing_data_collection
;
SAINT (Bruker, 2016)
;
_computing_cell_refinement
;
APEX3 (Bruker, 2016)
;
_computing_data_reduction
;
SAINT (Bruker, 2016)
;
_computing_structure_solution
;
SHELXT (Sheldrick, 2015a)
;
_computing_structure_refinement
;
SHELXL2018 (Sheldrick, 2015b)
;
_computing_molecular_graphics
;
<i>OLEX2</i> (Dolomanov <i>et al.</i>, 2009) and
Mercury (Macrae <i>et al.</i>, 2008)
;
_computing_publication_material
;
<i>OLEX2</i> (Dolomanov <i>et al.</i>, 2009) and
<i>publCIF</i> (Westrip, 2010)
;
loop_
    _atom_site_type_symbol
    _atom_site_label
    _atom_site_fract_x
    _atom_site_fract_y
    _atom_site_fract_z
    _atom_site_U_iso_or_equiv
    _atom_site_adp_type
    _atom_site_calc_flag
    _atom_site_occupancy
    _atom_site_disorder_assembly
    _atom_site_disorder_group
    N N1 0.6922(3) 0.2037(6) 0.83351(15) 0.0367(7) Uani d 1 . .
    O O1 0.5843(2) 0.9207(5) 0.64242(11) 0.0330(6) Uani d 1 . .
    C C1 0.4923(4) 0.8542(6) 0.67255(17) 0.0329(8) Uani d 1 . .
    C C2 0.5463(4) 0.6943(6) 0.71746(16) 0.0309(7) Uani d 1 . .
    O O2 0.3783(3) 0.9167(6) 0.66315(14) 0.0473(8) Uani d 1 . .
    N N2 0.6075(3) 0.0794(5) 0.84632(15) 0.0367(7) Uani d 1 . .
    C C3 0.6825(4) 0.6531(6) 0.73359(17) 0.0337(8) Uani d 1 . .
    H H3 0.744646 0.733246 0.717269 0.040 Uiso calc 1 . .
    N N3 0.6575(3) 1.2842(6) 0.54545(15) 0.0359(7) Uani d 1 . .
    H H3A 0.708694 1.324852 0.521220 0.043 Uiso calc 1 . .
    O O3 0.6895(3) 0.9284(5) 0.53780(13) 0.0447(7) Uani d 1 . .
    C C4 0.7272(4) 0.4953(6) 0.77341(17) 0.0345(8) Uani d 1 . .
    H H4 0.820379 0.470969 0.785656 0.041 Uiso calc 1 . .
    C C5 0.6365(4) 0.3719(6) 0.79569(16) 0.0327(8) Uani d 1 . .
    C C6 0.4994(4) 0.4147(7) 0.78038(16) 0.0351(8) Uani d 1 . .
    H H6 0.437535 0.333176 0.796487 0.042 Uiso calc 1 . .
    C C7 0.4545(4) 0.5760(7) 0.74172(17) 0.0344(8) Uani d 1 . .
    H H7 0.361682 0.606899 0.731581 0.041 Uiso calc 1 . .
    C C8 0.6650(4) -0.0912(7) 0.88292(16) 0.0344(8) Uani d 1 . .
    C C9 0.8026(4) -0.1300(6) 0.89767(18) 0.0373(9) Uani d 1 . .
    H H9 0.863800 -0.040498 0.883635 0.045 Uiso calc 1 . .
    C C10 0.8484(4) -0.2998(7) 0.93287(18) 0.0411(9) Uani d 1 . .
    H H10 0.941490 -0.328690 0.942456 0.049 Uiso calc 1 . .
    C C11 0.7596(4) -0.4287(7) 0.95435(19) 0.0429(9) Uani d 1 . .
    H H11 0.792211 -0.543911 0.978995 0.051 Uiso calc 1 . .
    C C12 0.6235(5) -0.3897(7) 0.93991(19) 0.0421(9) Uani d 1 . .
    H H12 0.562923 -0.477628 0.954888 0.051 Uiso calc 1 . .
    C C13 0.5753(4) -0.2218(7) 0.90350(19) 0.0398(9) Uani d 1 . .
    H H13 0.481869 -0.196631 0.892795 0.048 Uiso calc 1 . .
    C C14 0.5379(4) 1.0742(6) 0.59755(16) 0.0316(8) Uani d 1 . .
    H H14 0.447555 1.034414 0.574841 0.038 Uiso calc 1 . .
    C C15 0.6388(4) 1.0822(6) 0.55688(16) 0.0324(7) Uani d 1 . .
    C C16 0.5864(4) 1.4325(7) 0.57621(16) 0.0364(8) Uani d 1 . .
    H H16A 0.511318 1.499253 0.548791 0.044 Uiso calc 1 . .
    H H16B 0.647322 1.543044 0.595920 0.044 Uiso calc 1 . .
    C C17 0.5353(4) 1.2951(6) 0.62119(17) 0.0380(9) Uani d 1 . .
    H H17A 0.594166 1.307299 0.660417 0.046 Uiso calc 1 . .
    H H17B 0.443319 1.335774 0.624282 0.046 Uiso calc 1 . .
loop_
    _atom_site_aniso_label
    _atom_site_aniso_U_11
    _atom_site_aniso_U_22
    _atom_site_aniso_U_33
    _atom_site_aniso_U_12
    _atom_site_aniso_U_13
    _atom_site_aniso_U_23
    N1 0.0382(16) 0.0309(16) 0.0394(17) -0.0030(14) 0.0036(13) 0.0042(14)
    O1 0.0343(12) 0.0310(13) 0.0353(12) 0.0018(11) 0.0110(10) 0.0067(11)
    C1 0.0342(17) 0.0311(18) 0.0353(17) -0.0006(14) 0.0112(14) 0.0014(14)
    C2 0.0353(17) 0.0255(16) 0.0326(17) 0.0003(15) 0.0082(14) -0.0005(14)
    O2 0.0379(14) 0.0525(18) 0.0542(17) 0.0101(14) 0.0154(12) 0.0194(16)
    N2 0.0376(16) 0.0315(16) 0.0401(16) -0.0028(14) 0.0054(13) 0.0052(14)
    C3 0.0338(18) 0.032(2) 0.0356(18) -0.0040(14) 0.0078(14) 0.0005(15)
    N3 0.0408(17) 0.0307(16) 0.0383(16) -0.0016(13) 0.0124(13) 0.0019(13)
    O3 0.0593(17) 0.0332(14) 0.0482(15) 0.0062(14) 0.0266(13) 0.0002(13)
    C4 0.0340(17) 0.0296(17) 0.0392(19) -0.0018(15) 0.0056(14) 0.0019(15)
    C5 0.0364(17) 0.0278(19) 0.0338(17) -0.0016(14) 0.0064(14) 0.0002(14)
    C6 0.0341(17) 0.0358(19) 0.0364(17) -0.0029(16) 0.0094(13) 0.0030(17)
    C7 0.0335(17) 0.0322(19) 0.0391(18) -0.0003(15) 0.0109(14) 0.0025(16)
    C8 0.0401(18) 0.0289(18) 0.0331(17) 0.0007(16) 0.0045(14) 0.0017(15)
    C9 0.0396(19) 0.034(2) 0.0379(18) -0.0004(16) 0.0071(15) 0.0014(15)
    C10 0.044(2) 0.035(2) 0.042(2) 0.0030(17) 0.0034(17) 0.0014(17)
    C11 0.052(2) 0.0306(19) 0.043(2) 0.0007(18) 0.0033(17) 0.0040(17)
    C12 0.048(2) 0.035(2) 0.043(2) -0.0058(18) 0.0077(17) 0.0048(17)
    C13 0.041(2) 0.0339(19) 0.044(2) -0.0036(16) 0.0051(16) 0.0024(17)
    C14 0.0337(16) 0.0301(17) 0.0319(16) 0.0031(14) 0.0087(13) 0.0032(14)
    C15 0.0356(17) 0.0312(17) 0.0308(16) 0.0004(14) 0.0080(13) -0.0004(14)
    C16 0.0454(19) 0.0282(18) 0.0367(18) 0.0008(17) 0.0108(15) 0.0007(16)
    C17 0.048(2) 0.0310(19) 0.0374(19) 0.0051(16) 0.0149(16) -0.0018(16)
_geom_special_details
;
 All esds (except the esd in the dihedral angle between two l.s. planes)
 are estimated using the full covariance matrix.  The cell esds are taken
 into account individually in the estimation of esds in distances, angles
 and torsion angles; correlations between esds in cell parameters are only
 used when they are defined by crystal symmetry.  An approximate (isotropic)
 treatment of cell esds is used for estimating esds involving l.s. planes.
;
loop_
    _geom_bond_atom_site_label_1
    _geom_bond_atom_site_label_2
    _geom_bond_site_symmetry_2
    _geom_bond_distance
    _geom_bond_publ_flag
    N1 N2 . 1.251(5) ?
    N1 C5 . 1.431(5) ?
    O1 C1 . 1.347(4) ?
    O1 C14 . 1.440(4) ?
    C1 C2 . 1.484(5) ?
    C1 O2 . 1.208(5) ?
    C2 C3 . 1.391(5) ?
    C2 C7 . 1.406(5) ?
    N2 C8 . 1.433(5) ?
    C3 H3 . 0.9500 ?
    C3 C4 . 1.381(5) ?
    N3 H3A . 0.8800 ?
    N3 C15 . 1.336(5) ?
    N3 C16 . 1.462(5) ?
    O3 C15 . 1.232(5) ?
    C4 H4 . 0.9500 ?
    C4 C5 . 1.391(5) ?
    C5 C6 . 1.400(5) ?
    C6 H6 . 0.9500 ?
    C6 C7 . 1.383(6) ?
    C7 H7 . 0.9500 ?
    C8 C9 . 1.400(5) ?
    C8 C13 . 1.391(6) ?
    C9 H9 . 0.9500 ?
    C9 C10 . 1.381(6) ?
    C10 H10 . 0.9500 ?
    C10 C11 . 1.387(6) ?
    C11 H11 . 0.9500 ?
    C11 C12 . 1.386(7) ?
    C12 H12 . 0.9500 ?
    C12 C13 . 1.392(6) ?
    C13 H13 . 0.9500 ?
    C14 H14 . 1.0000 ?
    C14 C15 . 1.530(5) ?
    C14 C17 . 1.514(5) ?
    C16 H16A . 0.9900 ?
    C16 H16B . 0.9900 ?
    C16 C17 . 1.532(5) ?
    C17 H17A . 0.9900 ?
    C17 H17B . 0.9900 ?
loop_
    _geom_angle_atom_site_label_1
    _geom_angle_atom_site_label_2
    _geom_angle_atom_site_label_3
    _geom_angle_site_symmetry_1
    _geom_angle_site_symmetry_3
    _geom_angle
    _geom_angle_publ_flag
    N2 N1 C5 . . 114.3(3) ?
    C1 O1 C14 . . 115.3(3) ?
    O1 C1 C2 . . 112.4(3) ?
    O2 C1 O1 . . 123.3(4) ?
    O2 C1 C2 . . 124.3(4) ?
    C3 C2 C1 . . 122.1(3) ?
    C3 C2 C7 . . 120.1(4) ?
    C7 C2 C1 . . 117.8(3) ?
    N1 N2 C8 . . 113.6(3) ?
    C2 C3 H3 . . 120.1 ?
    C4 C3 C2 . . 119.8(4) ?
    C4 C3 H3 . . 120.1 ?
    C15 N3 H3A . . 122.5 ?
    C15 N3 C16 . . 115.0(3) ?
    C16 N3 H3A . . 122.5 ?
    C3 C4 H4 . . 119.8 ?
    C3 C4 C5 . . 120.4(4) ?
    C5 C4 H4 . . 119.8 ?
    C4 C5 N1 . . 116.1(3) ?
    C4 C5 C6 . . 120.0(3) ?
    C6 C5 N1 . . 123.9(3) ?
    C5 C6 H6 . . 120.1 ?
    C7 C6 C5 . . 119.7(4) ?
    C7 C6 H6 . . 120.1 ?
    C2 C7 H7 . . 120.1 ?
    C6 C7 C2 . . 119.9(3) ?
    C6 C7 H7 . . 120.1 ?
    C9 C8 N2 . . 123.5(3) ?
    C13 C8 N2 . . 116.0(3) ?
    C13 C8 C9 . . 120.5(4) ?
    C8 C9 H9 . . 120.4 ?
    C10 C9 C8 . . 119.2(4) ?
    C10 C9 H9 . . 120.4 ?
    C9 C10 H10 . . 119.7 ?
    C9 C10 C11 . . 120.6(4) ?
    C11 C10 H10 . . 119.7 ?
    C10 C11 H11 . . 119.9 ?
    C12 C11 C10 . . 120.1(4) ?
    C12 C11 H11 . . 119.9 ?
    C11 C12 H12 . . 120.0 ?
    C11 C12 C13 . . 120.1(4) ?
    C13 C12 H12 . . 120.0 ?
    C8 C13 C12 . . 119.5(4) ?
    C8 C13 H13 . . 120.3 ?
    C12 C13 H13 . . 120.3 ?
    O1 C14 H14 . . 110.2 ?
    O1 C14 C15 . . 107.8(3) ?
    O1 C14 C17 . . 113.4(3) ?
    C15 C14 H14 . . 110.2 ?
    C17 C14 H14 . . 110.2 ?
    C17 C14 C15 . . 104.8(3) ?
    N3 C15 C14 . . 107.2(3) ?
    O3 C15 N3 . . 127.5(4) ?
    O3 C15 C14 . . 125.3(4) ?
    N3 C16 H16A . . 111.1 ?
    N3 C16 H16B . . 111.1 ?
    N3 C16 C17 . . 103.4(3) ?
    H16A C16 H16B . . 109.0 ?
    C17 C16 H16A . . 111.1 ?
    C17 C16 H16B . . 111.1 ?
    C14 C17 C16 . . 104.6(3) ?
    C14 C17 H17A . . 110.8 ?
    C14 C17 H17B . . 110.8 ?
    C16 C17 H17A . . 110.8 ?
    C16 C17 H17B . . 110.8 ?
    H17A C17 H17B . . 108.9 ?
loop_
    _geom_torsion_atom_site_label_1
    _geom_torsion_atom_site_label_2
    _geom_torsion_atom_site_label_3
    _geom_torsion_atom_site_label_4
    _geom_torsion_site_symmetry_1
    _geom_torsion_site_symmetry_2
    _geom_torsion_site_symmetry_3
    _geom_torsion_site_symmetry_4
    _geom_torsion
    _geom_torsion_publ_flag
    N1 N2 C8 C9 . . . . -6.9(5) ?
    N1 N2 C8 C13 . . . . 173.6(4) ?
    N1 C5 C6 C7 . . . . -177.6(4) ?
    O1 C1 C2 C3 . . . . 12.1(5) ?
    O1 C1 C2 C7 . . . . -164.8(3) ?
    O1 C14 C15 N3 . . . . -137.4(3) ?
    O1 C14 C15 O3 . . . . 44.1(5) ?
    O1 C14 C17 C16 . . . . 139.4(3) ?
    C1 O1 C14 C15 . . . . -163.5(3) ?
    C1 O1 C14 C17 . . . . 81.0(4) ?
    C1 C2 C3 C4 . . . . -176.7(3) ?
    C1 C2 C7 C6 . . . . 175.1(4) ?
    C2 C3 C4 C5 . . . . 2.6(6) ?
    O2 C1 C2 C3 . . . . -168.9(4) ?
    O2 C1 C2 C7 . . . . 14.2(6) ?
    N2 N1 C5 C4 . . . . -170.8(3) ?
    N2 N1 C5 C6 . . . . 8.6(5) ?
    N2 C8 C9 C10 . . . . -179.4(4) ?
    N2 C8 C13 C12 . . . . -179.2(4) ?
    C3 C2 C7 C6 . . . . -1.8(6) ?
    C3 C4 C5 N1 . . . . 175.9(3) ?
    C3 C4 C5 C6 . . . . -3.6(6) ?
    N3 C16 C17 C14 . . . . -20.1(4) ?
    C4 C5 C6 C7 . . . . 1.9(6) ?
    C5 N1 N2 C8 . . . . 178.4(3) ?
    C5 C6 C7 C2 . . . . 0.8(6) ?
    C7 C2 C3 C4 . . . . 0.1(6) ?
    C8 C9 C10 C11 . . . . -1.2(6) ?
    C9 C8 C13 C12 . . . . 1.2(6) ?
    C9 C10 C11 C12 . . . . 0.9(6) ?
    C10 C11 C12 C13 . . . . 0.4(6) ?
    C11 C12 C13 C8 . . . . -1.5(6) ?
    C13 C8 C9 C10 . . . . 0.1(6) ?
    C14 O1 C1 C2 . . . . 179.2(3) ?
    C14 O1 C1 O2 . . . . 0.2(6) ?
    C15 N3 C16 C17 . . . . 10.8(4) ?
    C15 C14 C17 C16 . . . . 22.2(4) ?
    C16 N3 C15 O3 . . . . -178.1(4) ?
    C16 N3 C15 C14 . . . . 3.4(4) ?
    C17 C14 C15 N3 . . . . -16.3(4) ?
    C17 C14 C15 O3 . . . . 165.1(4) ?
loop_
    _geom_hbond_atom_site_label_D
    _geom_hbond_atom_site_label_H
    _geom_hbond_atom_site_label_A
    _geom_hbond_site_symmetry_A
    _geom_hbond_distance_DH
    _geom_hbond_distance_HA
    _geom_hbond_distance_DA
    _geom_hbond_angle_DHA
    _geom_hbond_publ_flag
    N3 H3A O3 4_656 0.88 1.99 2.868(4) 175.0 yes
    C11 H11 Cg3 4_647 0.95 2.76 3.596(5) 147.0 yes
_shelx_hkl_file
;
  -2   0   2 1000.80   43.20
  -2   0   2  933.51   43.00
   2   0  -2  968.60   43.10
   2   0  -2  981.50   43.00
   2   0  -2  960.90   43.00
  -2   0   2  927.81   43.00
  -4   0   4  131.79    6.50
  -4   0   4  128.99    6.80
  -4   0   4  121.79    6.40
  -4   0   4  127.99    6.40
   4   0  -4  133.79    6.60
   4   0  -4  127.79    6.70
   4   0  -4  121.59    6.90
  -6   0   6   19.40    2.30
   6   0  -6   14.80    2.90
   6   0  -6   16.90    2.80
   6   0  -6   18.30    3.30
   6   0  -6   23.30    3.00
  -6   0   6   14.40    2.90
  -6   0   6   21.90    2.40
   6   0  -6   17.40    2.60
  -6   0   6   17.60    2.20
  -6   0   6   15.60    2.30
  -6   0   6   16.90    2.40
  -6   0   6   22.50    3.40
  -6   0   6   22.90    4.40
  -6   0   6   17.90    3.00
  -8   0   8  442.06   21.60
   8   0  -8  443.26   22.40
  -8   0   8  453.15   22.20
  -8   0   8  442.46   22.70
   8   0  -8  453.65   22.70
  -8   0   8  457.95   22.00
   8   0  -8  431.06   23.70
  -8   0   8  421.16   23.60
   8   0  -8  429.56   22.10
   8   0  -8  433.36   22.10
   8   0  -8  434.26   23.50
 -10   0  10    4.40    3.00
  10   0 -10   -1.30    4.60
  10   0 -10    0.60    7.40
  10   0 -10    6.50    3.30
  10   0 -10    2.80    3.90
 -10   0  10    2.90    3.20
 -10   0  10    3.90    2.40
  10   0 -10    2.00    5.00
 -10   0  10    8.40    3.60
  12   0 -12    2.40    6.80
  12   0 -12   16.20    9.70
  12   0 -12   -0.70    4.70
 -12   0  12   -3.50    3.70
 -12   0  12   -4.30    3.30
  12   0 -12    1.50    5.40
   1   1  -1  269.57   11.70
   1   1  -1  258.87   12.50
   1   1  -1  244.28   12.10
  -1   1   1  263.27   12.10
  -1  -1   1  283.67   13.40
   1  -1  -1  278.87   13.20
  -1  -1   1  286.67   13.40
  -1  -1   1  283.37   12.60
   1  -1  -1  275.67   13.10
   1  -1  -1  270.87   12.70
   3   1  -3 1283.87   56.29
   3   1  -3 1240.48   56.59
   3   1  -3 1180.68   56.59
  -3   1   3 1264.57   56.19
   3   1  -3 1276.67   56.39
   3  -1  -3 1414.86   62.59
  -3  -1   3 1414.46   63.39
  -3  -1   3 1308.47   63.79
   3  -1  -3 1408.56   62.59
  -3  -1   3 1437.96   62.79
   3  -1  -3 1426.76   62.79
  -5   1   5  105.49    6.10
  -5   1   5  107.89    6.70
   5   1  -5  114.99    6.80
  -5   1   5  102.59    6.30
   5   1  -5  115.19    7.10
   5   1  -5  113.49    6.60
  -5   1   5  112.89    6.10
   5   1  -5  119.29    6.70
   5   1  -5  112.79    6.60
  -5   1   5  113.49    6.20
  -5   1   5  105.89    6.50
   5   1  -5  110.29    6.70
  -5   1   5   97.29    7.40
  -5  -1   5  114.79    7.60
   5  -1  -5  123.49    6.60
   5  -1  -5  119.79    6.70
   5  -1  -5  124.89    6.70
  -5  -1   5  139.49    8.00
  -5  -1   5  119.39    8.70
   5  -1  -5  123.59    7.00
  -5  -1   5  131.79    7.10
  -5  -1   5  126.59    7.70
  -5  -1   5  129.39    7.10
  -7   1   7  168.88   11.30
   7   1  -7  172.68   10.10
   7   1  -7  183.08   10.50
   7   1  -7  178.98   10.60
  -7   1   7  176.38   10.00
   7   1  -7  170.38   11.10
  -7   1   7  168.98    9.20
  -7   1   7  162.28   10.00
  -7   1   7  179.08    9.20
   7   1  -7  179.18   12.40
   7   1  -7  176.08   10.20
  -7   1   7  158.78    9.20
  -7   1   7  161.78    9.20
  -7  -1   7  191.48   11.30
  -7  -1   7  191.98   12.20
   7  -1  -7  182.98   10.30
  -7  -1   7  188.68   11.10
   7  -1  -7  182.08   12.20
   7  -1  -7  189.88   11.10
   7  -1  -7  188.78   10.20
   7  -1  -7  175.78   10.60
  -7  -1   7  194.88   10.10
   7  -1  -7  154.78   13.00
  -7  -1   7  192.38   10.90
  -7  -1   7  187.68   10.00
  -7  -1   7  196.18   10.60
  -9   1   9   29.80    4.90
  -9   1   9   32.00    5.50
   9   1  -9   41.00    5.30
   9   1  -9   46.40    6.60
  -9   1   9   40.80    7.30
   9   1  -9   55.69    8.70
   9   1  -9   44.90    6.00
   9   1  -9   51.19    7.10
  -9   1   9   38.80    5.30
   9   1  -9   38.80    6.10
  -9  -1   9   49.70    8.30
  -9  -1   9   35.10    5.90
   9  -1  -9   45.60    5.30
   9  -1  -9   41.50    6.40
   9  -1  -9   48.70    6.70
  -9  -1   9   47.00    5.50
  -9  -1   9   47.90    5.60
  -9  -1   9   35.70    4.60
   9  -1  -9   46.40    6.00
  11   1 -11    1.60    4.90
 -11   1  11    3.30    4.60
 -11   1  11    8.40    3.40
  11   1 -11    9.00    4.40
  11   1 -11   14.70    7.60
  11   1 -11    8.20    3.90
 -11   1  11    5.00    3.60
  11  -1 -11    5.40    2.80
  11  -1 -11    0.80    5.10
  11  -1 -11    0.00    3.20
  11  -1 -11   12.00    5.60
  11  -1 -11    6.00    8.30
 -11  -1  11    5.90    3.10
 -11  -1  11    9.10    3.30
 -11  -1  11    5.80    3.70
   0   2   0 1392.46   63.09
   0  -2   0 1728.73   75.89
   0  -2   0 1717.33   76.79
   0  -2   0 1636.64   76.29
   2   2  -2   73.39    4.70
   2   2  -2   79.79    3.80
   2   2  -2   68.29    4.60
  -2   2   2   70.79    4.30
  -2  -2   2   80.39    5.80
  -2  -2   2   92.89    5.90
   2  -2  -2   75.09    5.30
   2  -2  -2   71.89    3.80
   2  -2  -2   78.49    4.60
   2  -2  -2   80.29    5.00
   2  -2  -2   76.29    4.00
   4   2  -4 1719.93   72.69
  -4   2   4 1478.85   72.69
   4   2  -4 1649.33   71.39
  -4   2   4 1608.44   72.09
   4   2  -4 1553.24   72.39
  -4   2   4 1667.13   72.49
  -4   2   4 1496.95   72.19
   4   2  -4 1557.84   72.39
   4   2  -4 1559.74   72.59
   4   2  -4 1604.14   72.99
  -4   2   4 1639.44   72.19
   4   2  -4 1629.44   72.49
   4  -2  -4 1898.61   87.59
  -4  -2   4 1853.61   86.89
   4  -2  -4 1984.90   85.99
  -4  -2   4 1987.70   88.09
  -4  -2   4 1851.01   86.29
   4  -2  -4 1948.11   86.09
  -4  -2   4 1862.21   88.29
  -4  -2   4 1935.91   86.29
   4  -2  -4 1984.50   86.39
  -6   2   6   98.09    6.20
   6   2  -6   90.29    6.40
   6   2  -6  104.09    6.90
   6   2  -6   81.19    6.30
  -6   2   6   98.19    6.00
   6   2  -6   88.39    7.00
  -6   2   6  102.69    6.60
  -6   2   6  101.09    6.10
  -6   2   6   94.49    6.10
  -6   2   6  100.19    7.50
   6   2  -6  102.89    7.10
  -6   2   6  106.79    6.70
   6   2  -6   92.49    7.50
  -6  -2   6  114.09    6.60
   6  -2  -6  113.59    6.40
  -6  -2   6  116.89    7.90
  -6  -2   6  105.99   10.50
   6  -2  -6  123.69    6.50
  -6  -2   6  113.69    8.70
  -6  -2   6  100.69    7.10
   6  -2  -6  110.89    6.60
  -6  -2   6   99.09   13.20
   6  -2  -6  119.79    7.20
   6  -2  -6  101.99    8.70
  -8   2   8   23.70    5.50
  -8   2   8   21.80    3.10
   8   2  -8   19.50    4.40
  -8   2   8   18.40    3.00
  -8   2   8   27.90    4.70
  -8   2   8   19.70    4.20
   8   2  -8   16.50    3.10
   8   2  -8   19.10    3.70
  -8   2   8   23.30    3.60
   8   2  -8   13.60    3.70
  -8   2   8   20.40    3.80
   8   2  -8   18.80    3.90
   8  -2  -8   17.50    3.50
  -8  -2   8   21.80    4.70
  -8  -2   8   17.40    3.90
   8  -2  -8   29.30    4.20
  -8  -2   8   21.40    3.20
  -8  -2   8   19.90    4.00
   8  -2  -8   29.40    5.90
   8  -2  -8   17.00    3.60
   8  -2  -8   26.90    4.30
  -8  -2   8   21.50    3.50
  -8  -2   8   21.00    5.10
  10   2 -10   13.40    4.60
 -10   2  10   15.70    3.90
  10   2 -10   13.30    3.80
 -10   2  10    9.00    3.50
  10   2 -10   14.60    3.80
  10   2 -10   13.70    5.60
 -10  -2  10   19.30    4.20
  10  -2 -10    4.00    5.40
 -10  -2  10   12.40    4.60
  10  -2 -10    6.30    6.30
 -10  -2  10   12.90    2.90
 -10  -2  10   15.40    3.20
  10  -2 -10   13.90    4.80
  10  -2 -10   13.70    3.40
  12   2 -12   21.40    5.30
  12   2 -12   25.10    7.20
  12   2 -12   20.40    5.90
 -12  -2  12   52.89    8.90
  12  -2 -12   48.90    6.00
 -12  -2  12   43.60    6.60
  -1   3   1  158.18    9.40
  -1   3   1  161.18    9.00
  -1   3   1  156.88    9.50
   1   3  -1  155.18    9.60
   1   3  -1  179.08    9.60
   1   3  -1  175.28    9.60
   1   3  -1  183.78    9.30
   1   3  -1  189.98   10.20
  -1   3   1  178.98    9.70
   1  -3  -1  207.28   11.20
   1  -3  -1  233.88   11.90
   1  -3  -1  214.78   13.00
  -1  -3   1  239.78   11.10
  -1  -3   1  255.97   12.90
   1  -3  -1  234.48   12.00
  -3   3   3  242.98   12.60
   3   3  -3  220.08   13.00
   3   3  -3  248.48   13.80
  -3   3   3  245.08   13.10
   3   3  -3  247.78   13.10
   3   3  -3  264.37   13.10
   3   3  -3  263.77   13.10
  -3   3   3  260.17   13.00
   3   3  -3  245.98   13.20
  -3   3   3  239.88   12.50
   3   3  -3  249.38   12.90
   3  -3  -3  323.67   16.70
   3  -3  -3  310.97   15.70
  -3  -3   3  313.17   15.60
   3  -3  -3  310.87   15.10
  -3  -3   3  327.47   17.40
  -3  -3   3  303.57   15.20
   5   3  -5  157.68   10.00
   5   3  -5  151.08    9.40
  -5   3   5  165.88    9.00
  -5   3   5  167.08    9.10
   5   3  -5  159.08    9.60
   5   3  -5  160.28    9.80
   5   3  -5  161.28    9.90
   5   3  -5  158.28   10.40
   5   3  -5  147.89   10.60
  -5   3   5  167.08    9.40
   5  -3  -5  210.98   10.60
   5  -3  -5  217.18   10.80
  -5  -3   5  208.88   11.30
   5  -3  -5  229.28   11.30
  -5  -3   5  217.48   13.70
   5  -3  -5  212.18   10.60
  -5  -3   5  201.78   12.10
  -5  -3   5  212.38   11.10
   5  -3  -5  207.28   13.40
  -7   3   7   29.00    3.70
  -7   3   7   25.60    3.50
   7   3  -7   20.00    3.90
   7   3  -7   24.80    5.00
   7   3  -7   22.80    4.30
  -7   3   7   29.00    5.50
   7   3  -7   30.60    4.30
  -7   3   7   31.00    5.20
  -7   3   7   24.90    4.90
  -7   3   7   32.20    3.60
  -7  -3   7   36.60    5.60
  -7  -3   7   35.00    3.90
   7  -3  -7   41.50    5.00
  -7  -3   7   30.40    5.40
   7  -3  -7   30.00    4.20
  -7  -3   7   31.00    5.80
   7  -3  -7   43.10    4.30
  -7  -3   7   23.20    4.30
  -7  -3   7   34.30    4.90
   7  -3  -7   31.30    3.80
   9   3  -9   20.40    4.50
  -9   3   9   12.20    4.10
  -9   3   9    9.00    3.60
  -9   3   9   12.10    5.40
   9   3  -9    8.20    3.50
   9   3  -9    5.80    3.30
  -9   3   9    9.80    2.30
  -9   3   9   12.70    2.80
   9  -3  -9   10.80    3.80
  -9  -3   9   14.40    4.30
  -9  -3   9   19.30    3.80
  -9  -3   9   13.30    3.30
   9  -3  -9   15.00    3.40
  -9  -3   9   10.50    4.60
  11   3 -11    6.80    4.10
  11   3 -11    0.80    4.50
  11   3 -11    4.40    5.60
 -11  -3  11    5.90    5.30
 -11  -3  11    7.30    3.50
  11  -3 -11    3.70    3.90
 -11  -3  11    5.60    3.20
   0   4   0  669.43   31.30
   0   4   0  675.53   32.20
   0   4   0  653.03   32.30
   0   4   0  644.54   31.10
   0   4   0  702.03   32.90
   0   4   0  699.63   32.10
   0  -4   0  930.71   41.50
   0  -4   0  844.72   41.50
   0  -4   0  926.01   42.80
  -2   4   2  237.98   14.40
   2   4  -2  224.28   15.80
   2   4  -2  263.27   13.60
  -2   4   2  256.27   13.40
  -2   4   2  267.07   13.80
  -2   4   2  273.67   13.10
   2   4  -2  240.08   13.80
   2   4  -2  256.07   14.80
   2   4  -2  261.77   13.80
  -2   4   2  248.98   13.40
   2  -4  -2  321.07   17.10
  -2  -4   2  317.37   17.10
   2  -4  -2  357.16   16.70
   2  -4  -2  332.87   16.00
  -2  -4   2  353.26   19.00
   4   4  -4   53.39    4.90
   4   4  -4   47.40    6.50
  -4   4   4   45.10    6.00
  -4   4   4   44.70    4.40
   4   4  -4   48.20    5.20
  -4   4   4   47.60    4.50
   4   4  -4   43.50    5.30
   4   4  -4   44.40    4.90
   4   4  -4   47.70    5.10
   4   4  -4   47.30    5.30
  -4  -4   4   60.99    8.30
   4  -4  -4   69.49    5.20
   4  -4  -4   52.49    8.30
  -4  -4   4   66.79    5.10
  -4  -4   4   61.69    6.00
   6   4  -6   86.69    8.00
   6   4  -6   93.89    7.90
   6   4  -6  104.19    8.20
   6   4  -6   83.69    7.70
  -6   4   6   89.79    6.50
  -6   4   6   98.19    6.60
  -6   4   6   95.09    6.70
  -6   4   6  101.39    6.70
   6   4  -6   88.69    7.20
  -6   4   6  100.29    8.30
   6   4  -6  100.09    7.80
   6  -4  -6  127.29    7.50
   6  -4  -6  131.29    7.70
   6  -4  -6  121.59    7.30
  -6  -4   6  112.59    9.70
  -6  -4   6  130.99    9.10
  -6  -4   6  109.09    9.60
  -6  -4   6  143.59    8.20
   6  -4  -6  141.49    8.60
  -6  -4   6  116.89   12.60
   8   4  -8   40.50    6.60
  -8   4   8   30.00    4.00
  -8   4   8   30.30    4.30
   8   4  -8   40.50    5.80
  -8   4   8   38.40    6.80
   8   4  -8   42.20    6.30
   8  -4  -8   46.70    5.60
  -8  -4   8   46.10    5.10
   8  -4  -8   60.19    8.90
  -8  -4   8   44.60    6.20
  -8  -4   8   41.20    6.30
  -8  -4   8   35.10    6.80
 -10   4  10   23.80    4.40
  10   4 -10   18.40    4.60
  10   4 -10   20.10    4.60
 -10   4  10   29.00    4.10
 -10  -4  10   33.00    5.80
 -10  -4  10   22.00    4.80
 -10  -4  10   22.80    4.40
 -10  -4  10   29.80    3.90
  10  -4 -10   23.60    4.50
   1   5  -1  645.24   34.00
  -1   5   1  653.83   32.70
  -1   5   1  673.73   33.40
   1   5  -1  680.93   31.40
  -1   5   1  696.63   31.80
   1   5  -1  653.63   32.90
  -1   5   1  673.43   32.40
   1   5  -1  698.33   32.60
   1   5  -1  675.83   32.80
  -1   5   1  661.73   32.10
  -1  -5   1  975.60   44.00
   1  -5  -1  949.90   44.50
   1  -5  -1  849.32   43.30
  -1  -5   1  971.60   45.80
   1  -5  -1  912.61   43.10
   3   5  -3   49.90    5.60
   3   5  -3   41.70    5.40
   3   5  -3   42.80    5.10
  -3   5   3   52.89    4.90
  -3   5   3   44.80    4.60
  -3   5   3   50.99    4.90
   3   5  -3   46.60    5.50
  -3  -5   3   75.69    6.30
   3  -5  -3   74.39    6.40
   3  -5  -3   72.19    5.60
  -3  -5   3   75.69    7.60
   3  -5  -3   63.29   11.70
  -3  -5   3   70.09   10.30
  -3  -5   3   78.59    6.70
   5   5  -5   17.60    3.80
   5   5  -5   11.50    4.10
  -5   5   5   27.00    3.90
   5   5  -5   19.10    3.40
  -5   5   5   18.20    3.40
   5   5  -5   12.60    3.50
  -5   5   5   20.60    2.90
   5   5  -5   15.50    3.50
  -5   5   5   18.30    3.40
   5  -5  -5   31.70    4.20
   5  -5  -5   31.20    3.70
   5  -5  -5   33.50    5.60
  -5  -5   5   24.10    4.30
  -5  -5   5   22.60    4.30
   7   5  -7  249.28   15.00
  -7   5   7  240.68   13.40
   7   5  -7  258.67   15.40
   7   5  -7  259.37   14.00
   7   5  -7  214.78   14.60
  -7   5   7  263.17   13.70
   7   5  -7  247.98   14.30
  -7   5   7  255.17   13.40
  -7   5   7  264.57   13.60
  -7  -5   7  333.47   18.50
   7  -5  -7  313.07   16.90
  -7  -5   7  331.87   18.40
  -7  -5   7  316.17   18.60
  -7  -5   7  331.37   17.30
   9   5  -9   18.20    4.60
  -9   5   9   16.70    3.20
  -9  -5   9   11.40    4.10
  -9  -5   9   19.40    4.30
   9  -5  -9   13.60    4.30
   0   6   0  466.95   23.50
   0   6   0  458.05   23.10
   0   6   0  466.45   22.40
   0   6   0  449.76   23.80
   0  -6   0  676.93   32.00
   0  -6   0  642.74   32.20
   2   6  -2  147.79    9.50
  -2   6   2  136.49    8.80
   2   6  -2  129.99    9.60
  -2   6   2  140.89    8.30
  -2   6   2  135.29    9.30
   2   6  -2  154.58    9.80
  -2   6   2  148.89    8.60
  -2   6   2  148.49    8.50
   2  -6  -2  174.88   12.90
  -2  -6   2  199.48   11.80
  -2  -6   2  206.78   12.50
  -2  -6   2  184.28   12.40
  -4   6   4   55.19    7.30
   4   6  -4   68.19    7.30
  -4   6   4   61.69    5.40
   4   6  -4   65.69    7.00
   4   6  -4   63.99    6.30
  -4   6   4   73.09    5.70
   4   6  -4   67.79    6.40
  -4  -6   4   98.49    9.10
  -4  -6   4  100.19    9.00
  -4  -6   4  105.89    7.50
   4  -6  -4   81.79   10.20
   4  -6  -4   78.99    6.80
  -4  -6   4   85.79    8.60
  -6   6   6    7.60    3.10
   6   6  -6   11.80    4.30
   6   6  -6   12.90    4.20
  -6   6   6   12.90    2.90
   6   6  -6   10.80    3.30
   6   6  -6   13.90    2.90
  -6   6   6   14.80    3.40
  -6  -6   6   18.30    3.70
  -6  -6   6   21.60    4.30
  -6  -6   6   17.80    4.20
  -6  -6   6   16.50    4.60
   8   6  -8   -1.70    4.60
  -8   6   8    2.80    2.00
  -8   6   8   -0.40    2.30
   8  -6  -8    0.70    3.70
  -8  -6   8    0.20    6.20
  -8  -6   8    0.10    3.70
  -8  -6   8    2.00    3.90
   1   7  -1   13.40    2.70
   1   7  -1    5.10    2.50
  -1   7   1    7.30    2.60
  -1   7   1    9.30    2.70
  -1   7   1    8.30    2.30
   1   7  -1    5.20    2.70
  -1  -7   1    5.00    3.60
  -1  -7   1    9.50    4.00
   3   7  -3   21.10    3.70
  -3   7   3   28.80    3.80
   3   7  -3   21.30    3.70
  -3   7   3   28.80    3.70
  -3   7   3   20.10    3.90
   3   7  -3   19.70    3.90
  -3  -7   3   30.20    5.90
  -3  -7   3   39.10    7.10
  -3  -7   3   40.90    7.10
  -5   7   5    2.70    2.00
   5   7  -5    3.70    2.70
  -5   7   5   -1.70    2.00
  -5  -7   5    0.90    4.20
   0   8   0  112.39    7.50
   0   8   0  118.99    7.20
   2   8  -2    4.20    2.20
  -2   8   2    5.30    2.80
  -2   8   2    3.10    1.90
   2   8  -2   -0.40    2.80
  12   0 -11   13.50    3.80
  12   0 -11   13.70    4.80
 -12   0  11    7.80    4.40
  12   0 -11    1.10    7.30
 -12   0  11    8.70    4.00
  10   0  -9  178.18   16.00
  10   0  -9  186.38   12.60
  10   0  -9  185.68   13.80
  10   0  -9  177.08   12.50
  10   0  -9  196.48   11.20
 -10   0   9  184.18   11.50
 -10   0   9  203.58   14.30
 -10   0   9  182.58   10.70
 -10   0   9  162.38   11.70
   8   0  -7  222.48   13.00
   8   0  -7  217.58   13.70
   8   0  -7  217.88   12.50
   8   0  -7  221.78   14.30
   8   0  -7  233.78   12.80
  -8   0   7  218.68   12.40
  -8   0   7  221.18   12.10
  -8   0   7  221.48   11.90
  -8   0   7  226.48   14.20
   8   0  -7  225.08   12.70
  -8   0   7  218.48   13.00
  -6   0   5    0.80    1.00
  -6   0   5    3.00    1.30
  -6   0   5    2.40    1.10
   6   0  -5   -0.50    1.90
   6   0  -5    2.40    1.40
  -6   0   5    2.20    1.60
   6   0  -5    2.70    1.60
  -6   0   5    2.60    1.20
  -6   0   5    4.60    1.80
  -6   0   5    3.50    1.20
   6   0  -5    1.50    1.70
  -6   0   5    0.70    1.00
  -6   0   5    4.90    1.60
  -6   0   5    1.90    2.20
  -6   0   5    4.50    1.90
   6   0  -5    2.50    1.70
  -4   0   3  596.04   28.00
  -4   0   3  590.74   27.70
  -4   0   3  587.04   27.70
   4   0  -3  616.84   27.80
   4   0  -3  621.64   28.30
  -4   0   3  588.94   27.60
   4   0  -3  643.84   28.00
  -4   0   3  640.64   27.80
   4   0  -3  603.94   27.90
  -2   0   1 8487.45  378.46
   2   0  -1 7664.93  378.46
  -2   0   1 7902.81  378.56
  -2   0   1 8656.63  378.46
  -2   0   1 9066.19  378.46
   2   0  -1 9434.36  378.76
   2   0  -3    4.90    0.90
   2   0  -3    5.80    1.10
  -2   0   3    5.40    1.00
   2   0  -3    6.40    1.00
  -4   0   5 1804.22   77.79
  -4   0   5 1690.63   77.49
  -4   0   5 1682.53   77.89
  -4   0   5 1767.72   78.09
   4   0  -5 1755.52   77.79
  -4   0   5 1683.93   77.59
   4   0  -5 1802.72   77.69
   4   0  -5 1692.03   78.09
  -6   0   7   71.39    5.10
  -6   0   7   75.59    5.10
  -6   0   7   69.79    4.30
   6   0  -7   71.39    4.90
   6   0  -7   75.49    5.60
  -6   0   7   66.49    5.30
   6   0  -7   73.79    5.00
   6   0  -7   73.69    5.90
  -6   0   7   64.99    4.30
   6   0  -7   68.09    5.00
   6   0  -7   67.79    5.10
  -6   0   7   69.99    4.40
  -6   0   7   67.89    4.40
  -6   0   7   77.19    4.70
  -6   0   7   64.59    6.50
  -6   0   7   62.79    5.50
   6   0  -7   65.09   10.40
   8   0  -9  249.48   14.60
   8   0  -9  253.27   14.30
  -8   0   9  255.27   14.50
  -8   0   9  263.07   14.30
  -8   0   9  261.67   14.00
   8   0  -9  263.27   14.30
  -8   0   9  249.08   15.70
   8   0  -9  272.57   14.30
   8   0  -9  250.97   15.50
  -8   0   9  266.17   13.80
   8   0  -9  261.37   16.20
 -10   0  11   77.29    9.50
  10   0 -11   75.89    7.40
  10   0 -11   77.79    6.30
  10   0 -11   67.69    8.10
  10   0 -11   56.49   12.60
  10   0 -11   89.99    8.40
 -10   0  11   88.29    7.90
 -10   0  11   70.49    7.00
 -12   0  13    7.90    4.30
  12   0 -13    1.50    4.80
  12   0 -13   12.10    6.70
 -12   0  13    8.00    4.10
  12   0 -13    6.20    5.80
 -11   1  10    0.60    2.80
 -11   1  10    1.40    3.10
  11   1 -10    3.90    4.30
  11   1 -10   -0.10    3.20
  11   1 -10   -5.90    4.90
  11   1 -10   -0.10    3.70
 -11   1  10   -4.00    4.20
 -11  -1  10    0.60    2.80
  11  -1 -10   -2.90    2.90
  11  -1 -10    2.40    2.50
 -11  -1  10   -0.10    2.80
 -11  -1  10    5.60    3.90
  11  -1 -10   -9.20    8.30
 -11  -1  10    2.70    3.10
   9   1  -8  731.73   34.60
  -9   1   8  669.83   34.20
  -9   1   8  744.63   36.50
  -9   1   8  709.53   34.60
  -9   1   8  711.13   34.40
   9   1  -8  698.63   34.80
   9   1  -8  686.93   35.20
   9   1  -8  708.83   33.50
   9   1  -8  709.83   34.80
   9   1  -8  645.74   35.90
  -9  -1   8  750.02   36.50
   9  -1  -8  761.82   37.00
   9  -1  -8  787.32   37.60
   9  -1  -8  735.63   38.50
   9  -1  -8  747.13   37.00
   9  -1  -8  750.12   36.90
  -9  -1   8  793.92   38.80
  -9  -1   8  753.32   37.50
  -9  -1   8  807.72   37.00
  -9  -1   8  760.12   36.60
  -7   1   6  612.64   31.40
  -7   1   6  613.04   29.40
  -7   1   6  611.84   29.30
  -7   1   6  665.73   29.40
  -7   1   6  651.73   30.00
   7   1  -6  574.94   31.00
  -7   1   6  614.44   29.30
  -7   1   6  626.74   29.20
  -7   1   6  651.43   30.10
   7   1  -6  659.03   30.40
   7   1  -6  612.34   30.30
   7   1  -6  630.14   30.20
   7   1  -6  659.63   29.80
  -7   1   6  596.64   30.10
   7   1  -6  643.84   30.70
  -7  -1   6  653.93   31.50
  -7  -1   6  670.53   32.50
   7  -1  -6  664.13   32.10
  -7  -1   6  683.13   32.80
   7  -1  -6  686.33   31.90
  -7  -1   6  667.13   33.40
  -7  -1   6  597.64   31.60
   7  -1  -6  702.73   32.80
   7  -1  -6  691.53   32.00
  -7  -1   6  695.93   32.10
   7  -1  -6  688.03   33.70
  -7  -1   6  727.83   31.80
  -7  -1   6  673.83   32.30
   7  -1  -6  688.83   31.90
  -5   1   4  662.43   33.10
   5   1  -4  701.13   32.50
   5   1  -4  725.53   32.50
  -5   1   4  669.93   31.90
   5   1  -4  685.53   32.50
   5   1  -4  618.94   33.60
  -5   1   4  701.93   32.50
  -5   1   4  710.63   32.00
  -5   1   4  782.02   32.10
   5   1  -4  681.23   32.40
  -5   1   4  713.83   32.00
   5   1  -4  676.93   32.60
   5   1  -4  701.23   32.00
  -5   1   4  717.73   32.30
   5  -1  -4  805.22   35.70
   5  -1  -4  808.72   35.30
  -5  -1   4  708.43   35.50
   5  -1  -4  806.02   35.40
  -5  -1   4  748.33   36.10
  -5  -1   4  797.72   36.50
  -5  -1   4  803.42   35.40
  -5  -1   4  774.92   35.60
  -5  -1   4  716.23   36.00
   3   1  -2  453.65   21.00
  -3   1   2  448.26   20.80
   3   1  -2  422.46   21.30
   3   1  -2  449.66   21.40
   3   1  -2  481.55   20.60
   3   1  -2  456.95   21.10
   3  -1  -2  498.75   22.80
  -3  -1   2  485.45   23.90
  -3  -1   2  497.85   23.10
   3  -1  -2  518.45   23.00
   3  -1  -2  526.65   22.90
   1   1   0  175.48    9.40
   1   1   0  184.78    9.20
   1   1   0  189.08    8.60
  -1   1   0  194.88    8.90
   1  -1   0  203.58    9.60
  -1  -1   0  203.18    9.20
  -1  -1   0  191.78    9.70
  -1  -1   0  198.58    9.80
  -1   1   2 2603.34  107.69
   1   1  -2 2370.56  107.99
   1   1  -2 2193.88  107.99
  -1   1   2 2525.95  107.99
   1  -1  -2 2475.75  112.69
  -1  -1   2 2763.62  113.69
   1  -1  -2 2499.55  112.79
   1  -1  -2 2421.46  113.09
   1  -1  -2 2689.53  113.09
   1  -1  -2 2393.86  113.89
   3   1  -4  362.16   16.80
   3   1  -4  364.26   16.80
   3   1  -4  351.36   17.00
   3   1  -4  341.57   17.10
  -3   1   4  357.56   16.70
   3  -1  -4  422.96   18.40
   3  -1  -4  396.06   19.30
  -3  -1   4  388.46   19.10
  -3  -1   4  419.26   18.50
  -3  -1   4  340.27   20.10
   3  -1  -4  437.46   18.60
   3  -1  -4  405.06   18.30
   5   1  -6  648.84   31.40
   5   1  -6  658.03   30.80
   5   1  -6  672.53   30.80
   5   1  -6  653.93   31.00
  -5   1   6  645.94   30.40
  -5   1   6  662.73   30.40
  -5   1   6  632.44   30.90
   5   1  -6  627.64   30.60
  -5   1   6  668.23   30.90
  -5   1   6  704.83   30.80
   5   1  -6  687.53   30.90
   5   1  -6  568.94   31.20
  -5   1   6  709.43   30.40
  -5   1   6  688.53   30.90
  -5   1   6  667.33   30.40
  -5   1   6  665.73   31.80
   5  -1  -6  742.03   35.40
  -5  -1   6  707.13   34.90
   5  -1  -6  765.42   34.00
  -5  -1   6  762.22   35.40
   5  -1  -6  806.62   34.70
  -5  -1   6  657.53   35.10
   5  -1  -6  762.32   34.00
   5  -1  -6  761.32   34.20
  -5  -1   6  741.03   34.40
  -7   1   8   57.49    5.00
   7   1  -8   56.99    5.50
  -7   1   8   53.69    4.90
   7   1  -8   54.59    5.50
   7   1  -8   52.69    7.80
  -7   1   8   55.09    4.70
   7   1  -8   55.29    5.40
  -7   1   8   60.89    4.20
  -7   1   8   57.29    5.10
  -7   1   8   57.19    5.50
   7   1  -8   56.99    5.30
  -7   1   8   59.69    6.40
   7   1  -8   64.39    6.30
   7   1  -8   58.49    6.40
  -7   1   8   66.99    5.30
   7  -1  -8   71.49    5.40
   7  -1  -8   49.99    7.20
   7  -1  -8   62.09    5.00
  -7  -1   8   68.49    6.10
   7  -1  -8   61.99    5.00
   7  -1  -8   63.59    5.90
  -7  -1   8   63.99    5.00
  -7  -1   8   65.69    4.80
  -7  -1   8   73.19    5.80
  -7  -1   8   63.69    7.10
   7  -1  -8   60.59    5.40
  -7  -1   8   64.89    5.60
   9   1 -10  234.08   13.90
  -9   1  10  232.58   15.40
   9   1 -10  219.98   14.30
  -9   1  10  232.38   13.60
  -9   1  10  216.88   13.30
   9   1 -10  217.68   12.40
   9   1 -10  239.38   13.80
   9   1 -10  213.38   13.70
   9   1 -10  214.48   15.70
  -9  -1  10  251.47   14.30
   9  -1 -10  243.68   14.20
   9  -1 -10  247.68   14.30
  -9  -1  10  250.67   13.90
  -9  -1  10  254.47   16.10
  -9  -1  10  248.68   13.80
  -9  -1  10  262.07   14.90
   9  -1 -10  227.48   14.00
   9  -1 -10  241.88   14.80
   9  -1 -10  227.08   16.10
  11   1 -12    9.00    5.10
  11   1 -12   19.70    7.60
 -11   1  12   21.50    5.80
 -11   1  12   20.40    4.60
  11   1 -12   17.80    4.30
  11   1 -12   38.60    7.00
 -11   1  12   22.10    4.10
  11  -1 -12   19.00    8.40
  11  -1 -12   21.50    6.40
  11  -1 -12   18.20    4.10
  11  -1 -12   22.30    5.60
 -11  -1  12   27.50    7.10
 -11  -1  12   31.00    5.40
 -11  -1  12   23.80    4.60
  11  -1 -12   25.40    4.90
 -11  -1  12   22.30    4.80
 -12   2  11    4.40    4.80
  12   2 -11   12.20    4.60
  12   2 -11    2.40    6.80
  12   2 -11   14.00    5.40
 -12  -2  11   21.20    5.50
  12  -2 -11   16.90    4.80
  12  -2 -11   12.30    3.20
 -12  -2  11    8.60    3.90
 -12  -2  11   11.40    3.80
  10   2  -9   66.99    8.00
 -10   2   9   66.99    8.20
  10   2  -9   51.39    7.60
 -10   2   9   66.59    7.00
  10   2  -9   57.19    7.20
  10   2  -9   66.69    9.20
 -10  -2   9   62.69    7.50
  10  -2  -9   61.19    6.50
 -10  -2   9   64.19    6.10
  10  -2  -9   62.09   10.60
  10  -2  -9   58.39    8.40
 -10  -2   9   66.99    6.10
 -10  -2   9   60.89    7.50
  -8   2   7   -1.00    2.10
  -8   2   7    5.30    3.10
   8   2  -7   -2.60    2.40
  -8   2   7    0.50    1.90
  -8   2   7    0.20    1.60
   8   2  -7    1.90    2.90
  -8   2   7    3.90    2.10
  -8   2   7   -0.40    1.90
  -8   2   7    2.80    2.40
   8   2  -7   -2.30    4.20
   8   2  -7    2.30    2.80
   8   2  -7    0.70    3.10
  -8  -2   7   -3.10    2.20
   8  -2  -7    1.00    2.20
  -8  -2   7    1.10    4.00
  -8  -2   7   -3.20    2.30
  -8  -2   7    3.60    2.70
   8  -2  -7   -1.00    3.30
   8  -2  -7    2.70    3.20
   8  -2  -7    1.70    2.70
  -8  -2   7    0.70    2.30
  -8  -2   7   -1.00    1.30
  -8  -2   7    1.50    2.80
   8  -2  -7   -2.40    2.20
  -6   2   5  133.39    8.20
   6   2  -5  124.39    9.10
  -6   2   5  142.09    8.20
  -6   2   5  137.09    7.60
   6   2  -5  129.79    8.50
   6   2  -5  135.19    7.90
  -6   2   5  134.19    7.70
   6   2  -5  127.49    8.60
  -6   2   5  133.79    7.50
  -6   2   5  125.09    8.90
   6   2  -5  135.29    8.90
   6   2  -5  126.39    7.80
  -6   2   5  137.79    7.60
  -6   2   5  139.39    8.10
  -6  -2   5  157.08    9.80
   6  -2  -5  160.28    8.40
   6  -2  -5  167.08    8.50
  -6  -2   5  140.49    9.00
   6  -2  -5  170.18    9.10
  -6  -2   5  157.48    9.70
   6  -2  -5  147.39   10.70
   6  -2  -5  159.48    8.50
  -6  -2   5  163.68    8.60
  -6  -2   5  161.38   10.60
  -4   2   3  210.98   10.00
   4   2  -3  190.18   10.20
   4   2  -3  188.68   10.20
   4   2  -3  190.28    9.10
   4   2  -3  184.78   10.10
  -4   2   3  186.38    9.70
  -4   2   3  193.38    9.80
   4   2  -3  177.48   10.20
  -4   2   3  185.78   10.50
   4   2  -3  174.58   10.00
   4   2  -3  183.08   10.60
  -4  -2   3  224.28   13.10
  -4  -2   3  219.08   11.70
   4  -2  -3  253.27   11.60
   4  -2  -3  239.78   11.30
   4  -2  -3  250.57   11.40
   4  -2  -3  239.78   13.00
  -4  -2   3  235.98   11.70
   2   2  -1   79.39    5.10
  -2   2   1   79.49    4.70
   2   2  -1   84.19    5.60
   2   2  -1   82.99    4.30
   2  -2  -1   94.49    5.80
  -2  -2   1  102.29    6.30
  -2  -2   1  100.09    6.40
   2  -2  -1   92.59    5.80
   2  -2  -1   87.19    4.80
  -2  -2   1   90.79    4.70
   2  -2  -1   86.39    5.10
   0   2   1 1727.33   75.69
   0   2   1 1663.23   76.29
   0   2  -1 1674.43   76.19
   0  -2  -1 1919.71   86.39
   0  -2  -1 1835.52   85.99
   0  -2   1 1961.40   86.69
   0  -2  -1 1939.51   85.69
   0  -2   1 1913.01   86.19
   2   2  -3 1190.48   53.69
   2   2  -3 1142.99   53.79
   2   2  -3 1197.68   54.29
  -2   2   3 1210.68   53.59
  -2  -2   3 1401.16   62.39
   2  -2  -3 1390.56   61.69
   2  -2  -3 1297.37   60.39
  -2  -2   3 1352.66   60.99
  -2  -2   3 1443.16   62.29
   2  -2  -3 1304.47   61.19
   2  -2  -3 1304.47   61.59
   4   2  -5  350.36   18.10
   4   2  -5  380.46   16.80
  -4   2   5  403.46   18.20
   4   2  -5  346.17   18.40
   4   2  -5  346.47   18.00
  -4   2   5  365.06   18.50
  -4   2   5  368.16   17.70
  -4   2   5  403.86   17.90
   4   2  -5  325.57   18.40
   4   2  -5  381.36   18.20
   4   2  -5  371.16   18.10
  -4   2   5  364.96   18.00
  -4  -2   5  441.76   23.00
   4  -2  -5  485.95   21.50
   4  -2  -5  478.45   21.20
   4  -2  -5  456.85   22.70
  -4  -2   5  438.06   22.10
  -4  -2   5  419.66   21.30
  -4  -2   5  465.85   21.30
  -6   2   7  172.98    9.00
   6   2  -7  164.38    9.30
  -6   2   7  168.58    9.40
  -6   2   7  160.28    9.00
  -6   2   7  164.98    9.00
   6   2  -7  160.28    9.80
  -6   2   7  167.48   10.50
   6   2  -7  168.48    9.90
   6   2  -7  156.58   10.00
   6   2  -7  168.08   10.20
  -6   2   7  168.88    8.90
   6   2  -7  151.08   10.40
   6   2  -7  145.69    9.70
  -6   2   7  167.98    9.80
   6   2  -7  156.08    9.80
   6  -2  -7  202.28   10.00
  -6  -2   7  204.38   10.20
  -6  -2   7  190.08   11.40
   6  -2  -7  191.68   12.40
  -6  -2   7  189.68   12.40
   6  -2  -7  205.38   10.20
  -6  -2   7  187.28   11.50
  -6  -2   7  166.98   12.50
   6  -2  -7  195.48   10.00
   6  -2  -7  214.98   10.90
  -6  -2   7  166.08   12.30
   8   2  -9   53.09    6.50
  -8   2   9   45.30    4.70
  -8   2   9   47.90    4.70
  -8   2   9   59.99    5.80
  -8   2   9   39.70    5.60
   8   2  -9   45.60    6.30
   8   2  -9   55.09    6.10
   8   2  -9   47.60    5.90
  -8   2   9   44.80    4.30
  -8   2   9   50.29    4.80
  -8   2   9   49.00    7.20
  -8  -2   9   53.89    6.50
   8  -2  -9   65.89    5.90
  -8  -2   9   41.90    9.90
  -8  -2   9   62.29    5.10
   8  -2  -9   52.99    7.10
   8  -2  -9   57.39    5.30
   8  -2  -9   66.39    6.00
  -8  -2   9   58.69    6.10
  -8  -2   9   58.19    6.30
  -8  -2   9   54.19   10.50
  -8  -2   9   45.60    5.60
  10   2 -11   46.70    8.90
  10   2 -11   63.19    7.30
 -10   2  11   64.39    7.40
  10   2 -11   62.79    7.20
 -10   2  11   56.19    7.00
  10   2 -11   64.09    8.10
 -10   2  11   64.09    8.70
  10  -2 -11   59.09    8.10
  10  -2 -11   69.09   10.10
  10  -2 -11   74.99    8.60
 -10  -2  11   80.89    8.40
 -10  -2  11   66.89    6.70
  10  -2 -11   75.79    7.10
 -10  -2  11   80.59    8.10
 -10  -2  11   76.29    6.70
  12   2 -13   10.60    4.30
 -12   2  13   17.50    4.90
  12   2 -13   17.00    5.30
  12   2 -13    9.30    6.70
 -12  -2  13   29.30    6.20
 -12  -2  13   17.50    4.60
 -12  -2  13   14.50    6.70
  12  -2 -13   18.20    3.50
  11   3 -10   24.10    6.30
  11   3 -10   37.70    7.40
  11   3 -10   18.40    5.10
 -11   3  10   34.40    5.80
 -11  -3  10   29.50    5.80
 -11  -3  10   31.30    6.60
 -11  -3  10   36.20    8.10
  11  -3 -10   41.50    6.90
 -11  -3  10   29.20    5.70
  -9   3   8   95.59    9.40
   9   3  -8   80.49    8.30
  -9   3   8   78.69   10.70
  -9   3   8   91.59    7.60
   9   3  -8   72.79    7.90
  -9   3   8   91.99    6.80
   9   3  -8   98.79    8.80
  -9   3   8   92.19    6.30
  -9   3   8   97.79    6.90
  -9  -3   8  118.09    7.90
   9  -3  -8  111.89    8.90
  -9  -3   8  107.19    8.70
  -9  -3   8  104.79   10.80
   9  -3  -8  110.69    8.20
  -9  -3   8  114.99    8.70
   9  -3  -8  109.79   10.30
  -9  -3   8  104.29    9.20
  -9  -3   8  103.19    8.70
  -7   3   6   70.79    7.20
   7   3  -6   65.29    6.60
   7   3  -6   68.79    6.80
  -7   3   6   69.89    5.20
  -7   3   6   65.89    6.30
   7   3  -6   54.19    5.40
  -7   3   6   67.39    6.50
  -7   3   6   70.29    5.20
  -7   3   6   63.09    5.20
  -7   3   6   67.09    5.20
   7   3  -6   57.79    6.60
  -7  -3   6   81.09    6.50
  -7  -3   6   73.29    7.20
   7  -3  -6   88.59    6.30
   7  -3  -6   90.49    6.10
  -7  -3   6   79.89    6.70
  -7  -3   6   82.79    5.80
   7  -3  -6   75.49    5.60
  -7  -3   6   92.89   10.00
  -7  -3   6   72.79    7.10
   7  -3  -6   79.09    6.70
  -5   3   4   21.50    3.10
  -5   3   4   16.80    2.70
  -5   3   4   25.60    3.70
  -5   3   4   23.40    2.90
   5   3  -4   16.90    3.60
   5   3  -4   17.10    3.20
   5   3  -4   22.20    4.00
   5   3  -4   17.10    3.10
  -5   3   4   27.50    4.60
   5   3  -4   20.80    3.90
   5   3  -4   18.40    3.10
   5   3  -4   15.90    3.50
   5  -3  -4   21.10    3.90
  -5  -3   4   28.50    3.70
  -5  -3   4   16.30    3.30
  -5  -3   4   18.30    3.30
  -5  -3   4   16.50    3.50
  -5  -3   4   22.10    2.80
  -5  -3   4   16.30    3.60
  -3   3   2   42.40    3.70
   3   3  -2   35.60    4.00
   3   3  -2   36.30    4.30
   3   3  -2   39.40    3.10
  -3   3   2   46.10    3.80
   3   3  -2   43.50    4.00
  -3   3   2   32.00    4.60
   3   3  -2   43.90    4.10
   3   3  -2   43.20    4.70
   3   3  -2   43.30    4.40
   3  -3  -2   47.50    3.30
  -3  -3   2   47.50    4.00
  -3  -3   2   47.70    5.50
   3  -3  -2   51.29    3.80
   3  -3  -2   54.09    5.20
  -3  -3   2   38.20    5.60
   1   3   0  126.19    7.80
  -1   3   0  145.19    8.00
   1   3   0  153.08    7.30
   1   3   0  131.49    7.80
   1   3   0  138.29    8.40
   1   3   0  121.79    7.80
   1   3   0  118.59    7.90
  -1   3   0  125.89    7.90
  -1   3   0  127.19    7.70
  -1   3   0  139.29    7.40
   1  -3   0  180.08    9.50
   1  -3   0  179.58    9.40
  -1  -3   0  164.48    8.70
  -1  -3   0  166.38   10.00
   1  -3   0  175.18   10.90
   1   3  -2  122.69    7.80
  -1   3   2  113.89    7.40
  -1   3   2  117.59    7.20
   1   3  -2  120.49    7.50
  -1   3   2  123.39    7.50
  -1   3   2  123.79    6.90
   1   3  -2  134.39    7.60
  -1   3   2  119.69    6.80
   1   3  -2  103.99    7.20
   1   3  -2  124.69    7.10
  -1  -3   2  175.18    9.80
   1  -3  -2  153.58    8.40
   1  -3  -2  149.29    7.90
   1  -3  -2  146.29    9.80
   1  -3  -2  157.68    8.80
  -1  -3   2  153.78    7.60
   3   3  -4  280.67   14.40
  -3   3   4  281.67   14.40
   3   3  -4  278.27   14.70
   3   3  -4  269.57   14.30
   3   3  -4  287.07   15.30
   3   3  -4  278.57   14.60
  -3   3   4  268.17   14.10
   3   3  -4  283.67   14.50
  -3   3   4  274.97   14.50
  -3   3   4  281.77   14.00
  -3   3   4  287.97   13.70
  -3  -3   4  366.36   17.20
   3  -3  -4  370.46   17.50
  -3  -3   4  332.07   18.00
   3  -3  -4  332.07   17.00
   3  -3  -4  370.56   18.60
  -3  -3   4  368.76   19.30
  -5   3   6  513.85   23.30
   5   3  -6  462.15   23.70
   5   3  -6  461.05   24.10
   5   3  -6  480.65   24.00
   5   3  -6  457.45   24.40
   5   3  -6  475.25   23.60
  -5   3   6  471.15   26.30
  -5   3   6  488.15   24.50
   5   3  -6  469.15   23.50
  -5   3   6  496.65   23.10
   5   3  -6  478.75   25.80
  -5  -3   6  637.74   29.90
   5  -3  -6  668.63   30.10
   5  -3  -6  627.04   29.40
   5  -3  -6  640.54   29.60
   5  -3  -6  597.04   31.90
  -5  -3   6  626.24   29.80
  -5  -3   6  608.64   30.70
   5  -3  -6  669.03   29.30
  -5  -3   6  648.74   33.20
  -7   3   8   17.10    3.80
  -7   3   8   16.90    3.20
   7   3  -8   17.00    3.80
  -7   3   8   16.90    3.30
   7   3  -8   26.20    5.10
  -7   3   8   18.30    2.90
  -7   3   8   26.80    3.90
  -7   3   8   21.10    3.60
   7   3  -8   16.90    3.40
   7   3  -8   26.10    5.30
  -7   3   8   15.80    3.70
  -7  -3   8   19.50    5.30
   7  -3  -8   26.70    4.80
  -7  -3   8   25.80    4.20
   7  -3  -8   27.20    3.70
  -7  -3   8   29.60    3.50
  -7  -3   8   30.40    5.00
  -7  -3   8   25.50    4.10
  -7  -3   8   34.70    5.50
   7  -3  -8   34.50    4.10
   9   3 -10    5.20    3.60
  -9   3  10    3.80    3.40
   9   3 -10   -3.30    2.90
  -9   3  10    3.60    3.00
  -9   3  10    5.50    2.80
  -9   3  10    0.50    3.90
  -9   3  10    5.20    2.80
  -9   3  10    3.10    1.80
   9   3 -10   -2.60    3.30
  -9  -3  10   -2.00    4.00
  -9  -3  10   12.00    4.00
   9  -3 -10   -0.20    3.40
   9  -3 -10    2.50    4.10
   9  -3 -10   13.50    5.00
  -9  -3  10    2.30    2.70
   9  -3 -10    1.50    7.50
  -9  -3  10    3.40    3.30
  -9  -3  10   -0.70    2.20
   9  -3 -10    3.80    2.50
  -9  -3  10   12.00    5.10
  11   3 -12   35.50    7.20
  11   3 -12   39.00    7.00
  11   3 -12   32.20    6.90
 -11  -3  12   41.90    9.10
  11  -3 -12   52.49    7.20
 -11  -3  12   40.60    6.10
 -11  -3  12   43.30    6.50
 -10   4   9   60.09    5.70
  10   4  -9   83.39    8.20
 -10   4   9   78.09    5.90
  10   4  -9   78.49    8.40
 -10  -4   9   95.89    7.40
 -10  -4   9   99.09    8.70
 -10  -4   9   91.69    7.90
  10  -4  -9   94.79    8.60
 -10  -4   9   87.29   11.10
  -8   4   7   32.80    3.70
   8   4  -7   25.40    4.50
  -8   4   7   31.70    4.00
   8   4  -7   21.70    4.10
  -8   4   7   30.30    4.60
  -8   4   7   30.60    4.50
  -8  -4   7   38.70    4.50
  -8  -4   7   38.50    5.80
  -8  -4   7   36.50    5.80
   8  -4  -7   35.40    6.00
  -8  -4   7   38.50    5.70
   6   4  -5  134.59    9.60
  -6   4   5  132.79    9.70
   6   4  -5  129.19    8.40
  -6   4   5  128.09    7.90
   6   4  -5  128.29    8.90
  -6   4   5  132.89    8.10
   6   4  -5  109.59    9.00
  -6   4   5  131.49    7.90
   6   4  -5  120.09    9.10
   6   4  -5  110.89    9.10
  -6   4   5  125.79    7.90
   6  -4  -5  172.38   10.10
  -6  -4   5  166.28    9.90
  -6  -4   5  153.08   11.40
   6  -4  -5  176.18    9.10
  -6  -4   5  161.98   11.40
  -6  -4   5  138.09   13.60
   6  -4  -5  175.78    9.20
  -6  -4   5  171.48   10.50
   6  -4  -5  176.28    9.40
  -6  -4   5  168.88   10.90
  -4   4   3  163.68    9.50
  -4   4   3  167.58    9.80
   4   4  -3  158.58   10.40
   4   4  -3  167.48   10.50
   4   4  -3  169.48   12.10
   4   4  -3  176.58   10.20
   4   4  -3  176.28   10.30
   4   4  -3  169.38   10.40
  -4  -4   3  227.78   13.10
  -4  -4   3  239.48   12.10
  -4  -4   3  228.08   12.70
   4  -4  -3  206.58   14.40
  -4  -4   3  214.78   14.70
  -4  -4   3  218.58   11.90
   4  -4  -3  209.58   11.30
   4  -4  -3  226.58   11.90
   2   4  -1  109.39    7.20
  -2   4   1   88.09    6.90
   2   4  -1  110.69    7.60
   2   4  -1  119.89    7.40
   2   4  -1  124.29    8.70
   2   4  -1  100.39    6.60
  -2   4   1  107.29    7.40
   2   4  -1  107.89    6.50
  -2   4   1  109.29    7.20
  -2   4   1  111.39    7.20
   2   4  -1  107.69    8.10
  -2   4   1  105.89    6.60
  -2  -4   1  152.48    8.50
   2  -4  -1  145.99    8.60
   2  -4  -1  153.48    9.40
   2  -4  -1  132.29    8.50
  -2  -4   1  151.28    7.70
   2  -4  -1  138.09    7.90
  -2  -4   1  142.09    8.80
  -2  -4   1  156.18   10.50
   0   4  -1   11.20    2.50
   0   4   1   12.90    1.90
   0   4  -1    9.30    1.80
   0   4   1   18.20    3.30
   0   4  -1   10.40    2.40
   0   4  -1   13.50    2.20
   0   4  -1   19.30    3.70
   0   4   1   13.60    2.20
   0  -4   1   16.60    3.30
   0  -4   1   24.20    3.20
   0  -4  -1   22.10    3.10
   0  -4  -1   18.80    3.30
   0  -4  -1   15.60    3.00
  -2   4   3  405.16   19.40
  -2   4   3  356.96   22.30
   2   4  -3  368.26   19.80
  -2   4   3  382.26   18.90
   2   4  -3  400.76   19.70
  -2   4   3  403.76   19.60
  -2   4   3  415.56   19.90
   2   4  -3  397.76   19.60
  -2   4   3  395.76   19.40
  -2  -4   3  566.44   28.00
   2  -4  -3  544.75   25.10
   2  -4  -3  511.35   24.60
   2  -4  -3  501.15   25.90
   2  -4  -3  551.64   26.60
   4   4  -5   25.60    4.50
   4   4  -5   30.40    4.70
  -4   4   5   27.60    3.80
  -4   4   5   28.70    3.80
   4   4  -5   23.70    4.70
   4   4  -5   34.30    4.70
   4   4  -5   27.80    4.20
   4   4  -5   40.80    5.10
   4   4  -5   31.40    4.40
   4  -4  -5   28.70    5.00
   4  -4  -5   43.70    3.60
  -4  -4   5   45.10    7.80
  -4  -4   5   32.40    4.90
  -4  -4   5   34.00    4.00
   4  -4  -5   40.00    4.10
  -6   4   7  224.98   12.20
   6   4  -7  240.78   14.10
  -6   4   7  227.68   12.30
  -6   4   7  218.58   13.80
   6   4  -7  212.68   12.80
   6   4  -7  219.68   13.40
   6   4  -7  237.68   13.50
   6   4  -7  230.58   13.90
   6   4  -7  209.58   13.30
  -6   4   7  218.68   12.30
  -6   4   7  236.58   12.60
  -6  -4   7  294.17   17.00
   6  -4  -7  319.77   16.30
   6  -4  -7  299.37   15.20
  -6  -4   7  299.17   17.70
   6  -4  -7  307.27   15.00
  -6  -4   7  310.87   17.30
   6  -4  -7  315.57   15.50
  -6  -4   7  311.47   15.80
  -6  -4   7  265.77   20.20
   8   4  -9   50.49    7.30
  -8   4   9   46.50    4.90
   8   4  -9   39.00    7.50
  -8   4   9   55.19    7.30
  -8   4   9   56.29    5.00
   8   4  -9   54.69    6.50
  -8   4   9   54.79    5.40
  -8   4   9   56.89    5.30
   8   4  -9   48.60    7.00
  -8  -4   9   60.29    7.10
  -8  -4   9   56.59    7.20
   8  -4  -9   69.69    8.70
   8  -4  -9   65.09    7.00
   8  -4  -9   74.99    6.30
  -8  -4   9   72.79    8.80
  -8  -4   9   71.29    6.20
  -8  -4   9   75.69    7.80
 -10   4  11    0.00    2.00
  10   4 -11    1.30    3.80
  10   4 -11    9.90    5.40
  10   4 -11   -2.20    3.90
 -10   4  11    4.70    2.80
 -10  -4  11    0.70    3.30
 -10  -4  11   -6.60    4.60
 -10  -4  11    0.40    3.30
  10  -4 -11    3.90    3.60
 -10  -4  11    1.90    5.80
   9   5  -8   25.00    5.00
  -9   5   8   29.80    4.50
  -9   5   8   39.40    4.00
   9  -5  -8   33.40    6.70
  -9  -5   8   43.30    6.30
  -9  -5   8   60.99    7.00
  -9  -5   8   53.59    7.10
   7   5  -6    8.10    3.90
  -7   5   6    7.20    2.10
   7   5  -6   13.10    3.70
  -7   5   6    9.50    2.70
   7   5  -6   12.50    3.50
  -7  -5   6   13.80    4.10
  -7  -5   6   19.90    3.60
  -7  -5   6   19.80    3.80
  -7  -5   6   18.60    4.40
  -5   5   4   40.80    4.50
  -5   5   4   48.40    4.40
   5   5  -4   34.10    5.90
   5   5  -4   42.10    4.90
  -5   5   4   48.90    4.50
   5   5  -4   44.60    6.10
   5   5  -4   38.30    5.40
   5  -5  -4   72.89    7.20
  -5  -5   4   52.09    5.60
   5  -5  -4   78.69    5.50
   5  -5  -4   71.29    5.10
  -5  -5   4   48.80    6.90
  -5  -5   4   55.49    6.80
  -3   5   2   30.60    4.10
  -3   5   2   35.10    3.90
   3   5  -2   25.20    4.70
  -3   5   2   24.60    4.50
   3   5  -2   36.80    4.90
   3   5  -2   40.90    4.40
   3   5  -2   30.00    4.80
   3  -5  -2   32.30    6.20
  -3  -5   2   38.60    5.30
  -3  -5   2   26.40    5.60
  -3  -5   2   35.90    4.90
   3  -5  -2   35.10    4.90
  -1   5   0  106.09    8.40
   1   5   0   90.19    7.50
  -1   5   0  102.69    7.30
  -1   5   0  105.29    7.40
   1   5   0  104.79    7.20
  -1   5   0  105.09    7.40
  -1   5   0  107.89    6.60
   1   5   0   95.99    6.30
   1   5   0   88.59    7.20
   1   5   0   92.89    9.40
   1   5   0   94.99    6.40
  -1  -5   0  138.89    8.80
   1  -5   0  132.99    8.60
  -1  -5   0  124.69   10.70
   1  -5   0  146.69   10.90
  -1   5   2   37.40    4.70
   1   5  -2   36.10    4.80
  -1   5   2   32.90    4.00
  -1   5   2   28.20    4.10
  -1   5   2   25.90    6.30
  -1   5   2   38.70    4.50
   1   5  -2   32.30    4.30
   1   5  -2   47.00    6.90
   1   5  -2   40.90    5.00
   1   5  -2   41.10    4.90
  -1  -5   2   51.99    5.50
   1  -5  -2   47.40    7.30
   1  -5  -2   45.70    9.00
  -1  -5   2   52.89    8.70
   1  -5  -2   52.29    5.70
   1  -5  -2   38.00    4.90
   3   5  -4   39.00    5.40
  -3   5   4   40.40    4.60
   3   5  -4   46.00    5.60
  -3   5   4   48.10    4.50
  -3   5   4   43.50    4.70
   3   5  -4   37.80    5.30
   3   5  -4   36.40    5.00
  -3  -5   4   63.49    5.70
   3  -5  -4   53.79    5.90
  -3  -5   4   72.89    6.40
   3  -5  -4   57.99    5.20
   5   5  -6  483.25   24.70
   5   5  -6  467.95   24.20
   5   5  -6  476.45   24.00
  -5   5   6  459.85   23.50
   5   5  -6  409.96   24.00
  -5   5   6  462.35   23.20
   5   5  -6  477.65   24.40
  -5   5   6  497.25   23.20
  -5   5   6  488.25   23.10
  -5  -5   6  642.04   33.90
   5  -5  -6  700.43   32.80
  -5  -5   6  641.74   33.70
  -5  -5   6  675.33   32.30
   5  -5  -6  680.23   31.70
   5  -5  -6  704.93   32.00
   7   5  -8    4.20    3.50
   7   5  -8   11.50    4.20
   7   5  -8   11.10    3.60
   7   5  -8    7.10    4.20
  -7   5   8    8.10    2.30
   7   5  -8    9.10    2.70
  -7   5   8    9.70    2.90
  -7  -5   8    9.50    3.80
  -7  -5   8    7.60    3.50
  -7  -5   8   10.50    3.40
  -7  -5   8   10.50    3.00
   7  -5  -8    6.00    3.20
   7  -5  -8   12.80    5.00
   9   5 -10    5.90    4.70
  -9   5  10    8.30    3.00
  -9   5  10    3.90    2.20
  -9  -5  10    7.50    4.20
  -9  -5  10    2.80    4.10
  -9  -5  10   11.90    4.10
   9  -5 -10    4.40    3.80
  -8   6   7    0.30    1.80
   8   6  -7   -3.60    4.30
  -8   6   7    0.50    2.40
  -8  -6   7   -1.90    3.90
  -8  -6   7   -2.80    3.40
  -8  -6   7    2.40    3.00
   8  -6  -7    2.80    4.10
  -8  -6   7    4.20    3.80
   6   6  -5   62.59    5.50
  -6   6   5   52.89    4.90
   6   6  -5   44.60    5.60
   6   6  -5   44.60    7.30
  -6   6   5   37.20    5.50
  -6   6   5   55.39    5.60
  -6   6   5   49.40    5.00
   6   6  -5   49.00    7.00
  -6  -6   5   67.49    7.70
  -6  -6   5   74.99    7.80
  -6  -6   5   73.69    8.00
  -6  -6   5   71.59    6.70
  -4   6   3   19.80    3.50
   4   6  -3   14.00    3.10
  -4   6   3   10.60    3.20
   4   6  -3   11.70    2.90
   4   6  -3   14.20    3.60
   4   6  -3   13.50    3.60
  -4   6   3   16.60    3.30
  -4  -6   3   27.00    4.90
  -4  -6   3   17.90    3.90
  -4  -6   3   19.50    5.20
   4  -6  -3   26.70    4.80
  -4  -6   3   16.80    5.60
   2   6  -1   61.69    5.80
  -2   6   1   57.69    5.00
  -2   6   1   51.49    6.90
  -2   6   1   56.79    5.50
   2   6  -1   68.29    6.20
  -2   6   1   59.39    5.30
   2   6  -1   54.69    6.30
  -2   6   1   58.29    5.70
  -2   6   1   51.69    5.30
  -2  -6   1   89.39    8.00
   2  -6  -1   78.89    9.30
  -2  -6   1   88.69    7.50
  -2  -6   1   93.59    8.20
   0   6  -1  133.29    7.70
   0   6   1  118.09    8.40
   0   6  -1  120.29    8.80
   0   6   1  122.59    9.00
   0   6  -1  124.89    8.60
   0   6   1  133.39    7.90
   0   6  -1  123.39    8.70
   0   6   1  128.59    8.60
   0  -6  -1  192.78   11.60
   0  -6   1  157.48   11.50
   0  -6  -1  187.48   11.50
   0  -6   1  189.28   11.70
   2   6  -3  534.55   28.60
   2   6  -3  602.34   29.00
  -2   6   3  560.64   27.70
   2   6  -3  583.54   28.60
  -2   6   3  591.74   27.80
  -2   6   3  567.24   28.60
  -2  -6   3  868.91   40.50
  -2  -6   3  864.41   41.20
   2  -6  -3  814.22   41.50
  -4   6   5  294.47   14.90
   4   6  -5  256.37   15.70
  -4   6   5  281.57   15.40
   4   6  -5  289.27   15.80
   4   6  -5  272.27   15.70
  -4   6   5  289.27   15.60
  -4   6   5  275.77   16.40
   4   6  -5  273.57   15.80
   4  -6  -5  423.46   19.40
  -4  -6   5  402.56   21.10
  -4  -6   5  369.26   21.30
   4  -6  -5  347.37   22.30
  -4  -6   5  395.86   21.40
  -4  -6   5  371.96   19.70
  -6   6   7   41.70    5.50
  -6   6   7   55.39    4.90
  -6   6   7   52.19    4.90
   6   6  -7   51.09    7.50
   6   6  -7   53.29    6.10
  -6   6   7   49.20    5.60
   6   6  -7   45.80    5.40
  -6  -6   7   80.19    8.10
  -6  -6   7   62.59    7.30
  -6  -6   7   71.49    8.80
  -6  -6   7   75.99    8.10
  -8   6   9   49.80    4.70
  -8   6   9   52.49    5.10
  -8  -6   9   49.00    9.10
  -8  -6   9   67.79    7.80
   8  -6  -9   70.29    7.10
   5   7  -4    8.90    3.60
  -5   7   4   -0.10    2.00
   5   7  -4    2.30    2.70
  -5  -7   4    6.10    4.10
  -5  -7   4    0.70    4.80
  -5  -7   4    7.70    3.40
  -3   7   2    8.70    2.20
   3   7  -2    9.40    3.20
   3   7  -2    7.40    2.50
  -3   7   2    8.30    2.40
   3   7  -2    7.60    2.90
  -3   7   2    4.10    2.10
  -3  -7   2    9.50    3.90
  -3  -7   2    4.50    5.00
  -3  -7   2   13.50    6.10
   1   7   0   19.20    3.80
  -1   7   0   14.80    2.80
  -1   7   0   27.80    5.40
  -1   7   0   23.40    4.00
   1   7   0   16.50    3.00
   1   7   0   15.80    3.40
  -1   7   0   18.60    2.80
  -1  -7   0   15.00    4.00
  -1   7   2    5.00    2.40
   1   7  -2    4.00    2.70
  -1   7   2    3.70    2.00
   1   7  -2    4.30    2.60
  -1   7   2    1.60    2.20
   1   7  -2    4.80    2.40
  -3   7   4   20.70    3.80
   3   7  -4   21.60    5.20
   3   7  -4   19.60    3.70
  -3   7   4   24.00    3.80
   3   7  -4   30.70    4.20
  -3  -7   4   30.70    6.20
  -3  -7   4   22.10    5.50
   3  -7  -4   34.70    5.80
   5   7  -6   49.99    5.90
  -5   7   6   46.80    4.80
   5   7  -6   56.89    5.50
  -5   7   6   55.09    5.10
  -5  -7   6   67.19    8.80
  -2   8   1   11.70    2.30
   2   8  -1   12.60    3.10
  -2   8   1   18.10    2.80
   2   8  -1   17.30    3.60
   0   8  -1   57.19    4.70
   0   8  -1   45.30    5.00
   0   8   1   51.09    4.50
   0   8   1   59.09    5.20
  -2   8   3   15.70    3.10
  -2   8   3   13.10    2.50
 -12   0  10   58.49    7.30
  12   0 -10   49.00    6.50
 -12   0  10   54.29    8.10
  12   0 -10   63.69   12.30
  12   0 -10   56.39    8.30
  10   0  -8   39.50    5.80
  10   0  -8   26.90    4.70
 -10   0   8   22.20    3.40
  10   0  -8   28.90    5.40
 -10   0   8   25.80    4.60
 -10   0   8   23.90    5.70
 -10   0   8   34.90    4.90
  10   0  -8   29.30    8.00
  10   0  -8   27.30    6.10
  10   0  -8   24.50    5.20
   8   0  -6  364.96   19.40
   8   0  -6  381.66   19.90
  -8   0   6  364.06   20.80
  -8   0   6  394.46   19.30
   8   0  -6  348.77   20.40
   8   0  -6  395.36   19.60
  -8   0   6  381.66   19.70
   8   0  -6  381.56   19.40
  -8   0   6  383.66   18.80
   6   0  -4  101.49    6.00
  -6   0   4   91.09    5.00
  -6   0   4   86.59    6.20
   6   0  -4   97.29    6.50
   6   0  -4   96.79    6.00
  -6   0   4   87.49    5.50
   6   0  -4  100.89    6.10
  -6   0   4   86.09    5.40
  -6   0   4   96.49    7.10
  -6   0   4   99.29    5.40
  -6   0   4  101.99    5.60
   6   0  -4   90.59    6.20
  -6   0   4   92.29    6.00
  -6   0   4   95.19    5.90
  -6   0   4   88.59    5.50
  -4   0   2  203.68    9.60
   4   0  -2  201.28    9.80
  -4   0   2  195.18    9.50
   4   0  -2  201.38   10.10
  -4   0   2  204.78    9.70
   4   0  -2  199.48    9.80
  -4   0   2  199.68    9.80
   4   0  -2  198.48    9.80
  -4   0   2  197.48    9.60
  -2   0   0  117.79    5.70
   2   0   0  121.29    5.80
   2   0   0  122.79    5.90
  -2   0   0  116.49    5.80
  -2   0   0  118.49    5.60
   2   0   0  118.69    6.00
  -2   0   0  123.49    5.70
   0   0  -2  191.18    8.50
   0   0  -2  196.98    8.60
   0   0  -2  198.18    8.50
   0   0  -2  190.58    8.50
   0   0   2  192.08    8.60
   0   0   2  192.08    8.60
   0   0  -2  173.88    8.50
   0   0   2  173.68    8.50
   2   0  -4 1710.93   73.29
   2   0  -4 1660.73   73.09
  -2   0   4 1686.33   73.19
   2   0  -4 1503.25   73.49
  -4   0   6 2324.07   99.29
   4   0  -6 2199.08   99.39
  -4   0   6 2281.87   98.89
  -4   0   6 2213.68   99.09
   4   0  -6 2251.27   99.29
  -4   0   6 2103.89   98.59
   4   0  -6 2229.88   98.99
   4   0  -6 2231.68   98.79
  -4   0   6 2061.39   98.59
   6   0  -8  118.29    7.90
   6   0  -8  101.99    8.90
  -6   0   8  114.59    7.30
  -6   0   8  114.59    6.40
  -6   0   8  127.09    7.30
  -6   0   8  115.19    6.40
   6   0  -8  127.39    7.00
   6   0  -8  115.89    7.20
   6   0  -8  118.59    7.00
  -6   0   8  104.39    6.30
   6   0  -8  120.19    7.10
  -6   0   8  123.39    7.60
  -6   0   8  117.69    6.40
  -6   0   8  117.69    7.50
  -6   0   8  120.69    8.50
   6   0  -8  121.39    7.70
  -8   0  10   30.40    6.30
  -8   0  10   30.30    4.60
   8   0 -10   32.70    4.90
   8   0 -10   30.20    6.00
  -8   0  10   23.50    3.60
  -8   0  10   28.10    4.50
   8   0 -10   33.30    5.00
   8   0 -10   16.30    6.00
  -8   0  10   24.80    4.70
   8   0 -10   30.40    4.80
   8   0 -10   26.00    4.20
  10   0 -12  520.55   25.80
 -10   0  12  526.25   27.20
 -10   0  12  545.25   27.30
 -10   0  12  551.94   29.30
  10   0 -12  513.35   27.20
  10   0 -12  539.35   27.60
  10   0 -12  538.35   27.30
  10   0 -12  486.45   28.00
  12   0 -14   23.10    6.00
  12   0 -14   25.10    5.20
  12   0 -14   19.10    7.10
 -12   0  14   16.80    4.60
 -12   0  14   22.10    5.20
  11   1  -9   -1.90    4.60
 -11   1   9    4.70    3.30
 -11   1   9    9.50    4.70
  11   1  -9    1.10    3.00
  11   1  -9   -3.10    5.20
  11   1  -9    4.30    7.40
  11   1  -9    4.10    3.80
 -11   1   9    7.80    3.40
  11  -1  -9   -2.10    5.70
  11  -1  -9    4.50    2.50
 -11  -1   9   -2.60    3.50
 -11  -1   9    6.70    3.30
  11  -1  -9    4.00    3.30
 -11  -1   9    7.20    2.90
 -11  -1   9   10.80    3.00
  11  -1  -9   10.90    9.90
  -9   1   7  404.06   21.80
  -9   1   7  425.56   22.40
   9   1  -7  430.36   22.30
  -9   1   7  431.56   22.00
   9   1  -7  434.56   21.40
  -9   1   7  438.06   24.10
  -9   1   7  397.46   20.40
   9   1  -7  432.66   22.50
   9   1  -7  422.46   23.00
   9   1  -7  428.46   22.70
  -9  -1   7  461.65   23.10
  -9  -1   7  477.75   23.50
   9  -1  -7  463.85   23.50
   9  -1  -7  465.95   23.70
  -9  -1   7  471.75   24.10
  -9  -1   7  466.65   25.50
   9  -1  -7  480.05   23.80
   9  -1  -7  409.96   26.80
   9  -1  -7  454.45   24.00
  -9  -1   7  452.75   22.90
   7   1  -5  369.36   22.20
  -7   1   5  472.95   20.50
  -7   1   5  429.26   22.50
  -7   1   5  419.86   20.40
   7   1  -5  418.96   22.20
  -7   1   5  426.66   20.30
   7   1  -5  449.36   21.50
   7   1  -5  423.56   21.40
  -7   1   5  440.66   20.40
   7   1  -5  391.16   22.90
  -7   1   5  458.15   21.00
  -7   1   5  435.26   20.30
  -7   1   5  432.26   21.00
   7   1  -5  385.46   22.50
  -7   1   5  414.16   21.10
   7  -1  -5  461.65   22.60
   7  -1  -5  476.75   23.50
  -7  -1   5  503.55   22.90
   7  -1  -5  477.75   22.70
   7  -1  -5  459.95   22.60
  -7  -1   5  469.85   23.00
  -7  -1   5  467.95   22.30
  -7  -1   5  458.05   23.10
  -7  -1   5  423.86   22.40
  -7  -1   5  499.35   22.50
  -7  -1   5  458.65   23.30
  -7  -1   5  448.46   24.00
   7  -1  -5  482.75   22.90
   5   1  -3   47.30    4.70
  -5   1   3   56.09    4.20
   5   1  -3   49.20    4.30
  -5   1   3   55.89    3.60
  -5   1   3   50.39    4.20
   5   1  -3   52.89    4.40
  -5   1   3   53.09    3.60
   5   1  -3   46.60    3.70
   5   1  -3   46.30    4.50
  -5   1   3   42.40    4.80
  -5   1   3   56.79    3.60
  -5   1   3   59.09    3.90
   5   1  -3   56.49    4.60
  -5   1   3   57.39    3.60
   5   1  -3   47.20    4.20
  -5  -1   3   53.59    4.70
   5  -1  -3   58.49    4.00
  -5  -1   3   55.39    4.00
  -5  -1   3   57.19    3.70
  -5  -1   3   53.49    3.90
  -5  -1   3   54.99    4.60
   5  -1  -3   54.49    3.50
   5  -1  -3   59.29    3.70
  -5  -1   3   59.59    4.60
   3   1  -1  363.06   17.40
   3   1  -1  393.46   17.00
  -3   1   1  370.96   17.10
   3   1  -1  344.87   17.60
   3   1  -1  371.36   18.10
  -3   1   1  368.36   17.10
   3   1  -1  370.96   17.80
  -3   1   1  377.06   17.10
   3   1  -1  364.96   17.50
   3  -1  -1  445.06   18.90
  -3  -1   1  359.66   19.70
   3  -1  -1  422.86   19.00
  -3  -1   1  420.96   19.00
  -3  -1   1  379.56   19.10
   3  -1  -1  435.16   18.70
   3  -1  -1  422.36   18.90
   1   1   1 1041.00   45.90
   1   1   1  991.40   45.40
  -1  -1  -1 1095.79   47.50
  -1  -1  -1 1067.89   47.90
  -1  -1  -1 1032.80   47.60
   1  -1   1 1057.49   47.90
   1   1  -3  757.02   33.90
  -1   1   3  737.43   33.70
   1   1  -3  710.23   33.90
   1   1  -3  767.02   34.20
  -1   1   3  780.42   33.90
   1  -1  -3  816.22   37.70
   1  -1  -3  780.82   38.10
   1  -1  -3  890.71   38.40
  -1  -1   3  896.41   38.70
   1  -1  -3  849.32   37.70
   3   1  -5  186.78    9.20
  -3   1   5  190.28    9.20
   3   1  -5  174.68    9.50
   3   1  -5  186.78    9.30
   3   1  -5  179.18    9.30
   3  -1  -5  222.18   10.20
  -3  -1   5  208.18   10.30
   3  -1  -5  232.58   10.50
  -3  -1   5  206.68   11.40
   3  -1  -5  217.18   11.20
   3  -1  -5  226.58   10.30
  -3  -1   5  203.68   11.10
  -5   1   7  442.36   20.90
  -5   1   7  415.16   20.90
   5   1  -7  399.36   21.40
   5   1  -7  462.15   21.00
   5   1  -7  460.15   20.80
  -5   1   7  461.15   20.90
  -5   1   7  389.86   20.40
  -5   1   7  434.56   20.30
  -5   1   7  397.46   20.90
   5   1  -7  434.36   20.90
   5   1  -7  463.65   20.90
   5   1  -7  447.86   21.10
   5   1  -7  448.66   21.60
  -5   1   7  416.96   21.70
   5  -1  -7  470.45   22.60
  -5  -1   7  475.95   23.60
  -5  -1   7  520.35   24.20
   5  -1  -7  473.05   22.70
   5  -1  -7  506.25   23.20
  -5  -1   7  488.45   23.00
  -5  -1   7  463.25   24.10
   5  -1  -7  485.35   23.90
  -5  -1   7  503.45   22.70
   5  -1  -7  474.05   22.50
  -7   1   9  112.09    9.10
  -7   1   9  124.29    7.50
  -7   1   9  115.89    9.20
   7   1  -9  118.29    8.30
   7   1  -9  130.69    8.30
  -7   1   9  117.19    8.00
   7   1  -9  122.29    9.00
  -7   1   9  133.59    7.00
  -7   1   9  137.09    8.30
   7   1  -9  115.09   11.80
   7   1  -9  122.89    8.40
   7   1  -9  119.59    8.00
  -7   1   9  141.29    8.30
   7   1  -9  112.09    9.80
  -7  -1   9  148.99    8.70
  -7  -1   9  142.89    8.10
   7  -1  -9  141.99    8.30
   7  -1  -9  135.39    8.20
   7  -1  -9  137.29    9.20
  -7  -1   9  129.19    8.10
  -7  -1   9  131.39    9.20
   7  -1  -9  144.89   10.60
   7  -1  -9  150.38    8.40
   7  -1  -9  146.09    8.50
  -7  -1   9  128.59    9.80
  -7  -1   9  138.49    8.90
  -7  -1   9  123.69   10.00
   9   1 -11   79.79    8.50
   9   1 -11   82.69    7.80
   9   1 -11   84.19    7.60
  -9   1  11   81.69    7.30
   9   1 -11   78.79    6.90
   9   1 -11   75.29    7.70
  -9   1  11   80.09    9.00
  -9   1  11   78.09    7.10
   9   1 -11   65.59    9.80
  -9  -1  11   88.79    8.00
  -9  -1  11   88.69    7.20
   9  -1 -11  104.99    8.60
  -9  -1  11   94.79   10.10
   9  -1 -11   94.49    8.00
  -9  -1  11  105.69    8.10
   9  -1 -11   92.89    7.70
  -9  -1  11   90.49    7.40
   9  -1 -11   73.49   10.20
   9  -1 -11   95.09    7.70
  11   1 -13   29.30    7.50
 -11   1  13   17.50    5.30
  11   1 -13   13.60    4.60
 -11   1  13   11.00    3.70
  11   1 -13   13.70    4.30
  11  -1 -13   14.30    3.10
  11  -1 -13    4.70    8.00
  11  -1 -13   20.70    6.40
 -11  -1  13   16.70    3.80
 -11  -1  13   -0.20    6.00
  11  -1 -13    9.70    3.80
 -11  -1  13    9.70    3.90
 -11  -1  13   10.00    3.60
  11  -1 -13    9.10    5.10
  12   2 -10   12.50    4.70
  12   2 -10    4.50    5.30
 -12   2  10    8.40    4.70
  12   2 -10   11.90    6.90
  12  -2 -10    8.90    4.90
 -12  -2  10   10.80    3.60
  12  -2 -10    6.40    3.10
 -12  -2  10    7.10    4.80
 -12  -2  10   15.70    5.10
  10   2  -8   54.89    7.30
 -10   2   8   89.89    7.70
  10   2  -8   71.49    8.20
 -10   2   8   65.99    5.70
 -10   2   8   63.49    7.10
  10   2  -8   73.09    8.40
 -10   2   8   74.79    8.90
  10   2  -8   72.89    9.80
 -10  -2   8   84.29    7.80
 -10  -2   8   85.89    7.10
  10  -2  -8   64.39    9.30
 -10  -2   8   83.09    8.50
  10  -2  -8   83.89   11.90
 -10  -2   8   83.99    6.90
  10  -2  -8   92.99    7.60
  -8   2   6   72.29    5.80
   8   2  -6   75.79    6.10
  -8   2   6   84.69    5.50
  -8   2   6   83.09    5.70
   8   2  -6   70.99    7.50
   8   2  -6   72.49    7.20
  -8   2   6   65.89    7.50
  -8   2   6   78.99    5.60
  -8   2   6   84.29    6.60
   8   2  -6   67.99    7.50
  -8   2   6   66.79    6.30
   8   2  -6   73.89    7.20
  -8  -2   6   78.49    6.50
   8  -2  -6   92.69    7.10
   8  -2  -6   89.39    6.70
  -8  -2   6   87.49    6.10
  -8  -2   6   92.99    6.50
   8  -2  -6   93.09    8.20
   8  -2  -6   82.49    6.70
  -8  -2   6   93.69    7.10
  -8  -2   6   88.89    7.20
   8  -2  -6   83.29    7.90
  -8  -2   6   84.49    7.50
  -8  -2   6   71.89    9.00
  -6   2   4   28.80    3.00
  -6   2   4   29.80    3.10
   6   2  -4   24.80    5.20
  -6   2   4   35.00    3.70
   6   2  -4   32.30    4.40
  -6   2   4   37.90    3.40
  -6   2   4   28.90    3.20
  -6   2   4   28.50    3.90
   6   2  -4   21.50    4.20
  -6   2   4   32.20    3.60
   6   2  -4   32.40    3.90
   6   2  -4   27.80    4.30
  -6   2   4   26.00    4.40
   6   2  -4   22.50    3.40
   6   2  -4   36.50    4.50
  -6  -2   4   25.60    4.30
   6  -2  -4   33.60    3.90
  -6  -2   4   34.10    3.60
  -6  -2   4   29.40    3.70
   6  -2  -4   36.90    3.60
   6  -2  -4   30.80    3.10
   6  -2  -4   33.60    5.80
  -6  -2   4   28.30    4.90
   6  -2  -4   34.70    3.20
  -6  -2   4   38.60    4.50
  -6  -2   4   39.00    3.20
   4   2  -2  179.08    9.60
  -4   2   2  182.08    9.10
   4   2  -2  167.58    9.60
   4   2  -2  176.58    9.50
  -4   2   2  182.08    9.30
   4   2  -2  165.08    9.30
   4   2  -2  155.78    9.40
   4   2  -2  161.68   10.00
  -4   2   2  185.18    9.10
  -4   2   2  158.28    9.80
   4   2  -2  177.68    8.60
  -4   2   2  175.88    9.00
  -4  -2   2  195.08   10.40
   4  -2  -2  220.58   10.00
  -4  -2   2  194.18   11.20
  -4  -2   2  209.18   11.80
   4  -2  -2  213.28   10.00
  -4  -2   2  195.38   10.70
   4  -2  -2  231.68   10.30
   2   2   0  113.69    6.70
   2   2   0  119.79    7.30
   2   2   0  125.49    6.10
   2  -2   0  118.99    6.50
   2  -2   0  128.59    7.40
  -2  -2   0  134.99    6.40
   2  -2   0  118.79    6.50
  -2  -2   0  138.89    7.70
   2  -2   0  130.09    7.30
  -2  -2   0  128.39    6.80
   0   2   2    1.80    1.30
   0   2   2    4.60    1.00
   0   2  -2    3.70    1.30
   0   2   2    4.00    1.40
   0  -2  -2    3.90    1.10
   0  -2   2    2.10    1.50
   0  -2  -2    2.90    1.10
   0  -2  -2    4.30    1.30
   0  -2  -2    3.90    0.90
   0  -2   2    3.20    0.80
   2   2  -4   96.99    5.60
  -2   2   4   93.79    5.30
   2   2  -4   92.49    6.00
   2   2  -4   90.89    5.50
   2  -2  -4  107.99    6.70
  -2  -2   4  114.79    7.20
  -2  -2   4  100.49    5.80
   2  -2  -4  115.29    5.10
   2  -2  -4  112.69    5.20
  -2  -2   4  115.49    7.60
   2  -2  -4  104.09    6.10
  -4   2   6 1005.80   45.30
   4   2  -6 1074.29   45.70
  -4   2   6  993.10   45.30
  -4   2   6  997.00   45.90
   4   2  -6  916.11   45.80
  -4   2   6  924.51   45.40
   4   2  -6 1055.39   45.70
   4   2  -6 1006.80   45.80
   4   2  -6  939.61   46.00
   4   2  -6  965.80   46.10
   4   2  -6  990.60   45.70
   4   2  -6 1000.30   45.60
   4   2  -6 1017.30   46.00
  -4   2   6  960.10   46.00
   4  -2  -6 1238.78   54.19
   4  -2  -6 1149.08   55.09
   4  -2  -6 1107.39   55.59
  -4  -2   6 1285.37   54.39
  -4  -2   6 1275.57   56.49
  -4  -2   6 1167.28   54.39
  -4  -2   6 1165.58   55.19
   4  -2  -6 1233.58   54.29
  -6   2   8  604.64   27.80
   6   2  -8  566.44   29.40
  -6   2   8  581.34   28.00
   6   2  -8  597.54   28.40
   6   2  -8  592.54   28.10
  -6   2   8  587.94   27.60
  -6   2   8  598.54   28.70
   6   2  -8  569.24   28.90
   6   2  -8  583.34   28.50
  -6   2   8  572.34   29.20
   6   2  -8  620.04   28.80
   6   2  -8  581.14   28.60
   6  -2  -8  755.92   33.00
  -6  -2   8  720.43   32.20
  -6  -2   8  598.34   34.20
   6  -2  -8  665.83   33.50
  -6  -2   8  731.93   34.70
   6  -2  -8  682.03   32.10
  -6  -2   8  707.03   33.50
  -6  -2   8  664.83   33.80
   6  -2  -8  691.83   32.10
   6  -2  -8  687.53   34.30
  -8   2  10   59.79    9.20
   8   2 -10   54.49    6.80
   8   2 -10   58.89    6.70
   8   2 -10   56.29    6.50
  -8   2  10   63.49    5.40
  -8   2  10   60.39    6.10
  -8   2  10   60.59    5.20
  -8   2  10   52.29    7.30
  -8   2  10   56.29    5.10
   8   2 -10   49.99    6.40
  -8   2  10   57.69    4.60
  -8  -2  10   69.09   10.70
   8  -2 -10   79.69    6.20
   8  -2 -10   73.69    5.90
  -8  -2  10   60.89    6.40
  -8  -2  10   65.69    5.80
  -8  -2  10   62.99    7.10
  -8  -2  10   71.39    6.90
   8  -2 -10   70.19    6.50
   8  -2 -10   62.59    8.60
  -8  -2  10   82.89    7.10
   8  -2 -10   78.69    6.30
 -10   2  12   11.60    4.20
  10   2 -12   12.10    5.60
  10   2 -12    7.60    3.70
  10   2 -12    8.40    3.70
 -10   2  12   10.10    3.30
 -10   2  12    7.50    3.90
  10   2 -12   17.00    4.80
  10  -2 -12   16.50    3.60
  10  -2 -12    5.50    4.30
 -10  -2  12   14.80    3.40
  10  -2 -12   11.80    6.20
 -10  -2  12   18.80    4.10
 -10  -2  12   13.10    3.10
  10  -2 -12   16.40    4.50
 -10  -2  12    9.00    5.30
  12   2 -14   42.20    7.90
 -12   2  14   38.70    8.20
  12   2 -14   31.90    8.00
  12   2 -14   35.40    7.00
 -12  -2  14   32.80    5.70
  12  -2 -14   29.50    5.60
  12  -2 -14   47.10    7.30
 -12  -2  14   32.90    6.90
 -11   3   9    9.60    5.10
  11   3  -9   16.00    5.70
  11   3  -9   13.90    4.80
 -11   3   9   15.50    3.50
  11   3  -9   19.70    5.20
 -11  -3   9   16.10    5.80
 -11  -3   9   15.10    3.60
 -11  -3   9   12.30    3.40
  11  -3  -9   20.70    4.60
 -11  -3   9   18.30    6.60
  -9   3   7    8.00    2.50
  -9   3   7    7.60    3.60
  -9   3   7   -1.60    5.30
  -9   3   7    5.00    3.90
   9   3  -7    6.70    3.60
   9   3  -7    6.30    5.30
  -9   3   7    7.50    2.70
  -9   3   7   11.00    3.10
   9   3  -7    8.30    4.20
  -9  -3   7   10.30    4.00
  -9  -3   7   12.40    3.30
   9  -3  -7    4.00    4.00
  -9  -3   7   10.00    2.70
   9  -3  -7   11.60    4.40
  -9  -3   7   17.90    3.70
  -9  -3   7   13.00    7.50
  -9  -3   7    9.60    3.50
   7   3  -5   16.40    3.40
   7   3  -5   14.50    5.80
  -7   3   5   13.30    3.50
  -7   3   5   15.80    2.90
  -7   3   5   13.00    3.20
   7   3  -5   19.20    3.50
   7   3  -5   15.40    3.80
  -7   3   5   15.10    2.70
   7   3  -5   18.20    3.90
  -7   3   5   16.70    3.10
  -7   3   5   14.40    3.20
  -7   3   5   12.00    2.40
  -7  -3   5   20.80    3.50
  -7  -3   5   23.80    4.10
  -7  -3   5   22.40    3.20
  -7  -3   5   26.10    4.90
   7  -3  -5   26.30    4.00
  -7  -3   5   22.80    4.80
  -7  -3   5   23.80    4.50
   7  -3  -5   21.50    3.70
   5   3  -3  578.44   29.30
  -5   3   3  552.04   27.20
  -5   3   3  575.04   27.80
   5   3  -3  586.24   27.60
   5   3  -3  584.24   28.20
  -5   3   3  584.54   27.40
   5   3  -3  592.04   28.00
  -5   3   3  551.84   28.10
   5   3  -3  562.84   27.90
  -5   3   3  557.94   27.40
  -5   3   3  604.74   27.70
  -5   3   3  583.74   28.80
   5   3  -3  598.14   28.50
   5   3  -3  615.44   28.70
   5  -3  -3  740.23   33.90
  -5  -3   3  752.92   36.80
   5  -3  -3  799.62   34.40
  -5  -3   3  737.83   34.50
  -5  -3   3  743.03   35.50
   5  -3  -3  724.53   33.80
   5  -3  -3  751.12   33.70
   5  -3  -3  712.13   36.50
  -5  -3   3  729.83   35.70
  -5  -3   3  736.83   34.50
  -5  -3   3  711.53   35.00
  -3   3   1  790.42   38.20
   3   3  -1  871.21   39.00
  -3   3   1  816.72   38.60
   3   3  -1  858.01   39.90
  -3   3   1  772.82   38.90
   3   3  -1  832.62   38.90
   3   3  -1  816.22   38.70
   3   3  -1  865.41   38.00
   3   3  -1  821.42   38.80
   3   3  -1  889.81   39.10
   3   3  -1  820.32   38.90
   3  -3  -1 1037.30   47.80
  -3  -3   1 1024.80   47.10
   3  -3  -1  971.80   46.20
   3  -3  -1 1017.80   46.60
  -3  -3   1 1041.20   46.50
  -3  -3   1 1116.29   48.60
  -3  -3   1 1048.10   46.90
   3  -3  -1  921.51   47.50
   1   3   1  188.58   10.90
  -1   3  -1  175.88   10.20
  -1   3  -1  181.08   10.70
   1   3   1  225.68   10.30
   1   3   1  211.78   10.80
   1   3   1  192.78   10.70
   1   3   1  225.98   11.50
   1   3   1  198.28   10.70
  -1   3  -1  193.88   10.90
  -1   3  -1  205.08   10.80
   1  -3   1  262.27   13.40
  -1  -3  -1  279.17   12.90
   1  -3   1  268.77   13.80
  -1  -3  -1  282.67   14.20
  -1  -3  -1  258.07   13.10
   1  -3   1  241.68   15.00
   1   3  -3   63.99    5.20
  -1   3   3   70.39    5.20
  -1   3   3   67.19    4.70
   1   3  -3   76.39    5.00
   1   3  -3   67.99    5.30
  -1   3   3   66.59    4.40
  -1   3   3   63.69    5.20
  -1   3   3   65.19    5.00
   1   3  -3   62.29    5.30
  -1  -3   3   91.29    6.70
  -1  -3   3   88.99    4.40
   1  -3  -3   87.59    5.90
   1  -3  -3   81.69    4.80
   1  -3  -3   87.49    5.40
   3   3  -5  502.55   25.00
   3   3  -5  489.95   24.60
   3   3  -5  527.45   24.50
   3   3  -5  440.86   24.20
   3   3  -5  504.15   24.30
   3   3  -5  510.55   24.30
  -3   3   5  517.95   23.70
  -3   3   5  521.25   24.40
  -3   3   5  484.65   24.30
  -3   3   5  518.25   24.10
  -3   3   5  512.25   24.00
   3   3  -5  518.15   24.60
   3  -3  -5  674.73   32.90
  -3  -3   5  704.03   33.90
  -3  -3   5  681.93   31.50
   3  -3  -5  654.53   31.40
   3  -3  -5  711.13   32.00
  -3  -3   5  657.13   32.20
   5   3  -7  225.98   13.10
   5   3  -7  219.98   12.90
   5   3  -7  217.68   12.60
   5   3  -7  225.58   12.50
  -5   3   7  230.08   12.10
   5   3  -7  249.28   13.40
  -5   3   7  219.98   12.90
  -5   3   7  226.28   12.10
   5   3  -7  226.88   13.30
  -5   3   7  217.78   12.20
   5   3  -7  229.18   12.90
  -5  -3   7  310.67   14.40
  -5  -3   7  270.37   16.60
  -5  -3   7  300.17   14.70
   5  -3  -7  290.27   13.90
  -5  -3   7  261.77   18.70
   5  -3  -7  301.07   14.60
   5  -3  -7  283.17   14.00
   5  -3  -7  269.07   14.20
   5  -3  -7  271.37   16.60
  -7   3   9   30.70    5.90
   7   3  -9   24.90    5.20
  -7   3   9   23.40    3.30
  -7   3   9   22.80    5.60
   7   3  -9   32.70    5.70
   7   3  -9   21.70    4.40
  -7   3   9   23.90    3.80
   7   3  -9   30.30    4.90
  -7   3   9   20.90    3.70
  -7   3   9   22.20    3.90
   7   3  -9   25.60    4.30
  -7  -3   9   36.70    5.10
   7  -3  -9   21.30    3.90
   7  -3  -9   25.50    5.00
   7  -3  -9   31.30    3.90
  -7  -3   9   27.60    5.90
  -7  -3   9   22.50    6.10
  -7  -3   9   31.50    3.90
  -7  -3   9   37.10    6.00
   7  -3  -9   32.00    4.10
  -7  -3   9   26.60    5.00
  -9   3  11   12.00    3.40
   9   3 -11    8.50    3.70
  -9   3  11   10.00    3.90
   9   3 -11   11.60    4.70
  -9   3  11   10.30    4.40
  -9   3  11   18.20    3.20
   9   3 -11   17.30    3.80
  -9   3  11   17.70    3.90
  -9   3  11   13.80    3.10
  -9  -3  11   14.10    3.30
   9  -3 -11   12.80    3.80
   9  -3 -11   19.70    3.90
  -9  -3  11   18.00    3.80
   9  -3 -11   17.30    3.20
  -9  -3  11   15.90    4.40
  -9  -3  11   18.80    4.60
  -9  -3  11   10.90    3.80
   9  -3 -11    1.40   10.10
   9  -3 -11   17.80    4.90
  11   3 -13   -5.70    4.00
  11   3 -13    2.40    4.00
  11   3 -13   -1.90    5.20
  11  -3 -13   -2.70    3.30
 -11  -3  13    3.60    3.30
 -11  -3  13    1.00    4.10
 -11  -3  13   11.20    5.40
 -10   4   8   -0.60    1.90
 -10   4   8    1.30    2.50
  10   4  -8   -2.10    4.00
  10   4  -8    1.60    3.60
  10   4  -8    0.00    4.10
 -10  -4   8    3.00    2.80
 -10  -4   8   -0.70    3.20
 -10  -4   8    6.70    4.10
 -10  -4   8    1.20    4.10
 -10  -4   8    0.80    5.70
  10  -4  -8   -3.30    3.60
  -8   4   6   52.09    5.00
   8   4  -6   52.99    6.70
   8   4  -6   37.90    7.10
   8   4  -6   47.60    6.50
  -8   4   6   50.59    4.60
  -8   4   6   56.89    5.10
  -8   4   6   52.99    5.10
  -8  -4   6   55.49    5.30
  -8  -4   6   51.19    7.50
  -8  -4   6   50.99    6.80
  -8  -4   6   52.79    6.40
  -8  -4   6   54.69    8.00
  -8  -4   6   55.99    6.50
   6   4  -4   29.90    5.00
  -6   4   4   25.70    3.60
   6   4  -4   19.60    3.60
  -6   4   4   16.30    2.80
   6   4  -4   25.60    5.30
  -6   4   4   21.60    3.20
   6   4  -4   12.60    3.20
  -6   4   4   14.70    2.60
   6   4  -4   19.50    3.60
   6   4  -4   20.90    4.00
  -6  -4   4   25.00    5.30
   6  -4  -4   18.60    3.60
  -6  -4   4   29.90    4.80
   6  -4  -4   26.40    4.80
  -6  -4   4   22.70    4.70
  -6  -4   4   29.10    4.00
   6  -4  -4   24.10    3.50
  -6  -4   4   22.20    5.10
  -6  -4   4   33.40    3.90
   4   4  -2   93.49    9.20
   4   4  -2   97.49    6.90
  -4   4   2  103.19    6.10
  -4   4   2  101.69    6.70
   4   4  -2  103.49    7.70
  -4   4   2  108.79    6.10
   4   4  -2  105.09    7.50
   4   4  -2   79.79    8.50
   4   4  -2   87.39    7.20
  -4   4   2   92.29    6.30
   4   4  -2  102.69    7.20
   4  -4  -2  130.19   10.70
  -4  -4   2  111.89    9.40
  -4  -4   2  135.29    8.70
  -4  -4   2  132.89   10.60
  -4  -4   2  142.09    9.30
  -4  -4   2  141.79    8.30
   4  -4  -2  143.39    8.00
   4  -4  -2  137.09    7.50
   2   4   0  157.28    9.00
   2   4   0  148.79    9.40
   2   4   0  147.49    8.30
   2   4   0  142.39    8.30
   2   4   0  160.78   10.50
   2   4   0  153.48    9.10
  -2   4   0  149.19    9.20
  -2   4   0  135.29    8.90
  -2   4   0  156.28    8.40
  -2   4   0  158.88    9.00
   2  -4   0  206.58   11.70
  -2  -4   0  210.98   10.30
   2  -4   0  199.98   11.20
  -2  -4   0  206.38   11.20
  -2  -4   0  190.88   11.60
  -2  -4   0  212.28   10.70
   2  -4   0  182.78   10.90
  -2  -4   0  215.58   12.70
   2  -4   0  186.58   10.40
   0   4   2  236.28   12.50
   0   4   2  237.18   12.30
   0   4  -2  236.38   12.70
   0   4  -2  213.88   12.50
   0   4  -2  225.88   11.60
   0   4  -2  226.98   12.70
   0   4  -2  233.98   13.00
   0   4   2  238.18   11.70
   0   4   2  232.38   13.40
   0   4   2  218.88   12.70
   0   4   2  237.38   11.90
   0  -4   2  311.67   17.10
   0  -4   2  296.17   15.00
   0  -4  -2  326.97   15.80
   0  -4  -2  292.17   15.20
   0  -4  -2  321.07   16.30
  -2   4   4  202.98   10.60
   2   4  -4  188.68   11.10
  -2   4   4  187.98   11.10
   2   4  -4  198.88   10.90
  -2   4   4  205.18   10.60
  -2   4   4  189.58   11.20
   2   4  -4  185.68   11.40
   2   4  -4  190.18   10.90
   2   4  -4  190.18   12.00
   2   4  -4  196.58   11.20
  -2   4   4  209.68   11.30
   2  -4  -4  253.67   14.00
   2  -4  -4  273.17   13.00
  -2  -4   4  248.28   13.50
  -2  -4   4  260.67   16.00
   2  -4  -4  277.77   14.80
   2  -4  -4  260.57   12.60
   4   4  -6   20.20    3.80
  -4   4   6   24.50    3.60
   4   4  -6   20.10    3.20
   4   4  -6   15.30    3.10
   4   4  -6   20.10    3.60
   4   4  -6   17.10    3.50
   4   4  -6   25.40    4.30
  -4   4   6   18.50    2.90
  -4   4   6   22.60    3.80
  -4   4   6   25.90    4.90
  -4  -4   6   26.00    3.60
   4  -4  -6   20.20    4.40
  -4  -4   6   22.20    4.40
  -4  -4   6   19.00    4.90
  -6   4   8   11.30    2.40
   6   4  -8   14.00    3.70
  -6   4   8    5.10    3.30
   6   4  -8    7.80    3.10
   6   4  -8    6.50    2.50
   6   4  -8    8.80    3.00
  -6   4   8   13.00    2.70
  -6   4   8    9.10    2.40
  -6   4   8   11.30    2.50
   6   4  -8   13.40    3.70
   6   4  -8    8.60    3.50
   6  -4  -8   14.80    3.70
  -6  -4   8    8.20    6.00
  -6  -4   8    7.00    3.30
  -6  -4   8   12.80    2.70
   6  -4  -8   11.00    2.40
   6  -4  -8   13.60    2.30
   6  -4  -8   16.20    3.40
  -6  -4   8   15.60    4.10
  -6  -4   8   11.70    3.90
  -8   4  10   85.59    8.30
  -8   4  10   73.79    6.20
   8   4 -10   69.39    7.60
  -8   4  10   83.99    6.00
   8   4 -10   93.29    8.30
  -8   4  10   67.99    6.30
   8   4 -10   86.59    8.80
  -8   4  10   71.59    6.20
   8  -4 -10   84.09   11.70
  -8  -4  10   96.49    7.50
   8  -4 -10  102.09    7.60
  -8  -4  10  101.89    8.90
  -8  -4  10  103.69    9.90
  -8  -4  10  102.29    9.00
   8  -4 -10  100.59    8.50
   8  -4 -10   97.29    7.20
  10   4 -12    1.30    3.60
  10   4 -12   10.20    5.30
  10   4 -12   -3.90    4.10
 -10   4  12   -1.30    2.10
 -10   4  12   -3.50    2.70
  10  -4 -12   -2.90    3.30
 -10  -4  12   -0.80    5.40
 -10  -4  12    1.00    5.20
 -10  -4  12   -4.80    3.90
 -10  -4  12   -1.70    3.30
  -9   5   7    2.80    2.60
  -9   5   7    2.80    1.80
   9   5  -7    4.10    4.20
   9   5  -7   -2.50    3.70
   9  -5  -7    6.20    3.90
  -9  -5   7    8.60    3.00
  -9  -5   7    4.00    3.10
  -9  -5   7   -0.30    3.40
  -9  -5   7    8.40    3.50
  -7   5   5  297.97   15.30
  -7   5   5  286.87   15.20
   7   5  -5  274.87   15.50
   7   5  -5  303.27   17.20
  -7   5   5  297.87   15.10
  -7   5   5  295.07   15.20
   7   5  -5  260.97   16.60
  -7  -5   5  366.86   19.60
  -7  -5   5  396.26   20.90
  -7  -5   5  373.86   21.10
  -7  -5   5  380.56   20.70
   5   5  -3  364.46   19.70
  -5   5   3  346.97   18.20
   5   5  -3  341.27   18.80
   5   5  -3  320.07   19.50
  -5   5   3  373.36   17.90
   5   5  -3  359.16   18.70
  -5   5   3  365.76   17.80
  -5   5   3  358.66   18.00
  -5  -5   3  491.45   24.40
  -5  -5   3  477.65   25.20
   5  -5  -3  478.55   24.40
  -5  -5   3  459.45   25.40
   5  -5  -3  522.15   23.70
  -5  -5   3  506.35   25.40
  -3   5   1   25.90    3.80
   3   5  -1   28.70    4.40
  -3   5   1   30.40    3.20
  -3   5   1   23.40    4.60
   3   5  -1   18.80    3.40
  -3   5   1   28.40    3.30
   3   5  -1   27.70    5.00
  -3   5   1   22.10    3.50
   3  -5  -1   33.30    5.00
  -3  -5   1   49.50    6.30
  -3  -5   1   35.30    4.90
  -3  -5   1   27.20    5.60
   3  -5  -1   26.30    6.30
  -3  -5   1   42.60    5.00
   1   5   1   96.59    7.80
   1   5   1   98.79    7.20
   1   5   1  101.09    6.50
  -1   5  -1  110.99    7.80
   1   5   1  112.59    7.20
   1   5   1  106.89    6.80
  -1   5  -1  107.89    7.60
  -1   5  -1  105.79    6.60
  -1   5  -1  104.89    7.60
   1   5   1  105.69    9.60
  -1  -5  -1  146.29   10.80
   1  -5   1  139.29    8.90
  -1  -5  -1  131.89    8.70
  -1  -5  -1  133.39    8.90
  -1  -5  -1  148.09    8.70
   1  -5   1  137.79   11.30
  -1   5   3    8.60    2.40
   1   5  -3   11.10    2.70
  -1   5   3    5.10    2.40
   1   5  -3    4.60    3.70
  -1   5   3    5.70    2.20
  -1   5   3    5.90    3.50
  -1   5   3    9.70    2.40
   1   5  -3    2.80    2.20
   1  -5  -3    9.00    2.90
   1  -5  -3    3.50    2.30
  -1  -5   3   12.50    4.50
  -1  -5   3    7.00    2.80
   1  -5  -3    4.40    2.90
   1  -5  -3    6.90    3.70
  -3   5   5  125.19    7.50
   3   5  -5  128.39    8.80
  -3   5   5  140.89    8.20
   3   5  -5  126.59    9.00
   3   5  -5  101.09    8.70
   3   5  -5  124.49    8.80
  -3   5   5  123.79    8.30
  -3  -5   5  186.28   10.60
  -3  -5   5  159.28   15.20
   3  -5  -5  184.48   11.20
  -3  -5   5  175.78   11.50
   3  -5  -5  185.88   10.40
   5   5  -7   28.50    5.80
   5   5  -7   30.90    5.40
   5   5  -7   44.50    5.60
   5   5  -7   47.40    6.60
  -5   5   7   35.90    4.30
   5   5  -7   38.90    5.20
  -5   5   7   34.20    4.30
   5  -5  -7   42.70    4.40
  -5  -5   7   50.79    5.40
  -5  -5   7   65.99    7.60
   5  -5  -7   50.49    4.90
   5  -5  -7   52.19    6.10
  -5  -5   7   53.49    6.80
  -7   5   9   45.30    4.70
  -7   5   9   36.50    5.30
   7   5  -9   55.79    6.60
  -7   5   9   41.70    5.30
  -7   5   9   48.50    4.50
   7   5  -9   39.70    5.20
   7   5  -9   44.80    6.60
   7   5  -9   54.79    7.50
   7  -5  -9   58.29    5.80
   7  -5  -9   64.49    6.10
  -7  -5   9   72.79    8.20
  -7  -5   9   65.19    7.50
  -7  -5   9   60.59    6.50
   7  -5  -9   67.99    7.70
  -9   5  11   11.70    2.60
   9   5 -11   12.00    4.10
  -9   5  11   12.00    3.20
   9   5 -11   14.60    5.80
   9  -5 -11   17.10    4.10
  -9  -5  11   12.00    4.30
  -9  -5  11   12.50    5.00
  -9  -5  11   23.80    4.80
  -8   6   6    1.20    2.40
   8   6  -6    0.50    5.80
  -8   6   6    0.90    2.00
  -8  -6   6    8.00    4.10
  -8  -6   6    1.20    3.20
  -8  -6   6   10.00    3.90
  -8  -6   6   -1.10    3.40
   8  -6  -6   -1.80    4.50
   6   6  -4   59.39    7.60
  -6   6   4   62.19    5.20
   6   6  -4   54.09    7.40
  -6   6   4   61.69    6.00
  -6   6   4   62.39    5.30
  -6   6   4   68.99    5.90
   6   6  -4   61.99    5.90
  -6  -6   4  101.99    7.70
  -6  -6   4   89.29    9.10
  -6  -6   4  108.19    8.80
  -6  -6   4  102.29    8.70
  -4   6   2   23.70    3.50
   4   6  -2   36.90    4.80
   4   6  -2   26.20    5.50
  -4   6   2   26.50    3.70
   4   6  -2   20.90    4.10
   4   6  -2   28.80    4.20
  -4   6   2   25.50    4.40
  -4   6   2   30.40    3.90
  -4  -6   2   38.70    7.40
  -4  -6   2   46.70    5.70
  -4  -6   2   35.60    6.30
  -2   6   0   29.00    5.50
   2   6   0   33.80    4.40
  -2   6   0   27.80    3.70
  -2   6   0   29.90    4.80
  -2   6   0   28.90    4.50
   2   6   0   23.80    4.30
  -2  -6   0   43.60    6.30
  -2  -6   0   44.10    5.80
  -2  -6   0   44.40    6.00
   2  -6   0   53.39    9.10
   0   6   2  159.78    9.90
   0   6   2  167.28   10.20
   0   6  -2  168.48   10.50
   0   6  -2  169.28   10.50
   0   6   2  150.48   10.60
   0   6   2  171.98    9.60
   0   6  -2  173.58    9.30
   0   6  -2  159.48   10.60
   0  -6   2  231.08   13.50
   0  -6   2  233.18   13.60
   0  -6  -2  227.28   13.30
   0  -6  -2  222.08   13.00
  -2   6   4  280.17   15.20
   2   6  -4  303.57   16.80
   2   6  -4  298.57   16.30
  -2   6   4  287.37   16.30
   2   6  -4  281.07   16.40
  -2   6   4  320.47   15.70
   2  -6  -4  424.66   23.60
  -2  -6   4  444.96   22.50
  -2  -6   4  460.45   23.60
  -2  -6   4  446.16   25.70
  -4   6   6  215.28   12.20
  -4   6   6  200.78   11.50
  -4   6   6  215.98   11.70
  -4   6   6  194.38   11.40
   4   6  -6  219.38   12.80
   4   6  -6  190.48   12.50
   4   6  -6  212.28   12.80
   4   6  -6  210.28   12.80
  -4  -6   6  318.47   16.70
   4  -6  -6  296.17   18.30
  -4  -6   6  328.27   18.00
   4  -6  -6  317.07   16.70
   4  -6  -6  305.97   16.10
  -4  -6   6  315.27   18.30
   6   6  -8  101.39    7.50
  -6   6   8   98.99    7.20
  -6   6   8   98.59    7.40
  -6   6   8  106.29    7.10
   6   6  -8   99.09    9.40
   6   6  -8  103.99    8.10
  -6   6   8  105.09    7.30
  -6  -6   8  147.19   10.70
  -6  -6   8  142.19   11.30
   6  -6  -8  142.79    9.30
  -6  -6   8  138.59   10.80
  -8   6  10   67.19    6.30
  -8   6  10   61.29    6.20
  -8  -6  10   82.89    8.60
  -8  -6  10   74.79   10.70
   8  -6 -10   79.69    7.60
  -7   7   5    1.20    2.10
   7   7  -5   -1.00    2.60
  -7   7   5   -0.20    1.50
  -7  -7   5    4.40    2.80
   5   7  -3   29.60    6.50
  -5   7   3   39.70    3.90
  -5   7   3   30.20    3.90
   5   7  -3   29.80    4.90
  -5  -7   3   56.89    6.60
  -5  -7   3   45.80    6.70
  -5  -7   3   65.99    7.90
   3   7  -1   15.40    3.50
   3   7  -1   19.70    3.80
  -3   7   1   16.70    2.90
  -3   7   1   16.60    3.40
   3   7  -1   12.40    2.70
  -3  -7   1   25.60    7.10
  -3  -7   1   30.00    5.80
  -3  -7   1   35.20    5.50
  -3  -7   1   18.80    3.60
  -1   7  -1  132.59    7.80
   1   7   1  135.39    9.10
  -1   7  -1  122.79    8.60
   1   7   1  129.29    8.30
  -1   7  -1  140.69    8.50
   1   7   1  136.69    8.60
  -1   7  -1  120.19    8.50
  -1  -7  -1  176.38   11.50
   1   7  -3    4.50    2.60
   1   7  -3    3.20    2.40
  -1   7   3    4.30    2.50
   1   7  -3    3.50    2.50
  -1   7   3    0.20    2.00
  -1   7   3    4.30    2.40
   1  -7  -3    2.60    3.90
   3   7  -5   23.40    3.80
   3   7  -5   29.30    4.40
   3   7  -5   30.70    4.80
  -3   7   5   28.80    4.10
  -3   7   5   34.80    4.00
  -3   7   5   20.50    4.80
  -3  -7   5   30.70    6.30
   3  -7  -5   44.30    5.70
  -3  -7   5   45.10    8.20
  -5   7   7   77.19    5.90
   5   7  -7   80.29    6.90
  -5   7   7   75.29    6.20
   5   7  -7   83.19    6.60
  -5  -7   7  129.79   11.00
  -2   8   0   13.10    2.40
  -2   8   0   20.60    3.90
   2   8   0   21.70    3.60
   2   8   0   13.80    3.10
   0   8   2    9.00    2.70
   0   8   2    6.30    2.10
   0   8  -2   13.60    2.50
   0   8  -2   10.70    2.70
   2   8  -4   30.40    4.50
   2   8  -4   30.30    4.20
  -2   8   4   24.90    3.30
  -2   8   4   29.30    3.90
 -12   0   9    9.90    4.10
 -12   0   9    7.80    3.80
  12   0  -9    2.00    8.20
  12   0  -9    1.40    4.70
  12   0  -9    7.20    3.30
 -10   0   7    0.50    2.50
  10   0  -7    7.90    5.20
 -10   0   7    2.30    2.90
 -10   0   7    3.10    2.00
  10   0  -7   -1.80    2.20
  10   0  -7    5.20    7.10
 -10   0   7    4.10    2.90
  10   0  -7   -4.10    5.30
  10   0  -7    0.10    3.00
  10   0  -7   -0.30    4.30
  -8   0   5    3.90    1.50
   8   0  -5    5.80    3.00
  -8   0   5    3.10    2.30
  -8   0   5    7.00    2.20
   8   0  -5    6.30    3.00
  -8   0   5    6.40    2.30
   8   0  -5    6.30    3.40
   8   0  -5    6.30    2.50
  -8   0   5    7.50    2.40
   8   0  -5    5.80    3.60
  -6   0   3  216.08   12.80
  -6   0   3  230.18   11.60
   6   0  -3  220.18   11.80
   6   0  -3  226.68   11.60
   6   0  -3  235.58   11.70
  -6   0   3  211.18   10.90
  -6   0   3  236.88   11.10
   6   0  -3  225.58   12.10
  -6   0   3  221.38   11.50
  -6   0   3  219.28   10.70
  -6   0   3  224.88   11.00
  -6   0   3  218.68   11.20
   6   0  -3  213.88   11.70
  -6   0   3  216.78   11.90
  -6   0   3  246.68   11.30
   4   0  -1   34.50    3.40
  -4   0   1   28.20    2.30
  -4   0   1   28.70    2.00
  -4   0   1   30.40    2.20
  -4   0   1   27.10    2.30
   4   0  -1   32.50    2.50
   4   0  -1   26.40    2.60
  -4   0   1   31.20    2.20
   4   0  -1   31.90    2.60
   4   0  -1   24.90    2.70
   2   0   1  644.44   28.50
  -2   0  -1  638.84   28.20
   2   0   1  618.34   28.40
  -2   0  -1  600.64   28.20
   2   0   1  619.64   28.30
  -2   0  -1  651.53   28.30
   0   0  -3   87.09    4.00
   0   0  -3   83.79    3.90
   0   0   3   88.29    4.10
   0   0   3   86.19    4.10
   0   0  -3   87.79    4.00
   0   0  -3   85.49    4.10
   0   0   3   77.49    4.00
   2   0  -5   12.00    1.30
   2   0  -5   10.30    1.20
   2   0  -5    7.50    1.70
   2   0  -5   11.70    1.50
  -2   0   5   11.60    1.40
  -4   0   7  796.02   39.00
  -4   0   7  728.83   39.20
  -4   0   7  846.72   38.40
   4   0  -7  834.02   38.30
   4   0  -7  883.31   38.80
  -4   0   7  835.02   38.60
   4   0  -7  876.61   38.30
  -4   0   7  890.31   38.90
   4   0  -7  863.41   38.90
   4   0  -7  881.31   38.50
  -6   0   9   91.49    6.60
  -6   0   9  100.29    6.00
   6   0  -9   97.89    7.10
   6   0  -9  100.39    6.20
  -6   0   9   83.09    7.60
  -6   0   9   91.99    5.40
  -6   0   9  103.29    6.70
  -6   0   9   99.69    6.60
  -6   0   9   80.39    5.30
  -6   0   9   95.69    6.50
   6   0  -9   95.49    6.20
   6   0  -9   94.89    6.70
   6   0  -9   97.69    6.00
  -6   0   9   90.69    5.40
   6   0  -9   99.29    6.20
  -8   0  11 2154.58   96.99
   8   0 -11 2158.48   98.79
  -8   0  11 2221.18   97.79
  -8   0  11 2178.18   98.09
   8   0 -11 2057.99   98.89
   8   0 -11 2121.69   97.59
  -8   0  11 2048.59   98.89
   8   0 -11 2143.79   97.59
  -8   0  11 2172.18   97.59
 -10   0  13  128.69   11.10
  10   0 -13  108.99    7.80
  10   0 -13  109.09    8.60
 -10   0  13  103.89    8.80
  10   0 -13   91.99   10.80
  10   0 -13   97.79    9.50
 -10   0  13  118.69    9.10
  10   0 -13  113.09    9.10
 -12   0  15   33.50    6.80
 -12   0  15   21.80    5.20
  12   0 -15   16.60    5.50
  12   0 -15   11.20    7.20
  12   0 -15   24.10    5.20
  13   1 -10    0.30    4.50
 -13   1  10    8.20    4.70
 -13  -1  10   13.20    5.00
  13  -1 -10    8.30    3.60
  13  -1 -10    8.80    4.80
 -11   1   8    6.90    3.30
  11   1  -8    8.20    2.90
  11   1  -8   -1.20    3.60
  11   1  -8   -4.70    4.80
  11   1  -8    2.80    7.30
 -11   1   8    2.40    3.20
  11   1  -8    8.80    5.20
 -11  -1   8    4.70    3.50
  11  -1  -8    0.10    2.50
  11  -1  -8    5.50    6.60
 -11  -1   8    6.50    3.00
  11  -1  -8    5.50    3.50
 -11  -1   8   12.30    3.80
 -11  -1   8    1.40    2.50
  -9   1   6  315.57   18.20
  -9   1   6  273.07   16.40
  -9   1   6  289.97   15.80
   9   1  -6  292.87   16.20
   9   1  -6  280.97   16.50
  -9   1   6  263.37   15.60
   9   1  -6  277.97   16.40
   9   1  -6  285.87   16.90
  -9   1   6  302.77   16.40
  -9   1   6  276.87   14.30
   9   1  -6  275.87   15.20
   9  -1  -6  315.97   17.00
   9  -1  -6  324.17   17.50
   9  -1  -6  297.77   17.60
  -9  -1   6  336.07   19.20
  -9  -1   6  293.57   17.20
  -9  -1   6  324.17   17.00
   9  -1  -6  315.87   19.00
  -9  -1   6  307.67   16.50
   9  -1  -6  296.27   19.00
  -9  -1   6  290.67   16.20
   7   1  -4  198.68   11.40
   7   1  -4  188.18   11.00
  -7   1   4  194.08   10.30
  -7   1   4  202.68   10.90
  -7   1   4  206.08   10.20
  -7   1   4  208.58   10.50
   7   1  -4  196.38   11.40
   7   1  -4  169.58   11.80
  -7   1   4  200.58   11.30
   7   1  -4  193.68   12.50
  -7   1   4  216.38   10.40
   7   1  -4  180.98   11.70
  -7   1   4  199.08   12.30
  -7   1   4  187.98   10.20
  -7   1   4  209.48   10.80
   7   1  -4  200.38   11.40
  -7  -1   4  209.38   11.00
  -7  -1   4  220.58   13.30
  -7  -1   4  209.08   11.60
   7  -1  -4  219.08   11.60
  -7  -1   4  210.58   10.90
   7  -1  -4  218.98   11.80
   7  -1  -4  216.98   11.60
  -7  -1   4  213.08   12.20
  -7  -1   4  213.88   11.80
  -7  -1   4  193.68   11.10
  -7  -1   4  212.28   11.80
   7  -1  -4  213.78   11.40
   7  -1  -4  218.68   12.20
  -5   1   2 1717.43   72.29
   5   1  -2 1526.05   72.49
  -5   1   2 1547.85   72.59
  -5   1   2 1784.52   72.19
  -5   1   2 1547.25   72.09
   5   1  -2 1608.74   72.89
  -5   1   2 1654.83   72.29
  -5   1   2 1518.55   73.29
   5   1  -2 1693.23   72.19
   5   1  -2 1485.75   72.99
   5   1  -2 1560.24   72.69
   5   1  -2 1689.13   72.69
  -5   1   2 1545.25   71.99
  -5   1   2 1584.14   71.99
   5   1  -2 1576.24   72.19
   5  -1  -2 1682.33   77.39
  -5  -1   2 1738.23   77.39
  -5  -1   2 1683.93   77.79
  -5  -1   2 1662.63   77.19
   5  -1  -2 1682.73   77.09
  -5  -1   2 1810.02   77.19
  -5  -1   2 1685.73   77.69
   5  -1  -2 1742.53   76.99
  -5  -1   2 1771.22   77.99
   3   1   0 1084.19   50.79
   3   1   0 1091.89   50.29
  -3   1   0 1099.49   49.90
   3   1   0 1091.19   50.59
   3   1   0 1163.78   49.90
  -3   1   0 1189.98   49.40
   3   1   0 1075.19   50.29
  -3   1   0 1093.49   49.90
   3  -1   0 1269.77   53.19
   3  -1   0 1196.68   53.29
   3  -1   0 1135.49   53.19
  -3  -1   0 1213.28   53.49
  -3  -1   0 1136.09   53.49
   1   1   2  735.73   32.90
  -1   1  -2  714.43   32.20
   1   1   2  729.33   32.50
   1   1   2  712.73   32.80
  -1   1  -2  709.03   32.30
  -1  -1  -2  714.43   34.00
   1  -1   2  804.32   34.20
  -1  -1  -2  736.03   33.80
   1   1  -4 3061.69  144.69
   1   1  -4 3235.78  144.59
  -1   1   4 3438.66  144.99
  -1   1   4 3265.07  144.49
   1  -1  -4 3677.03  153.28
   1  -1  -4 3216.98  153.78
   1  -1  -4 3191.28  153.38
   1  -1  -4 3635.74  153.98
  -1  -1   4 3555.74  154.28
   3   1  -6 1156.08   50.29
   3   1  -6 1162.58   50.69
  -3   1   6 1163.28   49.99
  -3   1   6 1079.39   50.69
   3   1  -6 1089.99   50.99
   3   1  -6 1104.69   50.79
   3   1  -6 1090.79   50.79
   3  -1  -6 1143.79   54.29
  -3  -1   6 1238.88   54.49
   3  -1  -6 1172.18   53.49
   3  -1  -6 1157.08   53.39
   3  -1  -6 1180.68   53.69
  -3  -1   6 1257.97   53.49
  -5   1   8  285.87   14.40
  -5   1   8  274.57   14.00
   5   1  -8  283.57   14.00
   5   1  -8  291.77   14.20
   5   1  -8  289.87   14.30
   5   1  -8  286.27   14.50
  -5   1   8  284.57   15.30
   5   1  -8  252.57   14.70
  -5   1   8  289.37   14.40
   5   1  -8  280.47   14.90
  -5   1   8  281.17   14.50
   5   1  -8  269.67   14.20
  -5   1   8  288.67   13.70
  -5   1   8  307.87   14.40
  -5  -1   8  323.87   16.50
  -5  -1   8  331.97   16.90
   5  -1  -8  312.97   16.60
   5  -1  -8  325.17   15.50
   5  -1  -8  325.67   15.30
  -5  -1   8  324.27   15.90
  -5  -1   8  318.17   15.40
   5  -1  -8  320.87   15.30
  -5  -1   8  302.47   16.80
  -7   1  10   79.89    6.10
   7   1 -10   71.39    7.10
  -7   1  10   69.49    5.20
  -7   1  10   62.89    7.10
   7   1 -10   76.49    6.10
   7   1 -10   73.09    6.20
  -7   1  10   67.49    5.20
   7   1 -10   80.29    7.80
   7   1 -10   73.29    6.00
  -7   1  10   68.09    5.70
  -7   1  10   69.29    4.80
   7   1 -10   76.79    6.30
  -7  -1  10   81.59    6.40
   7  -1 -10   85.19    5.90
  -7  -1  10   70.49    7.90
  -7  -1  10   81.59    6.60
   7  -1 -10   66.49    8.60
  -7  -1  10   65.19    5.60
  -7  -1  10   82.39    6.70
   7  -1 -10   83.59    6.00
   7  -1 -10   78.19    6.60
  -7  -1  10   76.69    8.20
  -7  -1  10   89.39    5.60
   7  -1 -10   70.59    5.80
   7  -1 -10   78.79    5.60
  -9   1  12  165.08   11.20
   9   1 -12  178.08   11.70
   9   1 -12  176.78   11.70
  -9   1  12  176.18   11.30
   9   1 -12  156.98   13.70
  -9   1  12  179.48   12.90
  -9   1  12  171.78   10.20
   9   1 -12  159.28   11.30
   9   1 -12  170.48   12.30
  -9  -1  12  192.48   12.30
  -9  -1  12  192.68   11.80
  -9  -1  12  189.08   11.50
   9  -1 -12  196.38   12.10
   9  -1 -12  197.98   11.80
  -9  -1  12  213.78   12.60
   9  -1 -12  173.08   14.00
  -9  -1  12  200.08   14.10
   9  -1 -12  195.18   12.70
   9  -1 -12  167.08   11.70
 -11   1  14   28.50    5.00
  11   1 -14   23.30    8.00
  11   1 -14   21.10    5.80
 -11   1  14   34.80    8.00
 -11   1  14   34.80    6.40
  11   1 -14   19.40    5.20
 -11  -1  14   27.00    6.50
 -11  -1  14   18.30    6.70
  11  -1 -14   22.10    5.20
  11  -1 -14   19.70    8.90
  11  -1 -14   32.40    5.90
 -11  -1  14   31.30    6.20
  11  -1 -14   28.40    5.40
  11  -1 -14   26.90    6.10
  12   2  -9    9.30    4.80
  12   2  -9    4.40    5.90
  12   2  -9    7.70    6.90
 -12   2   9    0.50    4.20
 -12   2   9    6.20    4.10
  12  -2  -9   10.10    5.00
 -12  -2   9   10.20    4.80
 -12  -2   9    5.70    3.20
 -12  -2   9   11.30    5.20
 -12  -2   9   12.10    3.60
  10   2  -7    1.80    4.20
 -10   2   7   -0.60    3.00
 -10   2   7    3.10    3.70
  10   2  -7    3.90    3.70
  10   2  -7    5.90    4.00
 -10   2   7   -5.00    2.80
 -10   2   7    1.20    2.40
 -10  -2   7    8.80    3.60
 -10  -2   7    1.60    2.40
  10  -2  -7    5.60    5.90
  10  -2  -7    0.40    3.20
 -10  -2   7    3.30    2.40
 -10  -2   7    3.20    3.30
  -8   2   5   23.70    4.80
  -8   2   5   29.50    4.10
   8   2  -5   34.90    5.70
   8   2  -5   27.10    5.30
   8   2  -5   43.70    4.60
  -8   2   5   27.50    4.40
   8   2  -5   35.60    5.90
  -8   2   5   36.40    5.00
   8   2  -5   39.50    5.60
  -8   2   5   32.30    3.80
  -8   2   5   30.80    3.50
  -8   2   5   34.30    4.60
  -8   2   5   33.40    3.80
  -8  -2   5   24.30    4.40
  -8  -2   5   26.60    4.50
  -8  -2   5   28.90    4.70
   8  -2  -5   38.00    5.40
  -8  -2   5   34.30    3.60
   8  -2  -5   35.40    6.60
  -8  -2   5   30.80    4.80
   8  -2  -5   25.90    3.90
  -8  -2   5   37.60    4.30
   8  -2  -5   36.40    4.30
   6   2  -3  399.16   20.40
  -6   2   3  420.76   19.70
  -6   2   3  391.56   19.40
  -6   2   3  409.16   19.10
  -6   2   3  398.36   19.60
   6   2  -3  390.16   20.50
   6   2  -3  374.36   20.20
  -6   2   3  376.46   19.10
  -6   2   3  345.67   21.10
   6   2  -3  399.66   19.90
   6   2  -3  419.16   19.30
  -6   2   3  398.46   19.00
   6   2  -3  403.26   20.10
  -6   2   3  388.06   19.00
  -6  -2   3  466.55   23.60
  -6  -2   3  433.56   22.40
   6  -2  -3  457.05   21.80
  -6  -2   3  453.65   22.90
  -6  -2   3  483.05   22.50
  -6  -2   3  483.75   22.20
  -6  -2   3  451.45   23.20
   6  -2  -3  463.25   22.00
   6  -2  -3  490.55   22.50
   6  -2  -3  468.35   22.00
  -4   2   1  156.18    8.60
   4   2  -1  170.68    9.30
  -4   2   1  167.68    8.80
   4   2  -1  184.28    9.40
  -4   2   1  169.08    8.70
  -4   2   1  160.18    8.50
  -4   2   1  153.28    9.10
   4   2  -1  184.28    9.50
   4   2  -1  175.38   10.00
   4   2  -1  150.28    8.90
  -4   2   1  156.98    9.60
  -4   2   1  160.18    8.70
  -4   2   1  165.98    8.50
   4   2  -1  177.28    8.50
   4   2  -1  166.88    9.40
  -4  -2   1  202.48   10.20
  -4  -2   1  192.98   10.40
  -4  -2   1  211.58   10.20
   4  -2  -1  196.18    9.50
   4  -2  -1  203.88    9.80
  -4  -2   1  191.28   10.80
   4  -2  -1  203.58    9.60
  -4  -2   1  210.58   11.50
   4  -2  -1  190.88   10.40
   2   2   1  192.38   10.70
   2   2   1  202.28    9.60
   2   2   1  194.48   10.10
   2  -2   1  203.38   11.10
   2  -2   1  198.08   10.10
  -2  -2  -1  230.18   11.30
  -2  -2  -1  205.78   10.40
  -2  -2  -1  215.68   10.10
   0   2  -3    0.20    1.00
   0   2   3    2.50    1.30
   0   2   3    1.60    0.90
   0   2   3    0.40    1.10
   0  -2  -3    1.00    0.90
   0  -2  -3    1.20    0.90
   0  -2   3    0.30    0.60
   0  -2   3   -0.10    1.50
   0  -2  -3    1.70    0.80
   0  -2  -3    0.40    0.80
   2   2  -5   45.50    3.50
  -2   2   5   47.50    3.40
   2   2  -5   42.00    3.60
  -2   2   5   51.69    3.10
   2   2  -5   43.90    3.90
   2  -2  -5   61.79    3.00
   2  -2  -5   61.89    3.00
  -2  -2   5   55.59    5.50
   2  -2  -5   58.69    3.90
   2  -2  -5   54.09    4.60
  -2  -2   5   56.29    3.60
  -4   2   7 1206.48   56.59
   4   2  -7 1239.08   56.29
   4   2  -7 1237.68   55.99
   4   2  -7 1147.49   56.19
   4   2  -7 1313.57   56.19
  -4   2   7 1197.88   55.99
   4   2  -7 1299.27   56.19
  -4   2   7 1263.77   55.79
   4   2  -7 1101.89   56.39
  -4   2   7 1237.68   55.69
   4   2  -7 1248.58   56.29
  -4   2   7 1273.67   56.29
   4   2  -7 1215.08   56.19
   4   2  -7 1167.08   56.59
  -4  -2   7 1575.24   72.19
   4  -2  -7 1562.94   69.89
  -4  -2   7 1541.85   71.29
   4  -2  -7 1575.74   69.99
  -4  -2   7 1605.44   69.99
   4  -2  -7 1579.24   70.39
   4  -2  -7 1527.85   71.49
  -4  -2   7 1475.55   70.89
  -6   2   9   59.79    5.40
  -6   2   9   51.19    5.10
  -6   2   9   64.79    4.40
   6   2  -9   61.89    5.90
   6   2  -9   58.59    5.40
   6   2  -9   55.09    6.20
  -6   2   9   55.99    5.00
  -6   2   9   57.89    6.00
   6   2  -9   58.29    5.30
   6   2  -9   59.99    5.60
   6   2  -9   52.09    6.10
   6   2  -9   48.90    5.40
  -6   2   9   53.29    7.20
   6  -2  -9   76.99    5.60
  -6  -2   9   66.59    8.70
   6  -2  -9   75.79    4.90
   6  -2  -9   74.89    5.10
  -6  -2   9   74.89    7.70
  -6  -2   9   68.29    4.90
   6  -2  -9   60.69    7.70
  -6  -2   9   66.79    6.60
   6  -2  -9   83.09    5.00
  -8   2  11   55.39    4.50
   8   2 -11   58.89    6.40
  -8   2  11   47.10    5.40
  -8   2  11   58.79    5.30
  -8   2  11   57.49    5.40
  -8   2  11   56.19    6.30
  -8   2  11   69.29    6.20
  -8   2  11   50.69    7.30
   8   2 -11   53.09    6.90
   8   2 -11   51.19    6.40
   8   2 -11   48.90    6.40
  -8  -2  11   61.29    6.40
   8  -2 -11   74.49    7.60
   8  -2 -11   62.89    6.20
   8  -2 -11   58.29    5.70
   8  -2 -11   61.79    5.70
  -8  -2  11   70.59    7.10
  -8  -2  11   67.49    6.60
   8  -2 -11   73.19    6.20
  -8  -2  11   61.49   10.10
  -8  -2  11   70.19    7.00
  -8  -2  11   65.69    7.40
 -10   2  13   16.00    3.80
 -10   2  13   17.60    4.70
  10   2 -13    0.90    5.40
  10   2 -13   12.30    4.40
  10   2 -13    8.10    3.60
  10   2 -13    9.70    3.90
 -10   2  13    7.00    3.50
  10  -2 -13   12.10    6.20
  10  -2 -13    6.40    3.10
  10  -2 -13   13.80    4.30
 -10  -2  13   14.50    3.30
 -10  -2  13   14.00    3.70
  10  -2 -13   19.30    4.80
 -10  -2  13   11.20    3.60
 -12   2  15   24.90    5.70
  12   2 -15   22.70    5.50
  12   2 -15   24.80    5.10
  12  -2 -15   21.50    3.90
 -12  -2  15   10.40    7.00
  12  -2 -15   17.30    4.60
 -12  -2  15   29.80    5.30
  11   3  -8   16.20    4.60
  11   3  -8    9.40    4.90
  11   3  -8    1.70    5.40
 -11   3   8   11.60    5.10
 -11   3   8   14.20    3.20
 -11  -3   8   25.20    5.20
 -11  -3   8   16.80    3.70
 -11  -3   8   16.60    5.80
  11  -3  -8   12.70    4.70
  -9   3   6    0.30    3.50
  -9   3   6   -3.00    3.20
  -9   3   6    2.20    2.30
   9   3  -6    1.10    4.40
   9   3  -6    0.40    3.60
  -9   3   6    1.80    2.30
  -9   3   6    1.80    2.50
  -9  -3   6   -0.50    3.40
   9  -3  -6    9.40    4.10
  -9  -3   6    1.20    3.20
  -9  -3   6    6.40    4.00
  -9  -3   6    4.20    2.00
  -9  -3   6    1.30    2.90
  -9  -3   6    1.00    3.60
   7   3  -4   26.40    4.40
   7   3  -4   25.70    6.80
  -7   3   4   28.90    3.50
  -7   3   4   36.40    3.90
  -7   3   4   25.50    5.50
   7   3  -4   35.60    5.50
   7   3  -4   22.30    4.10
  -7   3   4   27.70    5.00
   7   3  -4   19.80    3.90
  -7   3   4   27.10    4.90
  -7  -3   4   27.70    5.50
  -7  -3   4   39.50    4.60
  -7  -3   4   34.70    4.80
  -7  -3   4   44.50    5.10
  -7  -3   4   36.30    5.10
  -7  -3   4   39.80    3.70
   7  -3  -4   33.80    4.50
   7  -3  -4   27.50    4.30
   7  -3  -4   37.40    5.40
   5   3  -2  443.06   22.40
   5   3  -2  451.95   22.20
   5   3  -2  451.05   21.80
   5   3  -2  443.46   21.60
  -5   3   2  439.66   22.80
   5   3  -2  436.46   21.80
  -5   3   2  483.55   21.70
  -5   3   2  420.76   21.20
   5   3  -2  439.86   23.40
  -5   3   2  434.36   22.10
  -5   3   2  440.06   21.30
  -5   3   2  435.86   21.20
   5   3  -2  441.76   22.40
  -5   3   2  448.26   21.90
  -5  -3   2  552.64   26.20
   5  -3  -2  540.85   28.30
  -5  -3   2  548.25   28.20
  -5  -3   2  560.04   27.20
   5  -3  -2  577.44   25.60
  -5  -3   2  510.15   26.90
   5  -3  -2  621.04   26.10
  -5  -3   2  482.75   27.10
   5  -3  -2  585.24   25.50
  -5  -3   2  542.25   26.70
   3   3   0  840.22   38.90
  -3   3   0  896.91   38.80
   3   3   0  840.42   39.10
   3   3   0  824.22   38.40
  -3   3   0  851.11   38.30
   3   3   0  801.22   38.80
   3   3   0  833.82   38.30
   3   3   0  790.92   38.80
   3   3   0  830.32   40.00
   3  -3   0 1079.39   46.90
  -3  -3   0  960.90   47.20
  -3  -3   0 1082.59   48.60
  -3  -3   0 1011.80   46.80
   3  -3   0  950.80   48.30
   3  -3   0 1036.70   46.50
   3  -3   0 1105.49   48.20
  -3  -3   0  998.30   47.40
   1   3   2  504.45   23.30
   1   3   2  436.86   23.40
  -1   3  -2  487.45   23.30
   1   3   2  469.75   22.80
   1   3   2  510.05   24.10
  -1   3  -2  443.26   23.00
   1   3   2  474.95   23.50
   1   3   2  513.05   22.90
  -1   3  -2  507.85   23.30
   1   3   2  475.75   23.20
  -1   3  -2  506.75   23.30
   1   3   2  489.45   23.00
  -1   3  -2  457.05   23.20
  -1  -3  -2  637.64   30.10
   1  -3   2  644.94   29.50
   1  -3   2  644.34   30.10
  -1  -3  -2  638.04   29.20
  -1  -3  -2  593.14   29.20
   1   3  -4   15.90    3.10
  -1   3   4    9.30    2.00
  -1   3   4   15.50    2.80
   1   3  -4   16.00    3.40
  -1   3   4    8.40    2.00
  -1   3   4    8.90    2.20
  -1   3   4   12.90    2.60
   1  -3  -4   24.50    3.40
  -1  -3   4   16.20    4.00
   1  -3  -4   20.70    2.40
   1  -3  -4   17.50    2.00
   3   3  -6  347.77   17.60
  -3   3   6  339.57   16.10
  -3   3   6  337.27   16.50
   3   3  -6  349.67   16.90
   3   3  -6  288.17   16.60
  -3   3   6  317.27   15.80
   3   3  -6  330.37   16.70
   3   3  -6  358.36   17.30
   3   3  -6  332.57   16.80
  -3   3   6  348.07   16.90
   3   3  -6  337.17   17.20
  -3   3   6  329.47   16.50
  -3   3   6  307.27   16.80
   3  -3  -6  389.96   20.70
  -3  -3   6  490.85   23.80
  -3  -3   6  474.35   21.10
   3  -3  -6  414.66   23.30
   3  -3  -6  466.35   21.70
   3  -3  -6  435.86   21.10
  -3  -3   6  457.15   22.20
  -5   3   8    2.50    1.90
  -5   3   8    6.50    2.10
   5   3  -8   -0.30    2.10
   5   3  -8    4.10    2.20
  -5   3   8    2.40    1.50
   5   3  -8    0.80    2.90
   5   3  -8    8.10    2.70
   5   3  -8    4.80    2.40
   5   3  -8    4.20    2.70
   5   3  -8    1.10    2.10
  -5   3   8    1.20    2.20
   5  -3  -8    2.40    1.50
   5  -3  -8    2.90    1.40
  -5  -3   8    0.60    3.10
  -5  -3   8    4.30    1.60
  -5  -3   8    2.60    2.70
   5  -3  -8    3.10    3.20
   5  -3  -8    2.60    1.30
   5  -3  -8    2.60    1.40
  -7   3  10   12.90    2.70
   7   3 -10   16.60    3.90
  -7   3  10   12.60    3.00
  -7   3  10   18.10    2.90
   7   3 -10    9.00    3.40
  -7   3  10    9.80    2.60
   7   3 -10   16.30    3.00
   7   3 -10   11.40    4.10
  -7   3  10   16.30    3.80
   7   3 -10   12.20    3.50
  -7   3  10    9.40    3.80
   7  -3 -10   18.40    3.70
  -7  -3  10   22.20    6.50
  -7  -3  10   11.80    3.60
   7  -3 -10   14.50    2.70
  -7  -3  10   18.30    4.10
   7  -3 -10   20.80    3.50
  -7  -3  10   19.40    3.50
  -9   3  12  141.39   10.80
   9   3 -12  116.59   10.10
  -9   3  12  133.39    8.80
  -9   3  12  117.79    8.10
   9   3 -12  120.09   11.00
  -9   3  12  115.89    8.60
   9   3 -12  119.99    9.60
  -9   3  12  117.39    7.60
   9   3 -12  126.89    9.40
   9  -3 -12  120.79   11.00
   9  -3 -12  135.99   10.00
   9  -3 -12  159.08    9.90
  -9  -3  12  166.98   11.10
  -9  -3  12  158.68   10.30
  -9  -3  12  150.18    9.90
   9  -3 -12  139.79    9.90
  -9  -3  12  159.68   11.70
  -9  -3  12  143.09   10.70
  11   3 -14   12.60    4.80
  11   3 -14   10.50    5.10
  11  -3 -14   15.30    4.20
 -11  -3  14   17.60    5.20
  11  -3 -14   17.90    9.70
 -11  -3  14   16.50    5.80
 -10   4   7   14.20    3.20
  10   4  -7   16.10    4.20
  10   4  -7    6.20    3.70
 -10   4   7   14.70    3.00
  10  -4  -7   18.60    4.50
 -10  -4   7   14.60    3.90
 -10  -4   7   13.70    3.80
 -10  -4   7    9.90    6.30
 -10  -4   7   17.10    3.80
 -10  -4   7   10.10    3.20
   8   4  -5   21.10    5.60
   8   4  -5   26.00    7.10
   8   4  -5   20.40    4.20
  -8   4   5   32.60    4.30
  -8   4   5   31.10    4.30
  -8   4   5   16.00    4.00
  -8   4   5   28.10    4.30
  -8  -4   5   32.60    4.70
  -8  -4   5   48.30    7.80
  -8  -4   5   26.00    4.50
  -8  -4   5   34.50    5.60
  -8  -4   5   36.30    5.60
   8  -4  -5   39.90    6.90
  -8  -4   5   33.20    5.20
  -6   4   3   43.40    4.10
   6   4  -3   46.40    4.80
   6   4  -3   46.10    5.60
   6   4  -3   52.49    6.10
   6   4  -3   47.70    5.70
  -6   4   3   39.20    4.30
   6   4  -3   42.20    5.50
  -6   4   3   44.60    4.30
  -6   4   3   45.40    4.10
   6  -4  -3   57.39    4.70
  -6  -4   3   45.00    6.00
  -6  -4   3   55.09    5.60
  -6  -4   3   50.69    5.80
  -6  -4   3   49.10    4.70
  -6  -4   3   42.90    5.60
   6  -4  -3   55.29    5.00
   6  -4  -3   58.29    5.90
  -6  -4   3   62.59    9.00
   4   4  -1   10.10    3.60
   4   4  -1   12.80    2.50
  -4   4   1    6.90    1.90
  -4   4   1    9.10    1.80
  -4   4   1    9.00    2.00
   4   4  -1    5.80    2.60
   4   4  -1    7.80    2.50
   4   4  -1    8.80    2.30
   4   4  -1    9.40    2.70
   4   4  -1    9.70    2.50
  -4   4   1    8.90    1.60
   4  -4  -1    9.90    2.00
  -4  -4   1   12.30    3.20
   4  -4  -1   10.70    1.80
  -4  -4   1   10.70    2.80
   4  -4  -1    6.30    3.60
  -4  -4   1   19.60    3.80
  -4  -4   1   11.60    2.30
  -4  -4   1   11.70    2.40
   2   4   1   22.40    3.60
   2   4   1   26.00    4.00
  -2   4  -1   25.30    4.60
   2   4   1   21.60    3.40
  -2   4  -1   28.20    3.60
  -2   4  -1   31.10    4.40
   2   4   1   21.00    4.30
   2   4   1   30.80    3.50
   2   4   1   24.70    3.80
  -2   4  -1   27.30    3.20
   2   4   1   25.70    5.10
  -2  -4  -1   39.30    4.00
  -2  -4  -1   38.10    3.70
  -2  -4  -1   39.70    4.00
   2  -4   1   36.50    5.00
   2  -4   1   33.50    3.70
   2  -4   1   31.40    5.10
  -2  -4  -1   36.40    5.00
  -2  -4  -1   44.20    5.50
   0   4   3   65.09    5.50
   0   4  -3   57.39    5.30
   0   4   3   50.89    4.60
   0   4  -3   52.99    5.20
   0   4  -3   64.89    5.40
   0   4   3   63.39    6.00
   0   4   3   45.50    4.60
   0   4   3   56.79    4.50
   0   4  -3   56.69    4.90
   0   4  -3   53.59    4.30
   0   4   3   59.99    4.40
   0  -4   3   71.99    7.30
   0  -4  -3   81.09    5.80
   0  -4  -3   77.99    6.10
   0  -4  -3   67.29    5.10
   0  -4  -3   80.99    5.10
   0  -4   3   75.09    4.90
   2   4  -5   40.80    4.80
  -2   4   5   38.80    4.30
   2   4  -5   42.00    4.20
  -2   4   5   27.70    4.00
   2   4  -5   34.00    4.50
  -2   4   5   34.90    4.70
   2   4  -5   27.50    4.20
  -2   4   5   35.60    3.70
   2   4  -5   23.90    4.20
   2   4  -5   29.00    4.90
  -2   4   5   27.90    3.80
   2  -4  -5   53.79    6.10
   2  -4  -5   41.90    4.40
  -2  -4   5   39.00    6.80
   2  -4  -5   48.00    3.60
  -2  -4   5   34.70    5.60
  -2  -4   5   42.30    4.30
  -4   4   7   99.29    7.00
   4   4  -7  114.69    7.90
   4   4  -7  100.79    9.00
   4   4  -7  111.09    7.70
   4   4  -7   83.89    7.30
   4   4  -7  102.29    7.50
  -4   4   7  104.99    7.10
  -4   4   7   90.89    6.80
  -4   4   7   97.49    7.70
   4   4  -7  103.79    7.80
   4   4  -7  100.49    7.40
   4  -4  -7  147.09    8.30
  -4  -4   7  137.89   12.40
   4  -4  -7  143.59    8.70
  -4  -4   7  145.59   10.40
   4  -4  -7  140.39   11.60
  -4  -4   7  145.79    8.30
   6   4  -9  215.18   12.40
   6   4  -9  212.98   13.20
  -6   4   9  212.48   11.90
   6   4  -9  219.68   13.40
   6   4  -9  202.68   13.10
  -6   4   9  200.88   11.80
   6   4  -9  217.48   13.10
  -6   4   9  201.48   13.30
  -6  -4   9  264.47   15.90
  -6  -4   9  261.27   16.20
  -6  -4   9  284.07   14.70
   6  -4  -9  282.47   15.40
   6  -4  -9  289.87   14.10
   6  -4  -9  285.47   14.60
   6  -4  -9  276.97   14.30
  -6  -4   9  286.77   17.00
   8   4 -11  120.69    9.50
   8   4 -11  105.29    9.80
  -8   4  11  108.99    7.30
  -8   4  11  109.49    7.80
  -8   4  11  108.39    7.80
  -8   4  11  121.39    9.70
   8   4 -11  128.39    9.20
  -8   4  11  101.69    7.50
  -8  -4  11  138.69   11.30
  -8  -4  11  135.09   10.70
   8  -4 -11  127.69    9.90
  -8  -4  11  149.59    9.50
   8  -4 -11  127.39    8.80
   8  -4 -11  125.89    8.70
  -8  -4  11  164.98   10.90
  10   4 -13   10.30    5.70
 -10   4  13   12.90    3.40
  10   4 -13   13.50    4.20
  10   4 -13    4.30    6.30
  10  -4 -13   10.10    3.80
 -10  -4  13   18.80    6.00
 -10  -4  13    9.70    3.90
 -10  -4  13   16.50    5.00
  -9   5   6   30.40    3.80
   9   5  -6   22.00    4.70
  -9   5   6   27.50    4.30
   9   5  -6   36.80    6.70
  -9  -5   6   53.89    7.30
  -9  -5   6   34.20    5.70
  -9  -5   6   57.79    5.80
   9  -5  -6   38.80    7.30
  -9  -5   6   48.10    6.80
   7   5  -4  130.09   10.20
  -7   5   4  141.49    8.60
  -7   5   4  136.09    8.70
   7   5  -4  143.09   10.70
   7   5  -4  131.89    9.10
  -7   5   4  140.69    8.60
  -7   5   4  144.49    8.70
  -7  -5   4  197.88   12.50
  -7  -5   4  193.58   12.40
  -7  -5   4  178.98   11.30
  -7  -5   4  192.78   12.80
   5   5  -2  322.77   17.50
  -5   5   2  320.17   16.70
  -5   5   2  342.47   16.50
  -5   5   2  325.57   16.50
   5   5  -2  344.87   18.60
   5   5  -2  344.67   17.50
   5   5  -2  309.17   18.60
  -5   5   2  309.27   16.90
  -5  -5   2  474.05   23.90
  -5  -5   2  457.75   23.20
  -5  -5   2  429.76   24.00
  -5  -5   2  457.05   23.80
  -5  -5   2  476.85   25.80
  -3   5   0   44.20    5.30
   3   5   0   33.70    5.40
   3   5   0   44.80    5.00
  -3   5   0   38.00    6.10
  -3   5   0   48.40    3.90
  -3   5   0   48.80    4.30
   3   5   0   49.99    5.20
  -3   5   0   48.80    3.90
   3   5   0   41.70    4.80
   3   5   0   42.80    5.50
  -3   5   0   37.90    4.60
  -3  -5   0   53.89    6.60
  -3  -5   0   52.79    5.80
  -3  -5   0   69.09    9.20
   3  -5   0   52.19    5.00
  -3  -5   0   64.79    6.30
  -3  -5   0   60.39    5.90
   3  -5   0   58.99    6.10
  -3  -5   0   65.09    5.90
  -1   5  -2    7.30    1.90
   1   5   2    7.60    2.20
  -1   5  -2    5.70    1.80
  -1   5  -2    7.00    2.60
  -1   5  -2    7.40    2.80
   1   5   2   10.20    2.40
  -1   5  -2    8.90    2.00
  -1   5  -2    4.40    2.10
   1   5   2    9.90    2.10
   1   5   2    6.10    2.50
   1   5   2   10.20    4.50
   1   5   2    9.10    2.20
   1  -5   2    7.80    4.40
  -1  -5  -2   13.50    2.80
  -1  -5  -2   13.50    2.50
  -1  -5  -2   13.40    3.50
   1   5  -4   20.90    4.30
  -1   5   4   20.60    4.10
   1   5  -4   18.20    3.60
  -1   5   4   13.80    2.60
  -1   5   4   15.00    4.20
  -1   5   4   20.50    3.60
   1   5  -4   16.80    3.00
   1  -5  -4   26.90    4.60
   1  -5  -4   33.90    4.30
   1  -5  -4   23.40    4.50
  -1  -5   4   22.80    5.60
   3   5  -6   52.89    6.00
  -3   5   6   48.10    4.30
  -3   5   6   59.19    5.30
  -3   5   6   47.20    5.10
   3   5  -6   38.70    5.60
   3   5  -6   51.29    5.80
   3   5  -6   58.59    6.20
   3  -5  -6   78.99    6.70
   3  -5  -6   67.49    5.60
  -3  -5   6   59.79   12.10
   3  -5  -6   68.69    5.50
  -3  -5   6   75.69    6.20
  -5   5   8   38.40    4.60
   5   5  -8   38.10    5.60
   5   5  -8   45.30    6.60
   5   5  -8   39.10    5.80
   5   5  -8   28.30    4.60
   5   5  -8   35.70    5.10
  -5   5   8   48.40    4.70
   5  -5  -8   58.89    5.30
  -5  -5   8   65.59    8.00
  -5  -5   8   55.49    5.80
  -5  -5   8   67.69    7.10
   5  -5  -8   64.59    6.50
   5  -5  -8   63.29    4.90
   7   5 -10    0.90    3.60
   7   5 -10    8.00    4.50
  -7   5  10    0.10    2.90
  -7   5  10    3.20    2.30
  -7   5  10    6.30    3.10
   7   5 -10    7.50    3.30
  -7   5  10    5.20    2.10
   7  -5 -10    4.70    2.70
   7  -5 -10    8.30    2.90
  -7  -5  10    3.40    3.30
   7  -5 -10   11.60    4.20
  -7  -5  10    2.80    3.60
  -7  -5  10    6.40    4.10
  -9   5  12   76.09    5.60
   9   5 -12   78.89    8.00
  -9   5  12   76.29    6.40
   9  -5 -12  101.69    8.90
  -9  -5  12  129.09   10.20
  -9  -5  12  132.99   10.30
  -8   6   5    3.00    2.40
   8   6  -5    6.60    4.10
   8   6  -5    1.50    4.50
  -8   6   5    2.00    2.00
  -8  -6   5    3.50    3.80
  -8  -6   5    6.10    4.10
  -8  -6   5    1.50    3.20
  -8  -6   5    7.20    3.10
  -6   6   3  149.59    8.50
   6   6  -3  134.99   10.20
  -6   6   3  146.39    8.60
  -6   6   3  136.09    8.70
  -6   6   3  134.69    8.70
   6   6  -3  136.19    8.90
   6   6  -3  123.89   10.40
  -6  -6   3  203.78   12.70
  -6  -6   3  200.38   13.10
  -6  -6   3  206.38   12.10
  -6  -6   3  204.68   13.20
  -4   6   1    2.60    1.90
  -4   6   1    1.80    1.70
   4   6  -1    2.80    2.30
   4   6  -1    2.10    3.00
   4   6  -1   -2.30    3.00
  -4   6   1    0.30    2.70
  -4   6   1   -2.70    2.60
   4   6  -1    2.00    2.00
  -4  -6   1    0.30    3.00
  -4  -6   1    1.20    2.50
   2   6   1   77.99    6.30
  -2   6  -1   76.29    6.10
   2   6   1   58.99    8.20
  -2   6  -1   65.69    6.70
  -2   6  -1   68.49    6.30
   2   6   1   63.99    7.00
  -2   6  -1   65.49    5.20
   2   6   1   65.49    5.80
  -2  -6  -1  101.99    8.00
  -2  -6  -1   97.69    8.20
  -2  -6  -1   97.09    7.80
   0   6   3    8.20    2.60
   0   6  -3    7.10    2.60
   0   6   3    6.30    2.60
   0   6  -3    6.50    2.80
   0   6   3    7.90    2.50
   0   6   3    1.80    2.60
   0   6  -3    3.00    2.60
   0  -6   3   11.90    4.20
   0  -6  -3   20.10    4.70
  -2   6   5  106.39    7.80
   2   6  -5   97.59    8.10
   2   6  -5   88.79    7.50
  -2   6   5  101.19    6.70
  -2   6   5  104.99    7.30
   2   6  -5   96.89    7.70
   2  -6  -5  157.88    9.90
   2  -6  -5  160.38   11.30
  -2  -6   5  135.59   10.10
  -2  -6   5  149.88   11.20
  -2  -6   5  157.48   12.60
   4   6  -7    0.50    3.50
  -4   6   7    6.40    2.50
  -4   6   7    5.90    2.80
  -4   6   7    9.50    2.50
   4   6  -7    6.40    2.70
   4   6  -7    5.40    2.90
  -4   6   7    6.00    2.30
   4  -6  -7    6.10    3.10
  -4  -6   7   11.20    4.00
   4  -6  -7   12.20    2.70
   4  -6  -7    6.70    5.40
  -4  -6   7    5.80    4.30
   6   6  -9  117.29    8.10
  -6   6   9  106.09    7.50
   6   6  -9  106.59    8.60
  -6   6   9  112.79    7.80
  -6   6   9  107.09    7.40
  -6   6   9  112.69    7.90
   6  -6  -9  159.48    9.60
  -6  -6   9  140.99   12.00
  -6  -6   9  153.68   11.60
   6  -6  -9  154.38    9.40
  -6  -6   9  154.18   12.20
  -8   6  11   22.40    3.50
  -8  -6  11   25.00    5.10
  -8  -6  11   29.80    5.20
   8  -6 -11   37.80    6.20
   7   7  -4   -1.40    2.70
  -7   7   4    3.40    1.60
  -7   7   4    5.90    2.10
  -7  -7   4    8.20    2.80
   5   7  -2   22.00    4.30
  -5   7   2   27.20    3.60
   5   7  -2   24.80    4.50
  -5   7   2   27.60    3.70
  -5  -7   2   33.80    7.20
  -5  -7   2   29.80    5.70
  -5  -7   2   47.10    6.20
   3   7   0  283.47   16.90
  -3   7   0  269.07   15.00
  -3   7   0  310.57   14.90
   3   7   0  318.17   16.00
  -3   7   0  297.07   15.50
  -3  -7   0  448.96   22.60
  -3  -7   0  426.56   25.60
  -3  -7   0  452.85   22.40
  -3  -7   0  442.86   23.20
  -1   7  -2   68.09    6.80
  -1   7  -2   85.59    6.30
   1   7   2   83.49    6.10
  -1   7  -2   73.69    6.40
   1   7   2   80.79    6.90
  -1  -7  -2  124.79    9.10
   1   7  -4   30.20    4.70
   1   7  -4   33.50    4.90
  -1   7   4   31.80    4.30
   1   7  -4   32.00    4.90
  -1   7   4   27.70    4.50
  -1   7   4   30.10    3.60
   1  -7  -4   35.20    6.70
  -1  -7   4   52.39    9.20
  -3   7   6    7.10    2.50
   3   7  -6   14.60    3.30
   3   7  -6   11.80    2.90
  -3   7   6   10.00    2.50
  -3  -7   6   11.50    4.90
  -3  -7   6   12.50    6.40
   5   7  -8   35.80    5.60
  -5   7   8   35.40    4.50
   5   7  -8   35.60    5.20
  -5   7   8   36.90    4.40
  -5  -7   8   70.09    9.60
  -5  -7   8   67.69    9.10
   2   8   1   14.90    3.20
  -2   8  -1   15.40    3.40
  -2   8  -1   20.10    4.10
   2   8   1   15.60    2.70
   0   8  -3   -0.50    2.20
   0   8   3    2.60    2.20
   0   8  -3   -2.90    3.20
   0   8  -3   -1.40    3.00
   0   8   3    2.10    2.40
  -2   8   5   22.40    4.20
   2   8  -5   25.10    4.00
  -2   8   5   18.10    3.70
   2   8  -5   24.00    4.30
  12   0  -8  127.99    9.20
  12   0  -8  129.59   11.00
 -12   0   8  148.59   11.40
  10   0  -6    9.10    2.90
 -10   0   6   12.20    3.40
  10   0  -6   11.50    3.40
  10   0  -6   13.60    5.00
 -10   0   6    7.10    2.70
 -10   0   6    7.20    2.80
  10   0  -6   17.80    6.00
  10   0  -6    8.90    5.80
 -10   0   6    6.30    2.60
 -10   0   6   16.40    5.20
   8   0  -4   50.09    6.80
   8   0  -4   57.29    6.20
  -8   0   4   48.70    4.90
   8   0  -4   54.19    5.30
  -8   0   4   47.60    7.00
  -8   0   4   49.80    4.60
   8   0  -4   47.60    6.00
  -8   0   4   47.30    5.30
  -8   0   4   53.49    4.30
   8   0  -4   65.49    7.10
   6   0  -2  585.14   27.80
  -6   0   2  638.14   27.70
   6   0  -2  600.24   28.00
  -6   0   2  590.94   27.30
  -6   0   2  589.04   27.20
  -6   0   2  588.14   29.10
  -6   0   2  622.14   27.40
   6   0  -2  553.84   28.00
   6   0  -2  589.84   28.10
  -6   0   2  580.14   28.30
  -6   0   2  608.64   27.90
   6   0  -2  563.24   28.70
  -6   0   2  601.04   27.00
   6   0  -2  612.24   28.00
  -6   0   2  592.84   27.80
  -4   0   0  832.62   34.50
   4   0   0  734.73   34.90
  -4   0   0  765.72   34.30
  -4   0   0  758.62   34.50
  -4   0   0  696.43   34.40
   4   0   0  742.13   34.60
  -4   0   0  797.02   35.30
   4   0   0  760.02   35.20
   4   0   0  768.42   34.70
   2   0   2 1651.53   74.59
   2   0   2 1686.33   74.39
  -2   0  -2 1556.64   74.29
   2   0   2 1730.13   74.59
  -2   0  -2 1668.13   74.39
  -2   0  -2 1722.13   74.29
   0   0  -4  860.71   37.50
   0   0  -4  870.11   37.40
   0   0  -4  854.41   37.30
   0   0   4  834.92   37.50
   0   0  -4  873.51   37.40
   0   0   4  830.12   37.50
   0   0   4  740.23   37.40
   2   0  -6  487.05   22.90
  -2   0   6  504.15   23.10
   2   0  -6  508.85   23.30
   2   0  -6  523.45   23.10
  -4   0   8  133.99    7.10
   4   0  -8  138.29    7.20
  -4   0   8  120.89    8.20
  -4   0   8  135.39    8.00
   4   0  -8  139.59    7.50
   4   0  -8  137.69    7.60
  -4   0   8  133.09    7.50
   4   0  -8  137.69    7.10
  -6   0  10  207.78   10.80
  -6   0  10  200.18   10.40
   6   0 -10  177.28   10.50
   6   0 -10  178.98   10.70
   6   0 -10  172.18   11.40
  -6   0  10  194.48    9.70
  -6   0  10  188.98    9.70
  -6   0  10  191.58   10.80
   6   0 -10  207.78   11.30
  -6   0  10  190.28   12.10
   6   0 -10  194.28   11.20
   6   0 -10  198.88   10.40
  -6   0  10  192.58   10.90
   8   0 -12    9.70    2.90
   8   0 -12    9.60    3.30
   8   0 -12   14.90    3.00
  -8   0  12   17.50    3.30
  -8   0  12   11.80    3.10
   8   0 -12    9.10    2.90
  -8   0  12    9.30    3.80
 -10   0  14   31.20    6.30
  10   0 -14   26.40    3.70
  10   0 -14   38.40    5.50
  10   0 -14   19.90    6.00
  10   0 -14   24.10    5.10
  10   0 -14   27.00    5.00
  12   0 -16   -1.00    4.80
 -12   0  16    2.70    3.80
  12   0 -16   -2.40    6.70
 -12   0  16    3.80    4.80
 -12   0  16    2.20    6.40
  12   0 -16   -0.20    4.20
 -13   1   9   19.00    5.10
 -13   1   9   10.80    4.30
  13   1  -9   15.00    5.40
 -13  -1   9   17.70    4.50
  13  -1  -9   10.90    5.00
 -13  -1   9   13.00    4.90
  13  -1  -9   17.20    3.70
  11   1  -7   41.30    6.70
  11   1  -7   55.89    5.70
 -11   1   7   54.19    7.10
  11   1  -7   61.09    9.60
 -11   1   7   40.50    6.30
  11   1  -7   55.79    7.80
  11   1  -7   64.69    9.40
 -11  -1   7   52.69    6.90
 -11  -1   7   62.89    6.30
 -11  -1   7   67.59    7.50
 -11  -1   7   57.89    6.10
  11  -1  -7   65.79    7.30
  11  -1  -7   57.09    5.90
  -9   1   5  179.08   11.60
  -9   1   5  182.08    9.80
  -9   1   5  183.58   10.70
   9   1  -5  196.08   12.30
   9   1  -5  194.18   12.10
   9   1  -5  174.38   12.60
  -9   1   5  174.98   11.10
  -9   1   5  193.38   13.60
   9   1  -5  189.38   10.90
   9   1  -5  171.58   11.60
  -9   1   5  170.08   12.00
  -9  -1   5  196.78   11.70
  -9  -1   5  209.98   12.00
  -9  -1   5  197.98   11.40
   9  -1  -5  193.18   12.70
  -9  -1   5  212.98   14.60
   9  -1  -5  189.78   14.50
   9  -1  -5  192.08   12.10
   9  -1  -5  202.78   13.10
  -9  -1   5  204.78   12.70
   7   1  -3  229.88   11.40
   7   1  -3  208.48   12.20
   7   1  -3  202.38   12.60
  -7   1   3  192.08   11.20
   7   1  -3  215.88   12.10
   7   1  -3  214.68   12.10
  -7   1   3  199.28   11.90
  -7   1   3  211.58   13.10
   7   1  -3  220.18   12.20
  -7   1   3  220.28   11.10
  -7   1   3  215.68   10.90
  -7   1   3  224.78   11.60
   7   1  -3  214.28   12.60
  -7   1   3  230.38   11.10
  -7   1   3  222.38   11.40
  -7   1   3  179.78   11.40
  -7  -1   3  238.48   12.30
   7  -1  -3  227.08   12.90
   7  -1  -3  230.08   12.20
  -7  -1   3  225.78   13.90
  -7  -1   3  235.18   11.90
  -7  -1   3  240.78   12.40
   7  -1  -3  242.28   12.40
  -7  -1   3  227.88   11.60
   7  -1  -3  232.88   12.30
  -7  -1   3  230.38   12.40
  -7  -1   3  221.48   12.80
   7  -1  -3  222.38   12.80
  -7  -1   3  220.48   11.90
  -5   1   1  398.16   18.70
   5   1  -1  406.56   19.30
  -5   1   1  413.06   18.90
   5   1  -1  379.86   19.60
  -5   1   1  379.96   20.00
   5   1  -1  361.56   19.60
  -5   1   1  402.16   18.60
  -5   1   1  390.36   18.60
   5   1  -1  364.06   19.30
   5   1  -1  419.86   19.50
   5   1  -1  384.06   19.30
   5   1  -1  419.16   18.90
  -5   1   1  434.86   18.80
  -5   1   1  402.56   19.30
   5  -1  -1  436.86   20.10
  -5  -1   1  410.96   20.50
  -5  -1   1  442.66   20.60
  -5  -1   1  406.36   20.30
  -5  -1   1  434.06   20.10
   5  -1  -1  419.46   20.00
  -5  -1   1  394.36   20.00
  -5  -1   1  423.06   19.90
   5  -1  -1  432.06   19.90
   5  -1  -1  426.76   19.70
  -5  -1   1  458.35   20.00
   5  -1  -1  406.36   19.60
   3   1   1  567.24   26.60
   3   1   1  574.84   26.60
  -3   1  -1  547.15   26.10
   3   1   1  600.44   26.30
  -3   1  -1  646.84   25.80
   3   1   1  567.04   26.90
  -3   1  -1  553.04   26.20
   3   1   1  544.75   27.20
  -3  -1  -1  600.44   27.70
  -3  -1  -1  619.84   27.70
   3  -1   1  627.84   27.40
   3  -1   1  639.64   27.30
  -3  -1  -1  541.15   27.80
  -3  -1  -1  622.64   28.20
   3  -1   1  601.44   27.50
   1   1   3 4639.84  198.88
  -1   1  -3 4406.46  198.58
  -1   1  -3 4406.66  198.58
  -1   1  -3 4262.57  198.58
   1   1   3 4659.23  199.18
  -1  -1  -3 4785.12  205.28
   1  -1   3 4498.05  205.88
  -1  -1  -3 4582.44  205.48
  -1   1   5 6291.57  285.67
   1   1  -5 6482.25  285.77
  -1   1   5 7082.49  286.27
   1   1  -5 5894.11  285.87
   1  -1  -5 5566.64  304.37
   1  -1  -5 6853.11  304.37
  -1  -1   5 7544.95  305.47
   1  -1  -5 7492.85  305.17
   3   1  -7  272.27   13.10
  -3   1   7  256.27   13.10
  -3   1   7  276.27   12.30
   3   1  -7  262.07   13.40
   3   1  -7  275.37   12.60
   3   1  -7  267.67   12.90
   3  -1  -7  290.27   13.50
   3  -1  -7  294.27   13.80
  -3  -1   7  290.77   13.50
   3  -1  -7  287.67   13.50
  -3  -1   7  287.27   14.60
   3  -1  -7  279.17   14.50
   5   1  -9   28.20    4.70
  -5   1   9   47.20    4.10
   5   1  -9   34.30    3.70
   5   1  -9   32.60    3.50
  -5   1   9   38.30    4.90
  -5   1   9   41.60    3.10
   5   1  -9   38.00    3.70
   5   1  -9   35.90    3.60
  -5   1   9   40.80    4.30
  -5   1   9   38.30    4.50
   5   1  -9   37.40    4.20
  -5   1   9   45.80    3.80
  -5  -1   9   29.20    5.30
   5  -1  -9   43.30    3.30
   5  -1  -9   43.80    5.10
  -5  -1   9   43.30    4.70
   5  -1  -9   44.10    3.30
   5  -1  -9   30.10    5.30
   5  -1  -9   45.20    3.20
   5  -1  -9   44.20    3.60
  -5  -1   9   40.40    4.30
  -5  -1   9   38.70    4.80
  -5  -1   9   34.10    5.40
  -5  -1   9   38.50    3.20
  -7   1  11  275.27   13.40
   7   1 -11  262.47   14.50
   7   1 -11  236.28   14.90
   7   1 -11  255.87   15.40
   7   1 -11  252.77   14.10
   7   1 -11  250.27   14.60
  -7   1  11  282.67   14.50
  -7   1  11  267.87   15.80
  -7   1  11  265.37   13.30
  -7   1  11  260.97   12.90
  -7   1  11  240.38   14.10
   7  -1 -11  309.07   15.20
  -7  -1  11  308.77   17.00
  -7  -1  11  274.67   16.00
   7  -1 -11  280.47   17.20
   7  -1 -11  295.17   15.50
  -7  -1  11  273.07   17.10
   7  -1 -11  286.97   15.00
   7  -1 -11  290.67   15.20
  -7  -1  11  298.57   15.90
  -7  -1  11  289.47   15.00
   7  -1 -11  287.27   16.20
  -7  -1  11  312.07   15.70
  -9   1  13  122.39    8.10
   9   1 -13   99.69    8.70
  -9   1  13  112.49    8.20
   9   1 -13   98.69    9.60
   9   1 -13   85.09   11.20
  -9   1  13  107.19    8.50
   9   1 -13  100.89    8.60
  -9   1  13  125.59    9.10
   9   1 -13  120.49    9.20
  -9   1  13  123.69   10.30
  -9  -1  13  144.59   11.50
  -9  -1  13  120.59    8.90
   9  -1 -13  126.59    9.30
   9  -1 -13  131.69    9.40
   9  -1 -13  129.89    9.00
   9  -1 -13  102.09   11.40
  -9  -1  13  121.19    8.90
  -9  -1  13  134.09    9.70
   9  -1 -13  127.39   10.00
 -11   1  15   34.00    7.60
  11   1 -15   27.30    5.70
  11   1 -15   41.60    8.50
 -11   1  15   46.80    6.60
 -11   1  15   46.30    9.00
  11   1 -15   38.40    6.80
 -11  -1  15   49.20    9.80
  11  -1 -15   37.60    6.40
  11  -1 -15   28.20    5.10
  11  -1 -15   37.50    6.00
 -11  -1  15   27.90    7.20
  12   2  -8    0.20    4.60
 -12   2   8   -1.40    4.10
  12   2  -8    4.80    7.30
 -12   2   8   -3.80    3.90
  12   2  -8   -7.70   10.50
 -12  -2   8    9.20    3.30
  12  -2  -8    2.80    4.60
  12  -2  -8    4.20    3.20
 -12  -2   8   -0.20    2.90
 -12  -2   8    7.80    5.00
 -12  -2   8    8.10    5.70
  10   2  -6   92.49    8.80
 -10   2   6   78.09    8.10
 -10   2   6   98.09    8.00
  10   2  -6   78.79    7.50
 -10   2   6   89.69    6.10
  10   2  -6  100.09    9.30
  10   2  -6   89.09    9.30
 -10  -2   6   97.29    7.60
 -10  -2   6  116.49    8.10
 -10  -2   6  108.49    9.50
 -10  -2   6  103.59    8.50
  10  -2  -6  105.79    8.50
   8   2  -4  141.09   10.50
  -8   2   4  141.99   11.10
   8   2  -4  157.28    9.10
   8   2  -4  135.79   10.60
   8   2  -4  152.68   10.50
  -8   2   4  157.48    9.80
  -8   2   4  135.99    9.30
  -8   2   4  164.58    8.80
  -8   2   4  148.39    8.80
  -8   2   4  148.29   10.10
   8   2  -4  161.68   10.30
  -8   2   4  164.68    9.00
  -8   2   4  136.59    8.50
  -8  -2   4  170.58   10.90
  -8  -2   4  181.08   11.70
   8  -2  -4  174.08   10.80
  -8  -2   4  192.88   10.80
   8  -2  -4  171.78   10.50
  -8  -2   4  180.28   11.20
   8  -2  -4  167.18   12.00
  -8  -2   4  184.38   10.10
  -8  -2   4  182.68   10.00
   8  -2  -4  163.78   10.80
  -8  -2   4  171.08   10.40
  -6   2   2  116.59    7.40
   6   2  -2  108.69    7.70
  -6   2   2  108.09    6.50
  -6   2   2  119.79    7.10
  -6   2   2  110.09    8.40
   6   2  -2  108.39    7.60
   6   2  -2  114.99    6.90
  -6   2   2  110.29    6.80
  -6   2   2  111.89    6.50
   6   2  -2   94.99    8.20
  -6   2   2  107.59    6.40
  -6   2   2  117.69    6.60
   6   2  -2  100.99    7.60
   6   2  -2  112.69    7.80
  -6  -2   2  110.09    7.50
  -6  -2   2  128.39    7.50
  -6  -2   2  122.89    8.00
  -6  -2   2  106.59    7.30
   6  -2  -2  131.99    7.10
  -6  -2   2  121.39    8.40
   6  -2  -2  125.99    7.00
   6  -2  -2  142.49    7.50
  -6  -2   2  124.19    7.90
  -6  -2   2  134.09    7.30
  -4   2   0    6.50    1.60
  -4   2   0    6.70    2.20
  -4   2   0    5.70    1.40
   4   2   0    8.10    2.20
   4   2   0   12.00    1.80
  -4   2   0    9.60    2.00
  -4   2   0    8.60    1.70
   4   2   0    4.20    1.90
  -4   2   0    8.70    1.50
  -4   2   0   10.80    1.90
   4   2   0    8.20    2.20
   4   2   0    9.40    2.20
   4   2   0    8.30    1.70
   4   2   0    6.90    1.30
  -4   2   0   11.10    2.00
  -4  -2   0    6.10    1.80
  -4  -2   0    9.50    1.70
  -4  -2   0    7.10    1.50
  -4  -2   0   10.00    1.80
   4  -2   0   12.30    2.20
   4  -2   0    9.60    1.60
   4  -2   0   11.40    1.60
  -4  -2   0    9.30    2.00
   4  -2   0   12.20    1.50
  -2   2  -2  404.46   19.60
   2   2   2  436.76   20.90
   2   2   2  435.46   19.90
  -2   2  -2  428.86   19.60
  -2  -2  -2  477.35   22.40
   2  -2   2  477.75   23.20
  -2  -2  -2  501.05   23.10
   2  -2   2  458.35   22.00
  -2  -2  -2  493.65   22.20
   0   2  -4 1324.77   60.39
   0   2   4 1477.95   60.39
   0   2   4 1353.86   60.39
   0   2  -4 1300.77   59.29
   0   2   4 1341.07   60.59
   0   2  -4 1246.98   59.29
   0   2  -4 1277.47   59.89
   0  -2   4 1638.44   68.79
   0  -2   4 1574.64   70.39
   0  -2  -4 1588.74   69.39
   0  -2  -4 1475.55   69.09
   0  -2  -4 1418.66   68.89
   2   2  -6  100.99    6.00
  -2   2   6  105.29    5.60
  -2   2   6  102.39    5.90
   2   2  -6  102.69    6.40
   2   2  -6  104.89    6.00
  -2  -2   6  126.29    6.50
   2  -2  -6  128.39    6.00
   2  -2  -6  128.09    7.60
   2  -2  -6  129.39    6.10
  -2  -2   6  125.49    8.60
   4   2  -8  413.06   20.00
   4   2  -8  382.86   20.10
   4   2  -8  416.66   20.00
   4   2  -8  399.76   20.00
   4   2  -8  435.06   20.00
  -4   2   8  421.26   19.90
   4   2  -8  401.56   20.60
  -4   2   8  417.86   19.70
   4   2  -8  370.96   20.40
   4   2  -8  397.36   20.10
  -4   2   8  417.66   19.70
  -4   2   8  437.46   20.30
   4   2  -8  399.76   20.40
  -4   2   8  405.36   20.60
   4  -2  -8  535.35   24.30
  -4  -2   8  514.95   24.30
   4  -2  -8  578.44   24.90
   4  -2  -8  540.55   24.40
  -4  -2   8  479.75   25.40
  -4  -2   8  510.75   26.50
   4  -2  -8  507.85   25.90
   6   2 -10   11.00    2.70
   6   2 -10   26.80    4.20
   6   2 -10   26.10    4.20
   6   2 -10   17.30    3.50
  -6   2  10   18.80    2.80
  -6   2  10   19.90    4.80
   6   2 -10   19.20    4.70
   6   2 -10   27.10    4.70
  -6   2  10   25.90    4.00
  -6   2  10   24.10    3.80
  -6   2  10   15.00    2.80
   6   2 -10   14.60    3.30
  -6  -2  10   23.00    2.90
   6  -2 -10   18.10    4.20
  -6  -2  10   20.00    4.50
   6  -2 -10   21.70    3.40
  -6  -2  10   13.90    4.80
   6  -2 -10   26.80    3.00
   6  -2 -10   21.20    2.80
  -6  -2  10   22.10    4.80
   6  -2 -10   24.40    3.00
   8   2 -12  201.88   13.20
  -8   2  12  188.88   10.40
  -8   2  12  214.28   11.20
  -8   2  12  196.38   11.80
  -8   2  12  206.48   11.20
   8   2 -12  188.38   12.50
   8   2 -12  187.68   12.10
  -8   2  12  194.18   13.40
  -8   2  12  181.48   10.90
   8   2 -12  198.98   12.40
  -8   2  12  173.58   12.30
  -8  -2  12  226.08   15.80
  -8  -2  12  222.98   12.50
   8  -2 -12  231.38   12.80
   8  -2 -12  228.28   13.30
  -8  -2  12  222.88   13.30
  -8  -2  12  211.28   12.90
   8  -2 -12  230.78   14.30
   8  -2 -12  222.58   12.70
  -8  -2  12  220.68   14.10
   8  -2 -12  227.28   12.80
  -8  -2  12  222.08   13.70
  10   2 -14    2.80    3.40
 -10   2  14    6.00    3.60
  10   2 -14   -0.50    5.70
 -10   2  14    6.10    3.80
 -10   2  14    5.20    3.90
  10   2 -14    8.30    3.70
  10  -2 -14   18.30    6.70
  10  -2 -14    5.70    4.30
  10  -2 -14    4.40    3.80
 -10  -2  14    6.90    3.70
 -10  -2  14    5.80    3.20
 -10  -2  14    8.70    3.60
 -11   3   7   20.70    3.30
  11   3  -7   29.80    5.50
 -11   3   7   32.00    5.40
  11   3  -7   22.70    5.10
  11   3  -7   18.30    6.40
 -11  -3   7   24.90    5.40
 -11  -3   7   34.40    5.60
  11  -3  -7   23.30    5.50
 -11  -3   7   35.40    5.50
 -11  -3   7   38.70    6.50
   9   3  -5   22.30    4.00
   9   3  -5   20.50    4.30
  -9   3   5   22.60    4.10
   9   3  -5   16.70    4.40
  -9   3   5   14.50    4.20
  -9   3   5   18.30    3.10
  -9  -3   5   23.30    4.50
  -9  -3   5   24.30    3.90
  -9  -3   5   27.00    3.80
  -9  -3   5   26.20    5.00
  -9  -3   5   24.70    4.30
   9  -3  -5   21.00    3.90
  -7   3   3   24.10    3.40
   7   3  -3   18.00    3.50
  -7   3   3   18.60    4.00
   7   3  -3   24.30    6.60
  -7   3   3   22.30    3.20
  -7   3   3   29.90    5.10
   7   3  -3   21.00    4.10
  -7   3   3   27.50    3.70
  -7  -3   3   36.40    4.80
   7  -3  -3   23.30    3.60
  -7  -3   3   39.10    4.70
  -7  -3   3   31.00    4.40
   7  -3  -3   23.30    4.80
   7  -3  -3   30.40    5.90
  -7  -3   3   33.70    5.70
  -7  -3   3   29.80    3.70
  -7  -3   3   28.10    4.50
  -7  -3   3   38.90    7.30
  -5   3   1    2.20    1.30
  -5   3   1    1.50    1.20
  -5   3   1    2.50    1.40
   5   3  -1    0.50    1.50
   5   3  -1    3.40    2.40
   5   3  -1    8.10    2.50
  -5   3   1    3.20    1.60
   5   3  -1    0.80    2.20
   5   3  -1    1.00    2.70
   5   3  -1    2.90    2.30
  -5   3   1    1.40    2.70
  -5   3   1    0.40    2.10
   5   3  -1    3.40    2.30
   5  -3  -1    4.50    1.40
  -5  -3   1    5.70    2.80
  -5  -3   1    5.40    1.90
  -5  -3   1    3.60    1.60
   5  -3  -1    3.00    2.70
  -5  -3   1    4.20    2.40
  -5  -3   1    4.90    2.10
   5  -3  -1    1.40    1.40
   3   3   1  772.82   35.20
   3   3   1  731.83   35.50
   3   3   1  750.42   35.20
  -3   3  -1  747.83   34.90
  -3   3  -1  762.12   35.60
   3   3   1  783.22   36.90
  -3   3  -1  755.12   34.70
   3   3   1  767.22   35.80
  -3   3  -1  773.92   35.30
   3   3   1  767.02   35.60
  -3   3  -1  750.82   34.80
   3   3   1  743.83   35.40
   3  -3   1  945.41   42.20
  -3  -3  -1  959.70   42.80
   3  -3   1  929.31   42.60
   3  -3   1  908.51   42.00
   3  -3   1  951.10   43.90
  -3  -3  -1  970.50   44.20
  -3  -3  -1  900.31   43.00
   3  -3   1  876.41   44.40
   3  -3   1 1000.00   42.50
  -3  -3  -1  909.21   43.10
  -3  -3  -1  913.61   42.50
   1   3   3 2314.37  104.79
   1   3   3 2416.16  104.79
  -1   3  -3 2433.86  105.09
   1   3   3 2373.06  104.99
   1   3   3 2469.65  105.89
  -1   3  -3 2350.76  103.79
   1   3   3 2237.38  104.39
   1   3   3 2291.27  104.59
   1   3   3 2304.07  104.49
  -1   3  -3 2247.48  104.99
  -1   3  -3 2169.68  104.59
  -1   3  -3 2509.95  105.19
  -1   3  -3 2397.06  103.79
   1   3   3 2064.79  105.09
  -1  -3  -3 2957.30  130.89
   1  -3   3 2966.00  130.19
  -1  -3  -3 2916.31  130.09
  -1  -3  -3 2815.92  130.09
   1  -3   3 3207.48  131.39
  -1  -3  -3 2584.14  130.09
  -1   3   5  630.04   30.10
  -1   3   5  682.23   31.10
  -1   3   5  608.74   30.80
   1   3  -5  634.04   30.90
  -1   3   5  656.53   30.30
  -1   3   5  647.14   30.20
  -1   3   5  666.63   30.20
   1   3  -5  671.83   31.00
   1   3  -5  610.84   30.20
   1   3  -5  678.53   30.40
  -1  -3   5  906.71   41.20
   1  -3  -5  822.42   38.60
   1  -3  -5  845.72   39.00
   1  -3  -5  795.62   38.80
   1  -3  -5  912.81   40.10
   3   3  -7   74.99    5.40
  -3   3   7   65.79    5.10
   3   3  -7   66.69    5.90
  -3   3   7   66.19    4.70
   3   3  -7   60.99    5.30
   3   3  -7   70.39    5.90
  -3   3   7   61.69    5.00
  -3   3   7   69.09    4.50
   3   3  -7   73.39    5.30
   3   3  -7   70.29    5.60
   3   3  -7   70.09    5.70
  -3   3   7   70.19    5.40
  -3   3   7   74.49    5.90
   3  -3  -7   96.69    6.00
   3  -3  -7   78.09    5.30
  -3  -3   7   92.29    7.90
  -3  -3   7  100.39    5.50
   3  -3  -7   92.69    5.50
   3  -3  -7   93.39    7.10
  -3  -3   7   88.19    7.30
   5   3  -9   48.80    6.10
   5   3  -9   49.60    5.60
  -5   3   9   42.50    4.70
   5   3  -9   38.00    4.80
   5   3  -9   38.50    4.90
   5   3  -9   43.90    5.70
  -5   3   9   42.90    4.60
  -5   3   9   52.69    4.30
   5   3  -9   51.19    5.30
   5   3  -9   42.60    5.20
  -5   3   9   53.29    5.50
  -5  -3   9   59.49    8.00
   5  -3  -9   63.69    4.20
  -5  -3   9   52.89    4.50
  -5  -3   9   53.89    6.60
   5  -3  -9   64.79    4.90
   5  -3  -9   60.59    4.30
   5  -3  -9   66.59    4.50
  -7   3  11   19.40    3.40
  -7   3  11   25.70    3.90
   7   3 -11   27.70    5.50
   7   3 -11   25.10    4.80
  -7   3  11   28.00    6.00
  -7   3  11   30.10    3.90
   7   3 -11   21.10    4.60
   7   3 -11   24.90    4.20
  -7   3  11   27.90    3.70
  -7  -3  11   38.00    6.50
  -7  -3  11   43.40    5.70
   7  -3 -11   41.30    4.40
  -7  -3  11   42.50    4.70
   7  -3 -11   39.60    4.50
  -7  -3  11   45.30    6.60
   7  -3 -11   37.50    4.20
   7  -3 -11   41.00    5.80
   9   3 -13   13.80    4.10
  -9   3  13    7.30    3.70
  -9   3  13   16.40    4.20
  -9   3  13   13.30    3.40
  -9   3  13   12.30    3.60
   9   3 -13   10.90    3.50
   9   3 -13    5.50    4.10
   9   3 -13   10.70    5.80
  -9   3  13    8.60    2.30
   9  -3 -13    2.90    4.60
  -9  -3  13    5.40    3.10
  -9  -3  13   14.90    5.20
  -9  -3  13   10.10    3.30
   9  -3 -13    7.10    3.10
   9  -3 -13    6.80    3.30
  -9  -3  13    7.90    4.10
   9  -3 -13    6.90    3.30
  -9  -3  13   12.20    4.20
  11   3 -15    6.90    4.70
  11   3 -15   -7.50    5.60
 -11   3  15    1.40    5.30
  11   3 -15   -3.10    6.20
 -11  -3  15    4.60    5.70
  11  -3 -15    2.80    3.60
 -11  -3  15    2.70    3.40
 -11  -3  15   -0.10    6.20
 -10   4   6    5.70    2.30
 -10   4   6    9.30    2.70
  10   4  -6    6.80    3.80
  10   4  -6    0.00    3.80
 -10  -4   6   13.00    3.80
 -10  -4   6    5.60    7.60
 -10  -4   6   -7.50    5.50
 -10  -4   6    5.70    3.40
  10  -4  -6   -0.40    3.80
 -10  -4   6    5.60    2.80
  -8   4   4   41.60    5.10
  -8   4   4   27.60    4.50
   8   4  -4   47.30    9.20
  -8   4   4   24.20    5.40
  -8   4   4   35.60    4.70
  -8  -4   4   39.70    7.00
  -8  -4   4   49.99    6.20
  -8  -4   4   55.39    6.30
  -8  -4   4   66.29    9.80
  -8  -4   4   60.89    5.60
   8  -4  -4   42.40    5.70
   6   4  -2   43.70    5.50
  -6   4   2   35.70    3.90
  -6   4   2   33.40    3.80
   6   4  -2   42.30    4.50
   6   4  -2   41.90    5.40
   6   4  -2   29.30    5.00
   6   4  -2   40.60    5.70
   6   4  -2   30.00    5.60
  -6   4   2   41.20    4.00
  -6   4   2   31.00    3.90
  -6  -4   2   55.29    5.90
  -6  -4   2   53.99    5.60
  -6  -4   2   53.09    5.60
  -6  -4   2   44.90    8.80
  -6  -4   2   55.49    5.70
  -6  -4   2   52.49    4.90
   4   4   0  140.49    8.50
  -4   4   0  147.99    7.80
  -4   4   0  146.69    7.80
   4   4   0  124.19    9.30
  -4   4   0  148.29    8.00
   4   4   0  135.29    8.70
   4   4   0  139.09    9.20
   4   4   0  137.59    8.70
  -4   4   0  149.49    8.40
   4   4   0  126.59   10.90
  -4  -4   0  162.38   10.70
   4  -4   0  195.98    9.40
  -4  -4   0  174.38   10.50
  -4  -4   0  174.68   10.60
  -4  -4   0  169.58   12.00
  -4  -4   0  185.98   10.50
  -4  -4   0  191.48   10.20
   4  -4   0  166.18   12.40
   4  -4   0  197.28    9.80
  -2   4  -2   48.70    4.30
   2   4   2   61.99    6.20
   2   4   2   43.90    4.50
  -2   4  -2   59.79    5.50
   2   4   2   49.00    4.30
   2   4   2   56.09    4.60
  -2   4  -2   48.10    5.20
  -2   4  -2   52.99    3.60
   2   4   2   43.60    4.30
  -2   4  -2   50.39    3.60
  -2   4  -2   49.70    3.80
   2  -4   2   62.19    6.10
  -2  -4  -2   62.19    5.20
  -2  -4  -2   54.19    5.70
   2  -4   2   67.29    6.40
   2  -4   2   54.69    4.70
  -2  -4  -2   61.09    4.80
  -2  -4  -2   69.79    4.90
  -2  -4  -2   66.19    6.30
  -2  -4  -2   66.89    4.80
   0   4  -4   52.49    4.90
   0   4   4   37.90    3.80
   0   4  -4   47.50    4.60
   0   4   4   37.80    4.50
   0   4   4   41.60    4.70
   0   4  -4   44.00    5.00
   0   4   4   43.80    5.30
   0   4  -4   43.40    3.00
   0   4  -4   42.00    3.00
   0   4   4   40.10    4.20
   0   4   4   43.20    4.10
   0   4   4   39.60    4.10
   0   4  -4   47.20    3.70
   0   4  -4   35.80    4.40
   0  -4   4   54.99    4.00
   0  -4  -4   54.19    4.50
   0  -4   4   64.09    7.10
   0  -4  -4   60.49    5.20
   0  -4  -4   58.49    4.30
   0  -4  -4   53.59    5.00
  -2   4   6   19.10    3.60
   2   4  -6   26.00    4.20
   2   4  -6   17.20    3.00
   2   4  -6   17.70    3.10
  -2   4   6   25.50    3.50
  -2   4   6   21.00    3.20
  -2   4   6   27.00    4.80
  -2   4   6   20.10    3.70
   2   4  -6   21.10    4.00
   2  -4  -6   28.60    3.10
   2  -4  -6   33.90    3.80
   2  -4  -6   25.60    5.20
  -2  -4   6   21.70    4.50
  -2  -4   6   30.00    3.70
  -4   4   8   -0.10    2.10
   4   4  -8    1.30    2.80
  -4   4   8   -3.50    2.80
   4   4  -8    5.20    2.60
  -4   4   8    4.10    2.00
   4   4  -8    0.90    2.60
   4   4  -8    5.20    2.40
   4   4  -8    4.40    3.40
   4   4  -8    0.50    3.30
  -4   4   8    3.10    2.10
   4   4  -8    1.00    2.20
   4  -4  -8    5.20    2.00
  -4  -4   8    1.50    4.10
  -4  -4   8    3.40    3.50
  -4  -4   8    5.50    2.10
   4  -4  -8    0.40    4.10
   4  -4  -8    7.90    2.20
   6   4 -10   92.09    8.60
   6   4 -10   99.19    7.50
  -6   4  10   94.59    6.80
   6   4 -10  107.59    8.60
  -6   4  10   93.79    7.00
   6   4 -10   86.49    8.40
   6   4 -10  100.19    8.00
  -6   4  10   81.29    8.10
  -6  -4  10  149.59   10.30
   6  -4 -10  123.29    7.70
   6  -4 -10  123.99    8.10
   6  -4 -10  135.79    9.10
  -6  -4  10  125.49    8.10
   6  -4 -10  124.99    7.60
  -8   4  12    1.90    2.80
   8   4 -12    8.40    3.20
   8   4 -12    5.30    4.30
  -8   4  12   12.50    3.00
  -8   4  12    7.30    2.20
  -8   4  12    2.80    3.70
  -8   4  12    6.90    3.10
   8   4 -12    7.30    4.10
   8  -4 -12    5.50    2.80
  -8  -4  12    1.60    3.30
  -8  -4  12    5.80    4.40
  -8  -4  12    9.20    4.50
   8  -4 -12    9.50    4.40
   8  -4 -12    6.80    3.00
  -8  -4  12   11.80    4.00
  10   4 -14   31.60    5.40
  10   4 -14   39.20    6.60
  10   4 -14   26.70    6.50
 -10  -4  14   37.50    8.90
  10  -4 -14   24.40    4.30
  10  -4 -14   27.90    7.00
   9   5  -5   11.90    4.40
   9   5  -5   15.60    4.20
  -9   5   5    7.40    2.10
  -9   5   5    8.70    2.70
   9  -5  -5   16.50    4.70
  -9  -5   5   13.50    3.00
  -9  -5   5    8.70    3.90
  -9  -5   5   11.60    3.60
  -9  -5   5   13.50    3.00
  -7   5   3  118.19    7.60
   7   5  -3  121.99    8.20
   7   5  -3  113.79    9.70
  -7   5   3  120.59    7.80
   7   5  -3  131.19    9.90
  -7   5   3  115.89    7.60
  -7   5   3  122.59    7.70
  -7  -5   3  169.48   11.20
  -7  -5   3  181.08   11.80
  -7  -5   3  160.38   11.30
  -7  -5   3  157.88   10.30
   5   5  -1  105.39    7.70
  -5   5   1  117.89    7.00
  -5   5   1  118.99    7.20
   5   5  -1  106.19    7.90
   5   5  -1   93.89    9.00
  -5   5   1  104.59    7.20
   5   5  -1  109.79    8.80
  -5   5   1  115.99    6.90
  -5  -5   1  149.29   10.10
  -5  -5   1  145.89    9.50
  -5  -5   1  141.99    9.90
  -5  -5   1  144.29   10.10
  -5  -5   1  152.28    9.90
   3   5   1  161.38    9.60
   3   5   1  171.58   10.40
   3   5   1  172.58   10.10
  -3   5  -1  159.78   10.40
  -3   5  -1  167.88    9.30
   3   5   1  155.98   11.00
  -3   5  -1  181.78    9.10
  -3   5  -1  166.28   10.10
  -3   5  -1  166.88    9.00
   3   5   1  160.98   10.60
   3   5   1  159.68    9.60
  -3   5  -1  165.08    9.90
  -3  -5  -1  250.27   13.70
  -3  -5  -1  238.48   16.00
   3  -5   1  248.08   13.50
  -3  -5  -1  238.18   13.00
  -3  -5  -1  220.08   13.60
  -3  -5  -1  255.17   13.80
  -3  -5  -1  231.78   13.60
   3  -5   1  239.18   12.70
   1   5   3  149.59   12.70
   1   5   3  177.88    9.40
   1   5   3  160.88    9.60
   1   5   3  158.18   10.80
   1   5   3  174.58   10.00
  -1   5  -3  170.48   10.70
  -1   5  -3  174.88    9.00
  -1   5  -3  157.48   10.30
   1   5   3  167.48    9.70
  -1   5  -3  168.48   10.00
   1  -5   3  198.98   12.90
  -1  -5  -3  233.18   12.20
  -1  -5  -3  221.78   13.70
  -1  -5  -3  215.98   12.40
   1  -5   3  227.18   15.40
  -1  -5  -3  239.98   12.20
   1   5  -5   63.19    6.40
  -1   5   5   80.49    5.90
  -1   5   5   76.49    6.80
   1   5  -5   82.89    6.90
  -1   5   5   80.19    6.20
  -1   5   5   81.09    7.00
  -1   5   5   90.29    6.20
   1   5  -5   74.99    6.60
  -1   5   5   79.69    8.70
   1  -5  -5  111.89   10.10
   1  -5  -5  107.39    8.30
  -1  -5   5  108.29    7.60
   1  -5  -5  105.89    7.10
  -1  -5   5  110.89   12.10
   3   5  -7  210.28   12.60
   3   5  -7  202.18   12.80
   3   5  -7  189.18   11.90
  -3   5   7  196.38   11.70
   3   5  -7  222.18   12.40
  -3   5   7  199.38   11.50
  -3   5   7  209.18   12.20
  -3   5   7  206.28   10.80
   3  -5  -7  316.17   17.20
   3  -5  -7  283.37   15.40
   3  -5  -7  313.47   16.10
  -3  -5   7  299.77   21.50
  -3  -5   7  334.77   16.10
   5   5  -9   14.20    3.70
   5   5  -9   15.20    4.40
   5   5  -9   18.60    3.70
  -5   5   9   22.20    3.60
   5   5  -9   21.00    3.60
  -5   5   9   21.90    3.90
  -5  -5   9   24.50    5.00
   5  -5  -9   39.10    5.70
   5  -5  -9   36.80    3.90
  -5  -5   9   26.70    5.20
   5  -5  -9   35.20    4.50
  -7   5  11    8.60    2.60
   7   5 -11    6.90    3.00
  -7   5  11    4.10    2.10
   7   5 -11   -2.60    3.70
   7   5 -11    7.30    3.00
   7   5 -11    9.50    4.80
  -7   5  11    5.10    3.00
  -7   5  11    5.80    3.20
   7  -5 -11    9.20    2.70
   7  -5 -11    8.10    2.80
   7  -5 -11    5.00    4.10
  -7  -5  11    7.20    4.60
  -7  -5  11    3.40    4.30
  -7  -5  11    8.60    5.60
  -7  -5  11   11.70    3.80
  -9   5  13   -0.20    3.30
  -9   5  13   -5.60    3.00
   9   5 -13    6.60    3.90
  -9  -5  13    0.20    4.60
   9  -5 -13    1.30    3.30
  -9  -5  13    6.80    4.20
  -8   6   4   13.40    2.70
   8   6  -4   10.20    4.00
  -8  -6   4   18.20    4.70
  -8  -6   4   11.70    3.80
  -8  -6   4   10.50    3.30
  -8  -6   4    8.40    3.30
  -6   6   2   35.80    3.90
   6   6  -2   29.40    6.40
  -6   6   2   28.50    3.60
   6   6  -2   27.40    4.70
  -6   6   2   27.40    5.20
   6   6  -2   29.00    4.50
  -6  -6   2   46.20    6.70
  -6  -6   2   49.50    6.40
  -6  -6   2   38.90    5.00
  -6  -6   2   45.60    5.50
   4   6   0  109.69    7.40
  -4   6   0   96.29    7.00
   4   6   0  103.79    9.00
   4   6   0  106.29    7.60
  -4   6   0  103.09    7.00
   4   6   0  106.49    8.30
  -4   6   0  105.69    6.60
  -4   6   0   89.89    7.20
  -4  -6   0  156.88   10.90
  -4  -6   0  164.58   10.20
  -4  -6   0  139.99   11.40
   2   6   2   71.99    5.80
  -2   6  -2   68.19    5.70
   2   6   2   73.89    6.00
   2   6   2   58.59    6.80
   2   6   2   61.89    5.60
  -2   6  -2   60.89    6.50
   2   6   2   64.89    5.60
  -2   6  -2   72.59    5.20
  -2  -6  -2  115.39    8.10
  -2  -6  -2  105.59    8.30
   0   6  -4   57.59    6.40
   0   6  -4   71.39    6.10
   0   6   4   61.59    6.40
   0   6   4   70.69    5.70
   0   6   4   72.69    5.60
   0   6  -4   65.99    6.50
   0   6   4   68.79    5.70
   0  -6  -4   94.49    7.60
   0  -6   4   93.59    8.70
   0  -6  -4   89.49    8.80
   2   6  -6    8.80    3.00
  -2   6   6    7.80    2.80
  -2   6   6    5.20    2.60
   2   6  -6    3.40    2.70
  -2   6   6    8.20    2.20
   2  -6  -6   15.60    3.40
   2  -6  -6   13.00    4.10
  -2  -6   6    8.70    3.90
  -4   6   8    5.70    2.30
   4   6  -8    4.70    2.50
   4   6  -8    6.30    2.80
  -4   6   8    1.50    2.30
  -4  -6   8    9.40    4.30
   4  -6  -8    9.40    3.10
  -4  -6   8   -0.20    4.10
   4  -6  -8    6.30    2.40
  -6   6  10   39.50    4.70
   6   6 -10   35.70    6.20
   6   6 -10   34.10    5.20
  -6   6  10   27.20    5.40
  -6   6  10   41.70    4.40
  -6   6  10   28.30    4.00
  -6  -6  10   44.10    6.40
  -6  -6  10   50.69    7.40
   6  -6 -10   49.10    5.40
   6  -6 -10   50.39    5.60
  -8   6  12   18.30    3.50
  -8   6  12   25.60    4.10
  -8  -6  12   42.30    7.00
  -8  -6  12   23.70    6.30
   8  -6 -12   32.70    5.80
  -7   7   3   -1.50    1.80
  -7   7   3   -0.80    1.40
   7   7  -3    3.10    4.80
   7   7  -3   -1.30    2.90
   5   7  -1   -1.50    3.30
  -5   7   1   -2.00    1.80
   5   7  -1    2.00    2.20
  -5   7   1    2.50    1.80
  -5  -7   1   -0.40    3.60
  -5  -7   1    3.60    3.10
  -5  -7   1   -3.70    2.60
   3   7   1   32.40    5.70
  -3   7  -1   30.80    3.80
  -3   7  -1   23.70    3.80
  -3   7  -1   29.40    4.70
  -3  -7  -1   54.19    5.60
  -3  -7  -1   27.70    5.40
  -3  -7  -1   41.00    5.90
  -3  -7  -1   42.90    6.50
   1   7   3  101.89    7.10
   1   7   3   92.99    7.80
  -1   7  -3  108.59    7.90
  -1   7  -3  102.59    7.00
  -1   7  -3  101.49    7.40
   1   7   3   93.39    6.80
  -1  -7  -3  144.59   10.20
  -1   7   5    4.20    2.60
   1   7  -5    4.40    2.70
  -1   7   5    2.90    1.90
   1   7  -5    3.20    2.50
  -1   7   5    5.00    2.50
   1   7  -5    3.50    2.50
   1  -7  -5    4.30    3.70
  -3   7   7   10.90    2.80
  -3   7   7    9.80    2.60
   3   7  -7   13.60    3.60
   3   7  -7   16.70    3.20
   3  -7  -7   17.00    3.40
  -3  -7   7   19.30    5.10
  -5   7   9    4.00    2.30
  -5   7   9    8.90    2.60
   5   7  -9    3.10    2.90
   5   7  -9    3.60    3.00
  -5  -7   9   13.80    5.00
  -5  -7   9    2.00    4.90
   2   8   2   90.19    7.10
   2   8   2   94.39    6.20
  -2   8  -2   76.19    5.70
  -2   8  -2   80.69    6.00
   0   8  -4    9.50    3.00
   0   8   4    8.20    2.90
   0   8  -4    7.30    2.60
   0   8   4    8.30    3.60
   2   8  -6    4.70    2.50
   2   8  -6    7.30    2.50
  -2   8   6    6.30    2.80
  12   0  -7   11.20    5.20
 -12   0   7   16.10    4.20
  12   0  -7    9.70    3.10
  10   0  -5   18.90    4.30
 -10   0   5   25.40    4.50
  10   0  -5   17.60    6.60
 -10   0   5   22.20    4.00
  10   0  -5   30.80    6.00
 -10   0   5   36.00    5.80
  10   0  -5   28.10    4.90
 -10   0   5   31.00    4.40
  -8   0   3    0.40    2.20
  -8   0   3    4.00    2.00
  -8   0   3    0.30    1.70
  -8   0   3    1.20    1.50
  -8   0   3    0.60    2.90
   8   0  -3   -2.60    2.50
  -8   0   3   -0.80    1.90
   8   0  -3   -0.90    2.80
   8   0  -3   -4.60    3.20
   8   0  -3    2.00    3.00
   8   0  -3   -7.60    6.50
   6   0  -1  188.38   10.90
   6   0  -1  196.68   10.50
  -6   0   1  196.88    9.60
   6   0  -1  187.08   10.50
  -6   0   1  211.78   10.00
  -6   0   1  177.98   10.60
  -6   0   1  199.38   10.30
  -6   0   1  198.58    9.40
  -6   0   1  188.48   11.60
   6   0  -1  209.08   11.30
   6   0  -1  195.28   10.50
  -6   0   1  197.98    9.70
   6   0  -1  185.88   10.50
  -6   0   1  198.08    9.70
  -6   0   1  200.38   10.20
   4   0   1   -0.50    1.00
   4   0   1    0.20    1.50
  -4   0  -1    0.60    0.70
  -4   0  -1    0.40    0.60
  -4   0  -1   -0.10    0.60
   4   0   1    1.70    1.60
  -4   0  -1    2.20    0.80
   2   0   3 7936.31  335.47
  -2   0  -3 7474.35  335.27
  -2   0  -3 7116.29  335.17
   2   0   3 7705.63  335.57
   0   0  -5   76.39    4.40
   0   0  -5   84.99    4.00
   0   0  -5   86.99    4.10
   0   0  -5   87.19    4.20
   0   0   5   85.89    4.40
   0   0   5   84.69    4.50
   2   0  -7  426.16   19.60
   2   0  -7  437.76   19.40
  -2   0   7  425.36   19.60
   2   0  -7  380.66   19.50
   2   0  -7  448.96   19.60
   2   0  -7  421.56   19.30
  -4   0   9  169.48    8.50
   4   0  -9  152.68    9.20
   4   0  -9  163.48    8.50
  -4   0   9  168.98    8.70
  -4   0   9  177.98    9.10
  -4   0   9  164.68    9.40
   4   0  -9  172.28    8.70
   4   0  -9  173.38    9.10
   4   0  -9  175.78    8.60
  -4   0   9  158.68    9.70
  -6   0  11    0.00    1.40
  -6   0  11    0.30    1.60
  -6   0  11    0.30    1.60
   6   0 -11    0.30    1.60
   6   0 -11   -0.70    1.60
  -6   0  11   -1.00    2.60
   6   0 -11    0.50    2.90
  -6   0  11   -2.30    2.60
   6   0 -11   -0.40    1.50
  -6   0  11    0.20    2.30
  -6   0  11   -1.90    2.10
   6   0 -11   -2.40    1.60
   6   0 -11   -0.30    2.30
   6   0 -11    1.80    1.80
   8   0 -13   34.40    6.70
   8   0 -13   40.50    5.10
  -8   0  13   46.30    5.40
  -8   0  13   39.80    7.10
  -8   0  13   44.10    5.80
  -8   0  13   48.40    5.80
   8   0 -13   44.00    5.80
   8   0 -13   35.30    4.90
   8   0 -13   35.30    5.30
  10   0 -15   41.50    7.20
 -10   0  15   42.30    6.70
  10   0 -15   50.19    6.00
  10   0 -15   33.50    7.30
 -10   0  15   62.39    8.70
  10   0 -15   36.10    6.40
 -10   0  15   51.29    6.60
 -12   0  17    0.20    3.70
 -12   0  17   -0.50    6.50
 -12   0  17   -2.50    5.00
  12   0 -17    9.00    4.20
  12   0 -17    9.00    4.70
  13   1  -8   35.60    7.40
 -13   1   8   24.90    5.60
 -13  -1   8   63.39    8.80
  13  -1  -8   43.50    8.50
 -13  -1   8   55.99    6.90
  13  -1  -8   46.60    6.20
  11   1  -6   29.50   11.20
 -11   1   6   23.10    4.30
 -11   1   6   38.10    6.00
  11   1  -6   26.60    6.90
 -11   1   6   38.70    6.10
  11   1  -6   27.00    4.90
 -11  -1   6   43.00    5.90
 -11  -1   6   42.10    5.50
 -11  -1   6   44.10    6.80
 -11  -1   6   30.90    5.10
  11  -1  -6   42.00    5.20
  11  -1  -6   34.50    6.60
   9   1  -4   59.59    7.90
   9   1  -4   82.39    8.50
   9   1  -4   72.59    7.10
  -9   1   4   77.39    8.90
  -9   1   4   66.39    6.00
  -9   1   4   70.19    5.30
  -9   1   4   76.29    6.80
   9   1  -4   75.79    8.60
   9   1  -4   62.89    6.10
  -9   1   4   75.89    6.30
   9  -1  -4   73.19    6.90
  -9  -1   4   85.09    6.30
  -9  -1   4   80.59    7.60
   9  -1  -4   82.09    9.60
  -9  -1   4   68.29    6.20
  -9  -1   4   72.79    5.70
   9  -1  -4   55.79    8.50
   9  -1  -4   60.69   10.80
   7   1  -2   42.90    4.90
  -7   1   2   45.70    3.60
   7   1  -2   46.30    5.20
  -7   1   2   48.00    3.90
   7   1  -2   36.50    5.30
  -7   1   2   48.20    4.00
  -7   1   2   39.90    4.10
   7   1  -2   36.80    6.70
   7   1  -2   44.10    4.20
  -7   1   2   32.10    5.30
  -7   1   2   40.80    4.60
   7   1  -2   49.40    5.80
  -7   1   2   37.80    5.60
   7  -1  -2   47.20    4.80
  -7  -1   2   38.90    3.80
  -7  -1   2   48.90    3.70
   7  -1  -2   47.30    5.00
  -7  -1   2   44.00    4.20
  -7  -1   2   42.30    4.00
  -7  -1   2   37.90    4.80
   7  -1  -2   46.80    4.50
  -7  -1   2   50.29    4.20
   7  -1  -2   42.70    5.20
  -7  -1   2   41.90    4.40
  -7  -1   2   46.00    3.60
   5   1   0  241.88   12.90
  -5   1   0  261.67   12.10
  -5   1   0  230.08   12.60
   5   1   0  247.18   12.80
  -5   1   0  226.68   11.90
  -5   1   0  257.77   11.30
  -5   1   0  236.78   13.40
  -5   1   0  248.58   12.10
   5   1   0  252.87   12.30
  -5   1   0  254.27   12.20
  -5   1   0  245.58   12.00
  -5   1   0  238.18   11.90
   5   1   0  244.28   12.70
   5   1   0  232.28   12.70
  -5   1   0  276.57   12.10
   5   1   0  226.98   13.90
   5  -1   0  264.97   12.90
   5  -1   0  266.17   13.10
   5  -1   0  268.37   12.70
   5  -1   0  259.77   12.90
  -5  -1   0  275.87   12.80
  -5  -1   0  242.48   12.80
  -5  -1   0  267.47   13.30
   5  -1   0  257.07   12.60
  -5  -1   0  259.57   12.70
  -5  -1   0  273.87   13.00
  -5  -1   0  257.97   13.20
  -5  -1   0  244.68   13.30
  -3   1  -2  459.55   21.50
   3   1   2  462.25   22.00
  -3   1  -2  443.06   21.60
   3   1   2  496.25   21.80
  -3   1  -2  495.55   21.30
   3  -1   2  482.15   22.40
  -3  -1  -2  485.85   22.50
  -3  -1  -2  453.35   22.60
   3  -1   2  498.35   22.20
   3  -1   2  504.95   22.10
  -3  -1  -2  509.35   23.00
  -3  -1  -2  494.35   22.60
   1   1   4 9499.05  416.06
   1   1   4 9557.14  416.26
  -1   1  -4 9063.99  415.66
   1  -1   4 9531.45  403.06
  -1  -1  -4 8436.96  402.96
  -1  -1  -4 9288.57  403.16
   1   1  -6 9091.99  399.86
  -1   1   6 9803.02  400.46
  -1   1   6 9092.49  399.86
   1   1  -6 8054.49  399.96
   1  -1  -6 8707.93  398.36
   1  -1  -6 9561.54  399.26
  -1  -1   6 9999.00  399.66
   1  -1  -6 7677.03  398.56
   3   1  -8  969.60   45.60
   3   1  -8  937.61   43.90
   3   1  -8 1014.50   44.40
  -3   1   8  982.80   44.50
  -3   1   8  886.61   45.10
  -3   1   8  998.30   43.80
   3   1  -8  976.90   44.70
   3   1  -8 1030.70   44.30
  -3  -1   8 1081.79   49.30
   3  -1  -8 1071.19   49.30
   3  -1  -8 1108.19   49.70
  -3  -1   8 1102.19   50.59
   3  -1  -8 1107.99   49.30
   3  -1  -8 1118.29   50.29
   3  -1  -8 1086.49   49.40
   5   1 -10  416.16   22.80
  -5   1  10  470.65   23.50
  -5   1  10  463.15   22.50
  -5   1  10  440.66   22.50
   5   1 -10  489.25   23.20
   5   1 -10  492.05   22.50
   5   1 -10  471.65   22.40
  -5   1  10  488.35   22.60
   5   1 -10  456.35   22.50
   5   1 -10  471.45   22.20
   5   1 -10  474.15   21.80
  -5   1  10  429.76   22.00
  -5   1  10  456.75   21.60
  -5  -1  10  468.95   25.10
   5  -1 -10  488.05   24.40
   5  -1 -10  485.15   23.90
  -5  -1  10  519.85   25.00
  -5  -1  10  523.05   24.30
  -5  -1  10  525.75   23.90
   5  -1 -10  515.05   23.70
  -5  -1  10  561.74   25.80
   5  -1 -10  502.75   24.40
   5  -1 -10  486.85   23.70
   5  -1 -10  516.85   25.20
   7   1 -12  293.37   17.30
   7   1 -12  294.67   16.50
  -7   1  12  311.87   15.20
  -7   1  12  317.17   17.70
   7   1 -12  289.47   16.80
  -7   1  12  310.07   14.80
   7   1 -12  293.97   16.20
   7   1 -12  298.27   16.20
   7   1 -12  287.47   16.00
  -7   1  12  299.07   15.10
  -7   1  12  300.77   16.30
  -7   1  12  301.77   16.10
   7  -1 -12  336.27   18.20
  -7  -1  12  360.26   17.60
  -7  -1  12  315.37   18.90
   7  -1 -12  344.37   19.40
   7  -1 -12  338.87   17.10
  -7  -1  12  344.17   17.10
  -7  -1  12  330.27   17.80
  -7  -1  12  311.07   19.00
  -7  -1  12  331.37   18.20
   7  -1 -12  340.87   17.40
   7  -1 -12  333.27   17.10
   7  -1 -12  321.67   16.90
  -9   1  14    9.10    3.50
   9   1 -14   12.50    4.70
   9   1 -14   12.60    3.80
   9   1 -14    7.10    3.60
  -9   1  14    7.80    3.20
   9   1 -14    4.10    5.80
  -9   1  14   10.80    4.10
   9   1 -14   10.80    3.50
   9  -1 -14   10.10    3.50
   9  -1 -14    9.20    3.20
  -9  -1  14    7.40    2.90
   9  -1 -14   11.10    4.10
  -9  -1  14    5.10    4.40
  -9  -1  14   10.80    3.40
   9  -1 -14   10.30    5.30
  -9  -1  14   14.10    5.10
   9  -1 -14    9.50    3.40
  11   1 -16    3.60    3.90
  11   1 -16    4.80    4.30
 -11   1  16    6.40    3.80
  11   1 -16    8.60    5.40
 -11   1  16    0.00    4.30
 -11   1  16    3.60    5.20
 -11  -1  16    2.80    6.40
  11  -1 -16   12.30    5.60
 -11  -1  16   10.30    4.10
  11  -1 -16    4.90    3.70
 -11  -1  16    1.60    4.10
  11  -1 -16    6.10    4.90
  11  -1 -16    1.90    3.60
  12   2  -7    5.20    5.00
 -12   2   7    5.30    4.10
 -12   2   7    2.90    4.10
  12   2  -7    7.00    7.80
 -12  -2   7    7.20    3.10
 -12  -2   7    5.60    5.20
  12  -2  -7    7.30    5.20
  12  -2  -7    4.00    3.00
 -12  -2   7    6.70    4.90
 -12  -2   7    2.90    3.10
 -10   2   5   76.49    7.40
 -10   2   5   51.89    7.00
  10   2  -5   50.19    6.50
  10   2  -5   58.89    7.40
  10   2  -5   68.19    8.10
  10   2  -5   69.09    8.60
 -10   2   5   62.29    5.10
  10  -2  -5   77.59    7.40
 -10  -2   5   78.59    6.70
 -10  -2   5   75.99    8.30
 -10  -2   5   72.69    6.30
 -10  -2   5   80.79    7.30
  -8   2   3  151.88    8.90
   8   2  -3  159.38   10.80
  -8   2   3  147.29    8.90
   8   2  -3  158.48    9.50
  -8   2   3  164.08    9.10
  -8   2   3  150.28    9.90
  -8   2   3  134.89    9.40
   8   2  -3  171.58   11.30
  -8   2   3  149.49   11.50
  -8   2   3  155.18    9.10
   8   2  -3  152.88   10.80
  -8   2   3  169.18   10.30
   8   2  -3  163.88   11.00
  -8  -2   3  186.88   10.50
  -8  -2   3  192.58   12.20
   8  -2  -3  188.88   12.90
   8  -2  -3  173.38   11.00
   8  -2  -3  155.98   11.60
  -8  -2   3  204.08   11.30
  -8  -2   3  194.28   11.70
  -8  -2   3  208.88   10.50
  -8  -2   3  193.48   10.90
  -8  -2   3  190.98   11.10
   8  -2  -3  166.18   11.70
  -6   2   1  233.68   12.30
  -6   2   1  241.28   12.30
   6   2  -1  213.18   12.90
  -6   2   1  234.68   11.80
  -6   2   1  237.98   12.70
  -6   2   1  237.18   11.90
  -6   2   1  228.68   12.00
   6   2  -1  237.98   13.00
   6   2  -1  243.18   12.10
   6   2  -1  200.48   14.70
   6   2  -1  241.88   13.30
  -6   2   1  237.08   13.80
   6   2  -1  233.48   12.80
  -6   2   1  223.18   11.80
   6  -2  -1  249.68   13.30
  -6  -2   1  264.37   13.80
   6  -2  -1  264.07   13.20
  -6  -2   1  264.87   13.30
   6  -2  -1  222.68   13.30
  -6  -2   1  260.07   13.80
  -6  -2   1  242.38   13.50
  -6  -2   1  270.07   14.40
   6  -2  -1  271.27   13.00
  -6  -2   1  274.27   13.50
  -6  -2   1  274.77   13.20
  -4   2  -1  374.36   18.50
  -4   2  -1  384.66   19.80
   4   2   1  376.36   19.10
  -4   2  -1  396.06   18.80
  -4   2  -1  395.86   18.50
  -4   2  -1  385.46   18.50
   4   2   1  409.66   19.40
   4   2   1  432.56   19.00
  -4   2  -1  395.76   19.20
   4   2   1  389.46   19.40
   4   2   1  388.06   18.70
  -4   2  -1  406.96   18.70
  -4   2  -1  394.66   18.60
   4   2   1  367.26   18.70
   4   2   1  400.56   20.10
  -4  -2  -1  456.35   21.30
  -4  -2  -1  472.15   21.40
  -4  -2  -1  481.45   22.30
   4  -2   1  452.25   20.50
  -4  -2  -1  397.66   21.40
   4  -2   1  473.25   20.80
   4  -2   1  436.36   21.90
  -4  -2  -1  447.86   21.40
  -4  -2  -1  440.86   21.60
  -2   2  -3  732.53   32.40
   2   2   3  729.93   32.90
   2   2   3  701.33   33.70
  -2   2  -3  705.23   32.50
   2  -2   3  831.52   38.30
  -2  -2  -3  776.32   37.40
  -2  -2  -3  853.61   37.90
  -2  -2  -3  815.12   37.20
   2  -2   3  822.42   36.80
  -2  -2  -3  809.32   37.20
   0   2   5  724.43   34.40
   0   2   5  794.92   34.50
   0   2   5  760.02   34.60
   0   2  -5  695.63   33.80
   0  -2  -5  901.91   39.40
   0  -2   5  895.41   38.40
   0  -2   5  833.32   40.30
   0  -2  -5  804.62   38.80
   0  -2  -5  858.81   38.70
   2   2  -7  383.06   17.60
  -2   2   7  359.26   17.70
  -2   2   7  388.26   17.40
   2   2  -7  369.76   20.60
   2   2  -7  363.56   18.50
   2   2  -7  337.17   17.80
  -2   2   7  357.46   17.40
  -2   2   7  352.16   17.70
   2   2  -7  373.36   17.70
  -2   2   7  407.06   17.70
   2   2  -7  332.37   18.00
  -2  -2   7  429.36   23.50
   2  -2  -7  438.76   21.70
   2  -2  -7  473.35   22.20
   2  -2  -7  479.35   21.30
   2  -2  -7  491.85   21.20
  -2  -2   7  479.45   21.60
   2  -2  -7  484.95   22.70
   4   2  -9   61.69    5.70
   4   2  -9   67.09    5.50
   4   2  -9   58.49    5.30
  -4   2   9   61.89    5.40
  -4   2   9   70.49    5.40
   4   2  -9   63.29    5.60
  -4   2   9   75.99    5.20
   4   2  -9   71.09    5.40
  -4   2   9   68.89    5.20
   4   2  -9   70.99    5.20
  -4   2   9   70.29    6.10
   4   2  -9   60.79    5.00
   4   2  -9   50.89    6.00
  -4   2   9   67.49    4.80
   4  -2  -9   88.19    5.60
   4  -2  -9   92.49    5.10
   4  -2  -9   94.29    5.60
   4  -2  -9   92.19    5.20
  -4  -2   9   78.19    6.80
  -4  -2   9   80.39    7.90
  -4  -2   9   89.19    7.40
  -4  -2   9   86.49    5.10
   6   2 -11   33.00    4.60
  -6   2  11   36.30    4.70
  -6   2  11   36.30    4.50
   6   2 -11   26.20    5.20
   6   2 -11   34.20    4.50
   6   2 -11   21.50    3.40
  -6   2  11   33.60    4.60
   6   2 -11   21.80    4.50
  -6   2  11   37.50    4.40
  -6   2  11   22.70    5.40
  -6   2  11   30.30    3.30
   6   2 -11   27.60    5.10
  -6  -2  11   34.40    3.70
   6  -2 -11   35.50    3.50
   6  -2 -11   43.00    4.30
   6  -2 -11   36.60    3.50
   6  -2 -11   44.00    3.90
  -6  -2  11   30.50    5.90
  -6  -2  11   29.30    5.00
  -6  -2  11   40.30    8.00
   6  -2 -11   41.30    7.70
  -6  -2  11   44.70    5.70
   8   2 -13   80.09    8.10
  -8   2  13   80.79    6.50
  -8   2  13   89.09    8.70
   8   2 -13   75.69    7.50
  -8   2  13   80.59    6.90
   8   2 -13   69.39    9.90
   8   2 -13   79.69    8.60
  -8   2  13   78.89    6.60
  -8   2  13   84.89    7.90
  -8   2  13   87.09    7.20
   8   2 -13   86.19    7.80
  -8   2  13   89.99    5.80
  -8  -2  13  101.49   11.30
   8  -2 -13  105.09    7.40
  -8  -2  13  105.89    8.90
  -8  -2  13  101.49    8.70
   8  -2 -13   98.59    8.00
   8  -2 -13  107.49    7.60
   8  -2 -13   99.39    7.40
  -8  -2  13   92.09    8.30
  -8  -2  13   88.49    7.30
   8  -2 -13  101.09    9.20
  10   2 -15    9.50    4.10
 -10   2  15    4.90    4.30
  10   2 -15    2.30    4.10
 -10   2  15    0.90    3.80
  10   2 -15    3.00    3.30
  10   2 -15    0.40    6.30
 -10  -2  15    4.20    3.50
 -10  -2  15    1.60    3.40
 -10  -2  15    5.20    3.20
  10  -2 -15   -5.80    5.90
  10  -2 -15    6.60    4.30
  10  -2 -15    0.20    3.70
  10  -2 -15   -0.10    3.00
 -11   3   6   32.40    4.40
 -11   3   6   45.70    8.20
  11   3  -6   27.40    5.40
  11   3  -6   30.70    5.90
 -11  -3   6   54.29    6.20
 -11  -3   6   47.70    9.40
 -11  -3   6   46.80    7.00
  11  -3  -6   52.59    8.30
 -11  -3   6   55.79    7.30
  -9   3   4   48.20    6.70
  -9   3   4   33.80    6.90
   9   3  -4   58.99    7.00
   9   3  -4   37.60    6.40
   9   3  -4   52.09    7.30
  -9   3   4   43.00    4.70
  -9  -3   4   47.20    5.40
  -9  -3   4   57.29    5.20
  -9  -3   4   58.79    6.50
   9  -3  -4   53.89    6.50
  -9  -3   4   40.30    7.50
  -9  -3   4   69.19    6.20
  -9  -3   4   57.19    5.90
  -7   3   2   72.49    5.40
   7   3  -2   65.49    7.00
  -7   3   2   75.29    5.40
   7   3  -2   83.79    7.50
  -7   3   2   83.49    6.90
   7   3  -2   64.29    7.10
   7   3  -2   77.69   12.30
  -7   3   2   78.59    5.40
  -7   3   2   62.29    6.70
   7   3  -2   71.39    6.70
  -7   3   2   75.59    5.40
  -7  -3   2   74.99    8.50
  -7  -3   2   86.39    6.10
   7  -3  -2   92.69    6.40
  -7  -3   2   95.99    6.80
  -7  -3   2   87.09    6.50
  -7  -3   2   80.09    7.10
  -7  -3   2   95.09    7.60
  -7  -3   2   84.39    6.90
   5   3   0   56.69    5.00
  -5   3   0   54.59    4.20
   5   3   0   55.69    5.60
   5   3   0   68.19    7.10
   5   3   0   50.69    5.60
  -5   3   0   57.79    4.30
  -5   3   0   58.89    5.50
   5   3   0   54.99    4.60
  -5   3   0   53.79    4.20
  -5   3   0   63.29    4.50
   5   3   0   70.29    5.80
  -5  -3   0   70.59    6.90
  -5  -3   0   77.89    5.90
  -5  -3   0   77.29    7.00
   5  -3   0   78.39    7.60
  -5  -3   0   84.39    5.50
   5  -3   0   77.39    4.70
   5  -3   0   73.99    4.70
  -5  -3   0   60.19    7.00
   5  -3   0   71.39    4.90
  -5  -3   0   80.29    5.40
   3   3   2  362.66   17.70
  -3   3  -2  341.97   17.60
  -3   3  -2  302.27   17.20
   3   3   2  342.27   17.10
  -3   3  -2  341.67   16.50
   3   3   2  358.76   18.70
  -3   3  -2  343.07   16.60
   3   3   2  358.86   17.10
   3   3   2  340.57   17.20
  -3   3  -2  366.96   17.10
  -3   3  -2  356.46   16.50
  -3  -3  -2  430.86   20.90
   3  -3   2  450.35   20.20
  -3  -3  -2  418.46   20.90
  -3  -3  -2  449.46   22.00
  -3  -3  -2  394.76   21.00
  -3  -3  -2  453.35   20.70
  -3  -3  -2  430.66   20.50
   3  -3   2  442.36   21.70
   3  -3   2  415.96   20.80
   3  -3   2  440.46   20.00
   1   3   4  198.08   11.50
   1   3   4  188.58   10.10
   1   3   4  171.68   10.80
   1   3   4  187.08   10.60
  -1   3  -4  200.28   11.00
  -1   3  -4  208.88    9.40
   1   3   4  193.08   10.20
  -1   3  -4  214.28    9.40
   1   3   4  192.78   10.30
  -1   3  -4  217.08   11.10
   1   3   4  179.98   10.20
  -1   3  -4  189.78    9.80
  -1   3  -4  196.08   11.10
   1  -3   4  267.07   12.30
  -1  -3  -4  250.37   12.90
  -1  -3  -4  218.58   12.30
  -1  -3  -4  255.17   12.40
  -1  -3  -4  232.58   12.10
   1   3  -6  598.34   30.80
  -1   3   6  595.14   30.80
   1   3  -6  608.24   30.20
   1   3  -6  646.04   31.00
  -1   3   6  673.73   30.30
  -1   3   6  631.84   30.00
  -1   3   6  684.33   30.40
   1   3  -6  683.93   30.40
  -1   3   6  634.94   30.30
   1   3  -6  673.73   31.00
   1   3  -6  680.13   31.10
  -1   3   6  668.73   31.10
   1  -3  -6  877.51   39.80
  -1  -3   6  902.01   41.10
   1  -3  -6  825.22   38.30
  -1  -3   6  802.42   38.60
   1  -3  -6  858.61   38.70
   1  -3  -6  833.42   38.50
   3   3  -8  292.27   16.60
   3   3  -8  303.97   16.60
   3   3  -8  297.67   16.10
   3   3  -8  320.47   16.70
  -3   3   8  345.27   15.30
  -3   3   8  310.67   15.90
   3   3  -8  312.67   16.40
  -3   3   8  308.47   16.40
  -3   3   8  335.67   15.60
  -3   3   8  332.87   16.30
   3   3  -8  308.27   16.00
   3   3  -8  322.47   16.60
  -3   3   8  311.77   15.90
   3   3  -8  311.87   16.10
  -3  -3   8  423.66   21.70
  -3  -3   8  395.56   22.80
  -3  -3   8  439.26   20.20
   3  -3  -8  426.06   20.20
   3  -3  -8  462.15   21.20
   3  -3  -8  442.56   20.60
   3  -3  -8  420.06   22.00
   5   3 -10  110.29    7.70
   5   3 -10   93.19    7.30
   5   3 -10   99.29    7.80
  -5   3  10   98.49    7.10
   5   3 -10   99.59    8.10
  -5   3  10  107.59    7.90
  -5   3  10   99.89    6.50
   5   3 -10   89.89    7.60
  -5   3  10   95.99    6.90
   5   3 -10   96.29    7.30
  -5  -3  10  112.99   11.10
   5  -3 -10  149.19    7.80
  -5  -3  10  135.49    7.60
   5  -3 -10  138.59    7.50
  -5  -3  10  128.69    9.30
   5  -3 -10  132.09    8.10
   5  -3 -10  136.49    7.30
   5  -3 -10  113.09   10.80
   7   3 -12   33.90    5.50
   7   3 -12   27.20    5.80
  -7   3  12   22.60    4.50
  -7   3  12   28.20    4.40
   7   3 -12   23.50    3.70
  -7   3  12   16.30    2.90
  -7   3  12   22.10    3.50
   7   3 -12   21.50    4.00
  -7   3  12   16.90    3.20
   7   3 -12   30.40    6.20
   7  -3 -12   34.50    5.50
  -7  -3  12   33.40    6.40
   7  -3 -12   28.90    4.10
   7  -3 -12   35.90    4.50
   7  -3 -12   33.90    4.00
  -7  -3  12   35.90    6.50
   9   3 -14    1.00    3.90
  -9   3  14    5.60    3.60
   9   3 -14    7.20    5.90
  -9   3  14    5.90    3.60
   9   3 -14    2.50    3.20
  -9   3  14    6.90    3.70
  -9   3  14   -0.90    3.80
   9   3 -14    6.80    4.40
  -9  -3  14   13.10    4.30
   9  -3 -14    4.10    3.50
   9  -3 -14    2.10    3.30
   9  -3 -14    4.50    2.40
  -9  -3  14    5.20    3.50
  -9  -3  14    7.10    3.20
   9  -3 -14    3.90    4.90
  11   3 -16   -4.70    3.80
 -11   3  16   -3.40    4.80
  11   3 -16   -1.90    5.40
  11   3 -16   -4.40    5.00
  11  -3 -16   -2.60    3.40
 -11  -3  16    0.20    4.80
 -11  -3  16   -4.70    3.50
 -10   4   5   31.90    4.10
  10   4  -5   46.80    6.80
 -10   4   5   42.90    4.40
  10   4  -5   29.20    6.30
 -10  -4   5   68.19    8.50
 -10  -4   5   52.79    6.10
  10  -4  -5   51.89    7.60
 -10  -4   5   63.29    6.90
 -10  -4   5   61.69    5.70
 -10  -4   5   60.29    7.00
  -8   4   3  255.67   14.90
  -8   4   3  204.08   15.30
  -8   4   3  269.47   13.80
  -8   4   3  282.47   13.90
   8  -4  -3  341.97   18.60
  -8  -4   3  352.56   19.00
  -8  -4   3  386.16   19.40
  -8  -4   3  373.86   18.90
  -8  -4   3  334.47   22.50
  -8  -4   3  330.67   18.30
  -6   4   1  171.68   10.00
   6   4  -1  157.48   12.00
   6   4  -1  184.68   10.70
   6   4  -1  175.68   10.70
  -6   4   1  185.88   10.30
  -6   4   1  197.28   10.20
  -6   4   1  193.78   10.10
   6   4  -1  187.08   11.90
   6   4  -1  186.08   11.90
  -6  -4   1  220.28   13.50
  -6  -4   1  226.48   13.40
  -6  -4   1  234.38   12.60
  -6  -4   1  232.78   12.80
  -6  -4   1  208.08   15.50
  -6  -4   1  240.38   13.20
   4   4   1    3.30    3.50
  -4   4  -1    6.70    1.60
  -4   4  -1    7.30    1.60
   4   4   1    5.80    2.10
   4   4   1    5.70    2.20
  -4   4  -1    2.10    3.20
  -4   4  -1    6.90    1.90
   4   4   1    9.60    2.10
   4   4   1    9.90    2.50
   4   4   1   11.00    2.80
   4   4   1    1.90    2.50
  -4   4  -1    5.80    1.80
  -4  -4  -1    5.60    2.00
   4  -4   1    4.90    3.50
  -4  -4  -1    6.40    2.80
   4  -4   1    4.90    2.50
   4  -4   1    7.10    1.80
   4  -4   1    6.40    1.70
  -4  -4  -1    6.10    2.10
  -4  -4  -1    6.20    2.40
  -4  -4  -1    5.00    2.40
  -4  -4  -1    8.50    2.50
  -2   4  -3   32.90    3.00
   2   4   3   39.20    3.90
   2   4   3   41.50    3.90
  -2   4  -3   30.50    2.90
  -2   4  -3   42.70    4.90
   2   4   3   39.00    4.70
  -2   4  -3   36.50    3.70
  -2   4  -3   36.10    3.20
   2   4   3   35.50    5.70
   2   4   3   37.10    4.00
   2   4   3   41.20    4.20
  -2   4  -3   36.30    4.70
  -2  -4  -3   36.90    5.00
  -2  -4  -3   42.70    4.30
  -2  -4  -3   43.70    4.20
  -2  -4  -3   37.90    3.90
   2  -4   3   39.70    5.50
  -2  -4  -3   44.40    5.30
   0   4   5   72.49    6.80
   0   4   5   74.59    5.30
   0   4   5   79.19    5.30
   0   4   5   81.69    5.50
   0   4  -5   72.59    6.00
   0   4  -5   57.99    7.30
   0   4  -5   67.19    5.40
   0   4  -5   72.89    4.70
   0   4   5   81.49    6.80
   0   4   5   67.79    5.30
   0   4   5   72.99    5.50
   0  -4  -5  106.19    6.10
   0  -4  -5   95.59    6.60
   0  -4   5  101.59    9.00
   0  -4  -5  107.79    6.90
   0  -4  -5   98.19    6.40
   0  -4  -5  112.99    7.30
  -2   4   7   60.29    5.40
   2   4  -7   65.09    5.60
   2   4  -7   62.59    5.80
  -2   4   7   57.09    4.50
  -2   4   7   57.89    6.10
   2   4  -7   59.79    5.40
  -2   4   7   59.69    4.50
   2  -4  -7   85.29    5.30
  -2  -4   7   87.39    5.80
   2  -4  -7   81.59    7.20
   2  -4  -7   72.69    6.10
  -4   4   9   22.00    4.00
   4   4  -9   19.30    3.70
  -4   4   9   24.10    5.10
   4   4  -9   19.40    3.30
   4   4  -9   19.60    3.70
  -4   4   9   30.40    4.20
   4   4  -9   22.10    3.80
  -4   4   9   25.90    4.20
  -4  -4   9   28.70    4.00
  -4  -4   9   43.60    6.60
   4  -4  -9   39.50    4.10
   4  -4  -9   41.90    3.80
  -4  -4   9   27.10    5.70
   4  -4  -9   37.00    4.30
   6   4 -11   82.19    7.70
  -6   4  11   87.19    6.50
   6   4 -11   83.09    8.50
   6   4 -11   90.99    8.30
  -6   4  11   96.49    8.30
  -6   4  11   84.69    6.50
   6   4 -11   85.09    7.20
   6   4 -11   89.39    8.30
   6  -4 -11  114.79    6.90
  -6  -4  11  109.29    9.40
   6  -4 -11  102.79    8.30
   6  -4 -11  109.99    6.80
   6  -4 -11  102.69    7.30
  -8   4  13   25.00    4.20
  -8   4  13   34.00    3.90
   8   4 -13   40.50    6.30
  -8   4  13   36.60    4.80
  -8   4  13   29.80    5.30
   8   4 -13   36.70    6.70
  -8  -4  13   29.00    4.70
   8  -4 -13   23.60    5.00
  -8  -4  13   21.50    5.10
  -8  -4  13   37.50    8.00
   8  -4 -13   28.10    4.60
  10   4 -15    4.40    3.80
  10   4 -15    5.50    5.40
 -10  -4  15   -0.60    5.20
 -10  -4  15    3.10    3.70
  10  -4 -15   -0.30    2.90
  -9   5   4   13.40    3.10
  -9   5   4   14.30    2.70
   9   5  -4   13.20    4.00
   9   5  -4   14.80    4.50
  -9  -5   4   33.20    4.80
   9  -5  -4   21.20    5.70
  -9  -5   4   23.60    3.90
  -9  -5   4   31.50    4.60
  -9  -5   4   20.80    4.40
   7   5  -2  100.99    9.20
  -7   5   2  121.69    7.50
  -7   5   2  105.79    7.20
   7   5  -2  111.49    7.70
  -7   5   2  120.89    7.40
   7   5  -2  120.09    9.50
  -7   5   2  107.39    7.20
   7  -5  -2  169.38   10.30
  -7  -5   2  137.49   10.40
  -7  -5   2  138.09   11.10
  -7  -5   2  159.28   10.80
  -7  -5   2  158.68   10.40
  -7  -5   2  138.09    9.50
   5   5   0   13.50    3.70
  -5   5   0   11.70    2.50
   5   5   0   10.80    3.10
  -5   5   0   15.20    2.40
  -5   5   0   16.30    3.20
   5   5   0   13.70    3.10
   5   5   0   11.60    3.20
  -5   5   0   10.80    2.30
  -5  -5   0   21.10    3.80
  -5  -5   0   22.50    4.30
  -5  -5   0   18.60    3.70
  -5  -5   0   22.00    3.80
  -5  -5   0   31.10    4.60
   3   5   2   73.19    6.40
  -3   5  -2   70.99    5.50
   3   5   2   60.49    5.60
   3   5   2   71.39    5.70
  -3   5  -2   60.79    6.40
  -3   5  -2   65.19    4.70
  -3   5  -2   64.59    5.00
   3   5   2   71.59    5.70
  -3   5  -2   69.39    4.80
   3   5   2   71.79    5.90
  -3   5  -2   71.49    6.70
  -3  -5  -2   94.89    7.40
  -3  -5  -2   93.49    7.90
  -3  -5  -2   96.69    9.90
  -3  -5  -2  101.79    7.20
  -3  -5  -2   96.89    7.10
   1   5   4  242.08   12.70
   1   5   4  202.68   13.50
  -1   5  -4  233.38   13.30
   1   5   4  225.38   16.90
   1   5   4  234.98   12.20
  -1   5  -4  224.78   11.60
   1   5   4  226.48   12.40
  -1   5  -4  222.48   13.30
   1   5   4  235.28   12.40
  -1   5  -4  232.68   12.60
  -1  -5  -4  304.67   16.30
   1  -5   4  320.17   19.50
  -1  -5  -4  311.97   16.10
  -1  -5  -4  317.67   15.90
  -1  -5  -4  309.37   17.40
  -1   5   6  454.95   22.70
  -1   5   6  434.46   23.90
  -1   5   6  440.76   24.90
   1   5  -6  502.55   24.30
  -1   5   6  468.15   22.80
   1   5  -6  467.25   23.20
  -1   5   6  467.75   22.70
  -1   5   6  472.45   23.10
   1   5  -6  484.15   24.10
  -1  -5   6  719.13   35.50
   1  -5  -6  620.34   32.70
   1  -5  -6  616.94   32.30
   3   5  -8  441.16   24.90
  -3   5   8  458.95   23.80
   3   5  -8  499.75   24.60
  -3   5   8  475.95   24.50
  -3   5   8  492.35   24.10
   3   5  -8  516.45   25.10
  -3   5   8  497.05   23.20
  -3  -5   8  673.23   38.90
   3  -5  -8  732.63   33.70
   3  -5  -8  692.63   32.90
   3  -5  -8  719.73   34.60
   5   5 -10   78.29    7.20
   5   5 -10   59.59    7.20
   5   5 -10   78.29    6.90
  -5   5  10   69.39    6.00
  -5   5  10   73.39    6.10
   5  -5 -10  118.09    7.70
  -5  -5  10  115.79    9.40
   5  -5 -10  111.09    7.10
   5  -5 -10  119.99    8.80
  -5  -5  10   92.79   10.60
   7   5 -12   58.39    7.30
  -7   5  12   33.20    5.60
  -7   5  12   43.00    4.40
  -7   5  12   41.10    8.40
   7   5 -12   45.00    6.20
   7   5 -12   43.20    5.60
  -7   5  12   45.00    5.00
  -7  -5  12   49.10   10.10
   7  -5 -12   51.79    7.00
   7  -5 -12   52.19    5.10
  -7  -5  12   54.49    7.20
   7  -5 -12   53.79    5.40
  -7  -5  12   49.00    8.30
  -9   5  14   33.90    4.10
  -9   5  14   29.60    4.90
   9   5 -14   38.90    7.10
  -9  -5  14   42.00    9.00
  -9  -5  14   50.99    7.70
  -8   6   3    6.80    2.50
  -8   6   3    3.30    1.80
   8   6  -3    6.50    3.90
   8   6  -3    5.60    4.30
  -8  -6   3    3.90    3.00
  -8  -6   3    5.30    3.00
  -8  -6   3    8.70    4.20
  -8  -6   3    8.10    3.60
  -6   6   1   40.60    5.60
   6   6  -1   48.90    6.80
   6   6  -1   46.40    6.70
  -6   6   1   48.30    4.50
  -6   6   1   43.20    5.70
  -6   6   1   50.09    4.30
   6   6  -1   51.29    5.00
  -6  -6   1   63.39    7.50
  -6  -6   1   82.59    7.40
  -6  -6   1   78.99    7.90
  -6  -6   1   67.59    6.40
  -6  -6   1   74.09    6.60
  -4   6  -1   63.39    7.40
   4   6   1   59.29    6.50
   4   6   1   50.69    6.70
  -4   6  -1   57.79    5.00
  -4   6  -1   64.29    4.80
   4   6   1   58.79    5.70
  -4   6  -1   51.09    8.00
  -4  -6  -1   81.59    7.50
  -4  -6  -1   78.69    7.00
  -4  -6  -1   97.69    7.70
  -4  -6  -1   69.49    6.80
   2   6   3  298.97   15.30
  -2   6  -3  304.07   14.90
  -2   6  -3  284.47   16.20
   2   6   3  274.57   17.00
   2   6   3  299.27   15.40
   2   6   3  298.67   16.00
  -2   6  -3  302.57   15.70
  -2   6  -3  290.47   16.30
   2   6   3  311.67   15.70
  -2  -6  -3  470.55   22.90
  -2  -6  -3  447.16   22.60
  -2  -6  -3  460.35   23.30
  -2  -6  -3  439.76   22.80
   0   6  -5    8.50    3.00
   0   6   5    7.70    2.40
   0   6   5    1.80    2.50
   0   6  -5    4.00    2.70
   0   6  -5    7.80    2.60
   0   6   5    5.10    2.70
   0  -6  -5    5.20    3.40
   0  -6  -5    0.30    2.90
   0  -6   5    3.00    4.00
   2   6  -7   35.40    7.20
  -2   6   7   34.20    6.30
   2   6  -7   21.30    4.90
  -2   6   7   35.50    3.90
  -2   6   7   30.40    7.10
   2  -6  -7   45.10    4.80
  -2  -6   7   38.90    7.50
   2  -6  -7   36.60    7.10
   4   6  -9   18.00    3.70
  -4   6   9   14.60    3.10
  -4   6   9   24.90    4.20
   4   6  -9   22.90    4.70
   4  -6  -9   21.10    3.90
  -4  -6   9   34.20    7.30
   4  -6  -9   29.30    5.10
  -4  -6   9   17.10    4.80
  -6   6  11   45.10    5.20
   6   6 -11   59.99    6.70
  -6   6  11   48.90    5.00
  -6   6  11   40.00    5.90
   6   6 -11   45.20    5.70
  -6   6  11   39.30    6.00
   6  -6 -11   63.99    5.60
  -6  -6  11   62.09    8.30
   6  -6 -11   54.99    5.80
  -8   6  13    0.40    1.80
  -8   6  13   -0.40    2.40
  -8  -6  13   -0.50    3.80
   8  -6 -13    7.00    3.40
   7   7  -2    1.90    4.50
  -7   7   2    1.80    1.70
  -7  -7   2    4.90    2.90
   5   7   0    6.00    3.90
  -5   7   0    6.90    2.00
  -5   7   0    2.90    1.80
   5   7   0    5.40    2.50
  -5  -7   0    4.30    3.00
  -5  -7   0    8.70    3.90
  -5  -7   0    3.00    3.00
   3   7   2  112.59    9.60
  -3   7  -2  130.19    7.50
   3   7   2  141.29    8.20
  -3   7  -2  130.59    7.80
  -3   7  -2  114.99    8.10
  -3  -7  -2  179.28   11.80
  -3  -7  -2  179.28   12.70
  -3  -7  -2  190.88   11.70
  -3  -7  -2  200.48   11.20
  -1   7  -4  213.68   12.40
  -1   7  -4  213.08   12.40
   1   7   4  216.98   11.70
   1   7   4  228.48   11.90
  -1   7  -4  218.78   11.80
   1   7   4  198.18   13.00
  -1  -7  -4  298.67   16.70
   1   7  -6    7.10    2.70
  -1   7   6    4.70    2.70
   1   7  -6    9.30    2.90
  -1   7   6   15.10    2.90
  -1   7   6    8.30    2.50
   1  -7  -6   15.10    4.40
  -1  -7   6   10.70    6.20
   1  -7  -6   11.30    2.70
  -3   7   8    5.00    2.40
   3   7  -8    3.10    2.90
   3   7  -8    9.20    3.00
  -3   7   8    5.80    2.30
   3  -7  -8    6.50    2.90
  -3  -7   8   13.80    4.90
  -5   7  10    1.60    2.60
  -5   7  10    1.70    2.20
   5   7 -10   -1.90    2.50
   5   7 -10    0.90    3.70
   5  -7 -10    2.50    3.60
  -5  -7  10   -0.30    4.50
  -5  -7  10    3.80    4.80
   2   8   3   34.80    5.50
   2   8   3   27.40    5.10
  -2   8  -3   33.10    4.80
   0   8  -5    0.60    2.50
   0   8  -5    5.10    3.00
   0   8   5    3.20    2.50
   0  -8  -5    2.30    4.50
   2   8  -7   -0.10    2.30
   2   8  -7   -0.10    2.50
  -2   8   7    1.60    2.80
  -2   8   7   -0.50    2.00
  12   0  -6   -0.10    4.60
 -12   0   6   -1.10    3.20
 -12   0   6    0.90    3.20
  12   0  -6   -1.30    2.80
 -12   0   6   -3.00    6.30
  10   0  -4    7.60    3.60
  10   0  -4   -5.50    6.70
 -10   0   4    1.80    2.90
 -10   0   4    0.60    2.00
 -10   0   4    3.40    2.60
  10   0  -4    9.10    5.50
  10   0  -4    3.70    2.50
 -10   0   4    3.90    2.80
  -8   0   2    9.20    2.50
   8   0  -2    4.70    3.60
  -8   0   2    6.00    3.60
   8   0  -2    7.30    2.50
  -8   0   2    4.50    2.10
  -8   0   2   12.20    2.90
  -8   0   2    8.20    2.00
   8   0  -2    6.60    3.50
   8   0  -2    4.40    3.60
   8   0  -2    7.60    5.70
   6   0   0  221.88   12.20
  -6   0   0  233.38   11.80
   6   0   0  204.68   12.30
  -6   0   0  244.18   11.30
   6   0   0  221.18   12.80
  -6   0   0  223.48   11.30
   6   0   0  244.78   12.30
   6   0   0  227.88   12.10
  -6   0   0  243.48   11.50
  -6   0   0  224.48   13.30
  -6   0   0  234.78   11.10
  -6   0   0  226.88   12.30
  -6   0   0  233.68   11.90
  -6   0   0  237.48   10.90
   4   0   2  793.22   37.40
  -4   0  -2  909.61   37.30
  -4   0  -2  871.71   37.30
  -4   0  -2  848.62   37.50
   4   0   2  722.33   37.50
   4   0   2  747.53   38.00
  -4   0  -2  888.31   37.00
  -4   0  -2  827.62   37.10
   4   0   2  829.92   37.70
   4   0   2  790.52   37.40
   2   0   4 8755.82  368.26
  -2   0  -4 7621.44  367.86
  -2   0  -4 8070.19  367.96
   2   0   4 8840.42  368.36
  -2   0  -4 8189.88  367.96
   0   0  -6 1878.91   82.39
   0   0  -6 1885.11   82.29
   0   0   6 1783.92   82.49
   0   0  -6 1833.52   82.49
   0   0  -6 1793.02   82.49
   0   0  -6 1925.31   82.39
  -2   0   8   66.19    4.40
   2   0  -8   60.39    4.00
   2   0  -8   65.09    3.60
   2   0  -8   65.59    4.00
   2   0  -8   63.69    3.50
   2   0  -8   69.39    3.80
   4   0 -10  573.54   26.30
   4   0 -10  567.34   25.80
   4   0 -10  594.04   26.30
   4   0 -10  545.05   26.40
  -4   0  10  568.04   26.60
  -4   0  10  525.15   26.80
  -4   0  10  593.54   26.10
  -4   0  10  480.65   26.10
  -6   0  12    5.30    3.00
  -6   0  12   10.00    2.00
  -6   0  12   15.60    3.20
   6   0 -12   10.30    2.10
  -6   0  12    5.90    2.90
   6   0 -12    6.00    2.10
   6   0 -12    9.70    2.00
   6   0 -12   11.00    3.20
  -6   0  12   13.80    3.40
   6   0 -12    3.80    4.30
  -6   0  12   12.30    2.10
   6   0 -12    9.80    2.80
   6   0 -12    6.20    1.90
   8   0 -14  159.68   10.50
   8   0 -14  139.99   12.10
   8   0 -14  148.49   10.30
   8   0 -14  145.49   11.60
   8   0 -14  163.68   10.30
   8   0 -14  153.38    9.90
  -8   0  14  163.58   12.20
  -8   0  14  142.59   10.20
  -8   0  14  164.18   10.50
 -10   0  16  133.09    9.80
  10   0 -16  109.59   10.10
 -10   0  16  136.39   11.60
 -10   0  16  128.79    9.80
  10   0 -16  110.69    8.90
  10   0 -16  102.29   11.30
  10   0 -16  113.99    9.50
 -12   0  18    6.90    6.60
  13   1  -7   -4.10    4.20
  13   1  -7    2.90    4.20
 -13   1   7   -4.50    4.40
 -13   1   7    4.50    4.40
 -13  -1   7   -2.20    5.80
 -13  -1   7    8.10    4.60
  13  -1  -7    6.50    5.40
  13  -1  -7   -1.20    3.20
  11   1  -5   58.09    6.20
 -11   1   5   59.29    6.70
  11   1  -5   55.19   10.30
  11   1  -5   63.99    7.60
 -11   1   5   56.79    6.70
 -11  -1   5   67.89    6.40
  11  -1  -5   68.69    8.00
 -11  -1   5   74.99    6.40
 -11  -1   5   63.69    6.90
 -11  -1   5   74.39    8.20
  11  -1  -5   72.79    6.80
   9   1  -3  217.28   14.10
   9   1  -3  223.28   14.20
  -9   1   3  226.28   12.20
   9   1  -3  197.78   13.50
   9   1  -3  203.88   13.20
   9   1  -3  218.98   12.40
  -9   1   3  213.08   11.20
  -9   1   3  203.58   12.30
  -9   1   3  226.48   13.40
  -9  -1   3  225.58   13.00
  -9  -1   3  220.58   12.60
  -9  -1   3  250.17   13.20
   9  -1  -3  229.78   13.70
   9  -1  -3  251.07   15.10
  -9  -1   3  226.48   14.10
   9  -1  -3  200.98   14.40
   7   1  -1  120.29    7.60
   7   1  -1   96.09    7.70
  -7   1   1  101.09    6.20
   7   1  -1  106.29    8.10
  -7   1   1  101.09    6.40
   7   1  -1  114.79    6.80
  -7   1   1  108.89    7.30
  -7   1   1   88.79    8.30
  -7   1   1  100.19    6.60
  -7   1   1  102.49    6.60
   7   1  -1  108.49    9.10
   7   1  -1  103.99    7.80
  -7   1   1   98.09    6.10
  -7  -1   1  111.59    6.60
  -7  -1   1  126.49    7.30
  -7  -1   1  118.89    7.20
   7  -1  -1  105.99    7.80
  -7  -1   1  120.39    6.70
  -7  -1   1  117.29    6.40
   7  -1  -1  106.69    7.70
   7  -1  -1  103.99    7.90
  -7  -1   1  113.19    7.80
  -7  -1   1  123.09    7.30
  -7  -1   1  102.79    6.60
   7  -1  -1  112.59    7.30
   5   1   1   25.40    3.40
  -5   1  -1   28.00    4.30
   5   1   1   21.00    3.60
   5   1   1   28.90    3.20
  -5   1  -1   26.30    2.30
  -5   1  -1   24.40    1.80
  -5   1  -1   23.90    2.40
  -5   1  -1   27.10    3.00
  -5   1  -1   24.80    2.60
  -5   1  -1   21.20    2.50
  -5   1  -1   20.00    2.30
  -5   1  -1   19.70    2.20
   5   1   1   27.80    3.60
  -5   1  -1   23.30    3.30
   5   1   1   22.70    3.70
  -5   1  -1   19.30    2.70
  -5  -1  -1   25.50    2.70
   5  -1   1   20.90    2.80
   5  -1   1   19.50    3.40
  -5  -1  -1   20.30    3.00
  -5  -1  -1   23.70    2.80
   5  -1   1   31.00    4.30
   5  -1   1   27.90    3.40
  -5  -1  -1   28.20    3.10
  -5  -1  -1   28.30    2.50
   5  -1   1   22.80    2.80
  -5  -1  -1   21.90    3.50
  -5  -1  -1   21.30    2.40
   3   1   3  443.36   20.50
  -3   1  -3  490.95   20.00
  -3   1  -3  416.06   20.20
  -3   1  -3  413.16   20.20
   3   1   3  422.36   20.70
  -3   1  -3  454.25   20.10
  -3  -1  -3  460.25   21.10
   3  -1   3  444.46   21.00
  -3  -1  -3  457.05   21.00
  -3  -1  -3  473.25   21.40
  -3  -1  -3  445.46   21.10
   1   1   5 2603.64  112.19
  -1   1  -5 2506.75  111.89
   1   1   5 2427.76  112.29
  -1   1  -5 2501.15  111.69
  -1  -1  -5 2561.04  112.79
  -1  -1  -5 2663.03  112.89
   1  -1   5 2662.83  112.79
   1  -1   5 2184.88  112.79
  -1  -1  -5 2614.14  112.69
  -1  -1  -5 2487.95  112.59
   1   1  -7 1438.46   65.59
   1   1  -7 1524.05   65.39
   1   1  -7 1430.06   65.29
   1   1  -7 1340.17   65.59
  -1   1   7 1534.45   66.09
  -1   1   7 1503.35   65.49
   1   1  -7 1448.76   64.99
   1  -1  -7 1544.95   70.79
   1  -1  -7 1620.54   71.09
   1  -1  -7 1574.74   70.39
   1  -1  -7 1459.55   70.49
  -1  -1   7 1557.74   71.39
   1  -1  -7 1646.24   70.29
  -1  -1   7 1660.03   70.49
   1  -1  -7 1562.24   70.49
  -3   1   9 1782.72   86.49
   3   1  -9 2034.50   86.19
  -3   1   9 1963.60   85.69
   3   1  -9 1976.90   86.69
   3   1  -9 1988.80   86.29
   3   1  -9 1735.13   86.59
   3   1  -9 2020.90   85.79
   3   1  -9 1929.91   86.19
  -3   1   9 1802.72   86.89
  -3   1   9 1952.60   86.49
   3  -1  -9 1827.82   92.29
   3  -1  -9 2088.79   93.29
  -3  -1   9 2123.09   93.79
   3  -1  -9 2169.48   92.29
  -3  -1   9 2175.58   92.39
   3  -1  -9 1999.00   92.39
   3  -1  -9 2086.09   92.69
   3  -1  -9 2065.19   92.39
  -5   1  11  111.39    7.40
   5   1 -11  112.79    7.80
  -5   1  11  107.49    7.70
   5   1 -11  117.19    7.00
   5   1 -11  114.09    7.80
  -5   1  11  104.39    8.10
   5   1 -11  123.09    7.20
  -5   1  11  123.19    6.80
  -5   1  11  107.39    6.30
  -5   1  11  115.09    7.40
   5   1 -11  120.19    6.50
   5   1 -11  120.79    7.10
   5   1 -11  118.39    7.20
  -5   1  11  113.29    7.50
  -5  -1  11  111.19    7.80
  -5  -1  11  126.09    8.70
  -5  -1  11  130.49    7.00
   5  -1 -11  115.59    6.80
   5  -1 -11  122.19    7.00
   5  -1 -11  120.59    9.20
   5  -1 -11  101.79    7.80
  -5  -1  11  131.39    8.40
   5  -1 -11  130.99    7.60
  -5  -1  11  144.59    9.10
   5  -1 -11  123.49    6.80
  -7   1  13  172.48    9.60
   7   1 -13  182.28   11.30
   7   1 -13  169.68   11.80
   7   1 -13  183.68   10.90
  -7   1  13  197.28   12.70
  -7   1  13  174.98   10.90
   7   1 -13  185.58   11.60
  -7   1  13  183.58   11.30
   7   1 -13  183.58   12.60
   7   1 -13  199.28   11.20
  -7   1  13  180.38   10.00
  -7   1  13  184.38   10.10
   7  -1 -13  200.58   11.50
  -7  -1  13  206.38   12.50
   7  -1 -13  201.88   14.00
   7  -1 -13  196.68   12.40
  -7  -1  13  194.88   13.40
  -7  -1  13  216.98   11.40
   7  -1 -13  201.58   11.40
  -7  -1  13  212.68   12.30
   7  -1 -13  174.08   13.20
   7  -1 -13  195.78   11.20
   7  -1 -13  190.08   11.00
   9   1 -15   31.60    5.80
  -9   1  15   23.80    4.90
   9   1 -15   26.00    4.80
  -9   1  15   23.80    4.80
   9   1 -15   22.10    8.00
   9   1 -15   13.50    6.90
   9   1 -15   19.60    4.30
  -9  -1  15   37.50    6.20
  -9  -1  15   19.60    4.00
  -9  -1  15   23.90    4.60
   9  -1 -15   22.30    6.20
  -9  -1  15   29.30    7.20
   9  -1 -15   26.80    5.30
   9  -1 -15   29.10    5.20
 -11   1  17   49.00    9.60
  11   1 -17   24.60    5.80
 -11   1  17   36.20    5.30
  11   1 -17   34.70    5.30
 -11  -1  17   45.00    7.60
  11  -1 -17   30.80    6.00
  11  -1 -17   49.99    8.50
  11  -1 -17   37.90    6.20
 -11  -1  17   32.40    5.90
 -11  -1  17   44.40    8.40
 -12   2   6   20.00    5.00
  12   2  -6   28.80    4.70
  12   2  -6   27.00    6.20
 -12   2   6   27.20    5.00
 -12  -2   6   37.00    5.70
 -12  -2   6   37.80    5.70
 -12  -2   6   29.90    6.50
  12  -2  -6   29.10    6.00
  12  -2  -6   25.60    6.20
 -12  -2   6   33.90    6.40
  10   2  -4   45.20    8.10
 -10   2   4   37.70    6.20
  10   2  -4   32.80    5.80
  10   2  -4   37.60    5.70
  10   2  -4   36.70    6.90
 -10   2   4   38.00    4.20
 -10   2   4   50.19    6.40
  10  -2  -4   50.39    6.90
 -10  -2   4   51.39    5.40
 -10  -2   4   48.30    7.40
 -10  -2   4   50.19    5.50
 -10  -2   4   54.29    6.20
  -8   2   2 1567.04   71.99
   8   2  -2 1568.74   73.29
   8   2  -2 1613.74   74.09
  -8   2   2 1573.94   73.29
   8   2  -2 1570.34   72.69
   8   2  -2 1643.44   73.89
  -8   2   2 1619.14   72.29
  -8   2   2 1569.14   73.59
  -8   2   2 1553.64   72.79
  -8  -2   2 1881.01   81.99
  -8  -2   2 1783.12   82.79
  -8  -2   2 1859.01   82.29
  -8  -2   2 1740.13   83.09
  -8  -2   2 1699.23   81.79
  -8  -2   2 1795.32   83.29
  -8  -2   2 1887.21   82.79
   8  -2  -2 1851.31   82.69
  -8  -2   2 1760.62   82.29
  -6   2   0  257.37   12.60
   6   2   0  258.47   14.00
  -6   2   0  254.07   14.70
  -6   2   0  254.17   12.90
  -6   2   0  233.38   12.50
  -6   2   0  246.58   12.60
  -6   2   0  239.68   13.00
   6   2   0  236.38   13.60
  -6   2   0  255.67   13.00
   6   2   0  235.68   14.60
   6   2   0  246.18   13.80
  -6   2   0  257.77   14.00
   6   2   0  243.38   13.00
  -6   2   0  278.67   12.70
  -6  -2   0  271.07   14.20
  -6  -2   0  257.37   14.50
   6  -2   0  288.17   14.10
  -6  -2   0  286.27   14.80
  -6  -2   0  270.17   15.10
  -6  -2   0  292.37   14.40
   6  -2   0  290.87   14.30
   6  -2   0  292.37   14.10
   6  -2   0  284.77   14.40
  -6  -2   0  306.67   14.30
  -6  -2   0  268.57   14.80
  -4   2  -2    2.40    1.10
  -4   2  -2    2.20    1.80
  -4   2  -2    2.30    1.20
   4   2   2    3.80    1.80
  -4   2  -2   -0.10    1.60
   4   2   2    7.10    2.00
   4   2   2    5.80    2.10
  -4   2  -2    3.40    1.50
  -4   2  -2    1.00    2.50
  -4   2  -2    1.50    0.90
   4   2   2    3.40    1.80
   4   2   2    4.70    2.00
  -4   2  -2    0.10    1.10
   4   2   2    3.20    2.00
   4  -2   2    3.00    1.00
  -4  -2  -2    4.60    1.50
   4  -2   2    5.70    2.30
   4  -2   2    2.20    0.90
  -4  -2  -2    3.40    1.50
  -4  -2  -2    3.30    1.40
  -4  -2  -2    0.90    1.60
  -4  -2  -2    5.10    1.30
  -2   2  -4  478.85   22.20
   2   2   4  494.05   23.70
   2   2   4  495.05   22.80
  -2   2  -4  476.85   22.20
  -2  -2  -4  547.05   25.00
  -2  -2  -4  555.24   25.50
   2  -2   4  520.05   24.70
   2  -2   4  547.05   24.30
  -2  -2  -4  518.75   25.00
   2  -2   4  540.35   26.00
  -2  -2  -4  544.15   24.90
   0   2   6  972.00   43.60
   0   2   6  992.40   43.50
   0   2  -6  868.51   42.70
   0  -2  -6 1103.79   49.00
   0  -2  -6 1058.59   48.80
   0  -2   6 1094.79   48.50
   0  -2  -6 1108.29   49.50
   0  -2  -6 1092.29   48.70
   0  -2   6 1056.19   50.49
   2   2  -8  252.37   13.30
  -2   2   8  259.87   13.00
  -2   2   8  264.27   13.20
   2   2  -8  259.97   13.70
   2   2  -8  292.57   13.00
   2   2  -8  270.57   13.10
   2   2  -8  240.68   13.40
   2   2  -8  250.67   13.50
  -2   2   8  254.27   12.80
  -2   2   8  257.27   12.80
  -2   2   8  245.28   13.10
   2   2  -8  269.07   13.10
   2  -2  -8  332.87   16.50
   2  -2  -8  325.67   15.10
   2  -2  -8  335.07   15.90
   2  -2  -8  321.07   15.70
   2  -2  -8  310.57   15.50
   2  -2  -8  327.97   14.90
   4   2 -10   13.90    2.70
   4   2 -10    7.80    2.50
  -4   2  10    7.90    2.50
  -4   2  10    9.20    2.00
   4   2 -10    5.40    2.80
   4   2 -10   12.30    2.40
  -4   2  10   11.40    2.50
   4   2 -10   10.20    2.30
   4   2 -10    6.00    2.10
  -4   2  10    6.40    2.20
   4   2 -10   10.20    2.20
   4   2 -10    9.40    2.60
  -4   2  10    8.40    2.30
   4  -2 -10   12.40    2.10
   4  -2 -10   10.20    2.00
   4  -2 -10   12.70    1.90
  -4  -2  10   10.80    2.20
   4  -2 -10   14.00    2.00
  -4  -2  10    5.90    2.70
  -4  -2  10   10.00    3.80
   4  -2 -10    9.30    2.50
  -4  -2  10    8.60    2.70
  -6   2  12   29.70    4.70
   6   2 -12   39.60    4.80
   6   2 -12   33.00    4.80
   6   2 -12   31.10    5.90
   6   2 -12   44.60    5.20
  -6   2  12   33.30    3.50
  -6   2  12   29.40    4.80
   6   2 -12   40.10    5.70
  -6   2  12   36.00    5.70
  -6   2  12   37.20    4.90
   6   2 -12   42.10    5.00
   6   2 -12   32.00    5.30
  -6  -2  12   41.20    6.90
  -6  -2  12   31.80    5.70
   6  -2 -12   46.60    4.60
  -6  -2  12   59.89    8.50
   6  -2 -12   43.10    3.90
  -6  -2  12   45.50    4.20
  -6  -2  12   39.90    8.30
   6  -2 -12   30.40    7.00
   6  -2 -12   44.20    4.00
   6  -2 -12   53.69    8.00
   6  -2 -12   42.30    4.00
  -8   2  14   67.89    5.10
   8   2 -14   58.49    6.90
  -8   2  14   68.09    6.50
  -8   2  14   55.69    7.50
  -8   2  14   67.39    6.10
  -8   2  14   53.49    6.80
   8   2 -14   56.39    7.20
   8   2 -14   61.69    9.50
  -8   2  14   54.99    5.90
   8   2 -14   70.99    7.20
   8   2 -14   54.99    7.60
  -8  -2  14   81.69   10.70
   8  -2 -14   84.09    6.40
   8  -2 -14   65.99    7.10
   8  -2 -14   81.09    6.70
  -8  -2  14   86.59    7.80
   8  -2 -14   78.49    6.70
   8  -2 -14   77.09    8.70
  -8  -2  14   73.69    8.00
  -8  -2  14   82.09    6.80
  -8  -2  14   79.99    8.20
 -10   2  16   44.90    7.20
  10   2 -16   26.20    7.10
  10   2 -16   26.60    5.10
  10   2 -16   41.90    6.30
  10   2 -16   31.90    6.70
 -10   2  16   36.40    7.80
 -10  -2  16   36.30    7.50
  10  -2 -16   43.40    6.10
 -10  -2  16   47.40    6.20
 -10  -2  16   55.49    7.70
  11   3  -5   16.30    4.90
 -11   3   5   14.60    3.00
 -11   3   5    9.60    4.40
  11  -3  -5   16.00    4.90
 -11  -3   5   13.10    3.50
 -11  -3   5   13.80    3.70
 -11  -3   5   17.80    5.90
 -11  -3   5   11.80    4.40
   9   3  -3  131.49    9.50
  -9   3   3  101.39    9.40
   9   3  -3  107.19    8.50
  -9   3   3   96.69    7.50
  -9   3   3   95.99    9.00
  -9  -3   3  162.38   10.20
  -9  -3   3  155.98    9.40
  -9  -3   3  138.79    9.30
  -9  -3   3  164.38    9.70
  -9  -3   3  145.49    9.20
  -9  -3   3  149.09   11.40
   9  -3  -3  125.69   10.00
   7   3  -1   32.00    7.20
  -7   3   1   30.60    3.50
   7   3  -1   30.60    5.50
  -7   3   1   28.30    3.50
   7   3  -1   21.40    4.10
   7   3  -1   26.60    5.10
  -7   3   1   23.70    4.00
   7   3  -1   26.40    5.50
  -7   3   1   27.80    3.50
  -7   3   1   28.20    5.00
  -7  -3   1   30.40    4.20
   7  -3  -1   39.70    4.80
  -7  -3   1   37.80    6.40
  -7  -3   1   42.90    4.80
  -7  -3   1   33.00    4.80
  -7  -3   1   34.40    4.50
  -7  -3   1   31.90    6.30
  -7  -3   1   36.20    4.00
  -5   3  -1   79.09    5.00
   5   3   1   87.09    6.50
  -5   3  -1   85.89    5.20
   5   3   1   75.19    5.90
  -5   3  -1   88.69    6.50
  -5   3  -1   61.29    6.80
  -5   3  -1   72.29    5.00
   5   3   1   66.99    7.80
  -5   3  -1   71.49    5.00
   5   3   1   67.49    5.40
   5   3   1   66.99    6.10
  -5  -3  -1   81.09    6.30
  -5  -3  -1   89.49    7.60
  -5  -3  -1   87.99    6.10
  -5  -3  -1   76.09    7.90
  -5  -3  -1   88.39    6.40
  -5  -3  -1   93.09    6.00
   5  -3   1   86.69    8.10
  -5  -3  -1   96.59    6.10
   5  -3   1   93.49    5.40
   5  -3   1   97.99    5.70
  -3   3  -3   20.50    3.30
  -3   3  -3   25.30    2.40
   3   3   3   28.10    3.30
   3   3   3   26.20    3.60
   3   3   3   19.10    2.80
  -3   3  -3   18.10    3.30
  -3   3  -3   20.90    2.60
   3   3   3   20.90    3.50
  -3   3  -3   22.40    2.40
  -3  -3  -3   30.90    3.10
   3  -3   3   35.60    2.50
  -3  -3  -3   28.60    3.20
  -3  -3  -3   29.80    3.60
  -3  -3  -3   29.40    3.40
  -3  -3  -3   31.20    4.00
   3  -3   3   30.80    2.40
  -3  -3  -3   26.70    3.10
   1   3   5  478.25   22.90
  -1   3  -5  464.05   23.50
  -1   3  -5  495.25   23.60
   1   3   5  479.35   22.70
   1   3   5  524.65   24.40
   1   3   5  488.95   22.90
  -1   3  -5  481.05   22.00
  -1   3  -5  463.55   22.30
   1   3   5  451.15   23.60
   1   3   5  476.05   23.30
  -1   3  -5  497.75   22.00
   1  -3   5  613.44   28.90
  -1  -3  -5  663.53   29.20
  -1  -3  -5  631.94   29.40
  -1  -3  -5  592.34   28.90
  -1  -3  -5  605.54   28.70
   1   3  -7  872.91   38.90
   1   3  -7  853.01   39.60
   1   3  -7  785.42   39.40
   1   3  -7  898.11   39.80
  -1   3   7  836.12   38.90
  -1   3   7  843.62   38.90
  -1   3   7  856.61   38.90
  -1   3   7  819.52   38.50
  -1   3   7  798.92   39.50
  -1   3   7  882.81   39.80
   1   3  -7  807.92   38.80
   1  -3  -7  965.10   50.19
  -1  -3   7 1071.09   49.30
   1  -3  -7 1094.09   49.20
   1  -3  -7 1126.79   49.10
   1  -3  -7 1105.09   49.40
   1  -3  -7 1190.48   50.79
  -3   3   9  487.95   23.50
  -3   3   9  515.65   24.40
   3   3  -9  499.05   24.10
   3   3  -9  492.15   24.30
   3   3  -9  517.75   24.20
  -3   3   9  484.95   23.80
   3   3  -9  485.65   23.90
  -3   3   9  478.75   23.90
   3   3  -9  455.55   24.60
   3   3  -9  488.75   24.60
  -3   3   9  508.55   24.20
   3   3  -9  514.55   24.70
  -3  -3   9  685.43   30.60
   3  -3  -9  654.23   31.00
   3  -3  -9  639.34   32.40
   3  -3  -9  657.73   30.60
   3  -3  -9  696.83   31.60
  -3  -3   9  657.63   33.80
   5   3 -11  226.18   12.90
  -5   3  11  198.98   12.20
   5   3 -11  229.28   12.50
   5   3 -11  186.18   12.90
  -5   3  11  235.78   11.80
   5   3 -11  231.58   12.60
   5   3 -11  203.48   12.70
   5   3 -11  197.88   12.40
  -5   3  11  209.38   11.80
   5   3 -11  230.98   13.10
  -5   3  11  211.58   12.90
   5  -3 -11  294.17   14.40
   5  -3 -11  294.87   14.70
  -5  -3  11  261.97   15.90
   5  -3 -11  251.57   16.80
  -5  -3  11  291.47   14.20
   5  -3 -11  279.37   13.80
  -5  -3  11  283.97   18.20
   5  -3 -11  269.17   14.00
   5  -3 -11  289.97   14.90
   7   3 -13   68.09    7.60
  -7   3  13   54.39    5.20
   7   3 -13   44.60    7.00
   7   3 -13   50.79    6.40
  -7   3  13   55.29    4.80
  -7   3  13   59.49    5.50
   7   3 -13   63.19    6.40
  -7   3  13   51.69    7.10
   7   3 -13   49.40    6.70
  -7   3  13   57.29    5.40
   7  -3 -13   68.79    6.20
   7  -3 -13   74.49    7.50
  -7  -3  13   75.79    6.40
   7  -3 -13   75.59    5.80
  -7  -3  13   73.39    8.00
   7  -3 -13   76.39    5.80
  -7  -3  13   64.79    7.80
  -9   3  15   18.40    4.00
   9   3 -15   20.40    4.20
  -9   3  15   13.90    2.80
  -9   3  15   21.20    4.30
   9   3 -15   13.90    4.80
   9   3 -15   15.90    6.30
   9   3 -15   10.30    4.50
   9  -3 -15   17.60    4.20
   9  -3 -15   11.30    5.20
   9  -3 -15   16.30    3.60
  -9  -3  15   10.20    4.60
  -9  -3  15   15.80    4.40
   9  -3 -15   14.20    3.90
  11   3 -17   -1.50    3.80
 -11   3  17    1.60    5.00
 -11  -3  17    0.30    3.80
 -11  -3  17   -4.50    4.50
  11  -3 -17   -3.00    3.30
  10   4  -4    5.60    3.50
 -10   4   4    0.90    2.20
 -10   4   4    4.20    1.90
  10   4  -4   12.70    3.90
  10  -4  -4   -1.50    4.50
 -10  -4   4    6.50    4.80
 -10  -4   4    2.70    3.20
 -10  -4   4    4.50    2.50
 -10  -4   4    4.10    3.20
 -10  -4   4    3.40    2.40
   8   4  -2  208.38   13.20
  -8   4   2  214.78   13.00
   8   4  -2  223.38   15.10
  -8   4   2  229.88   13.20
  -8   4   2  234.68   12.60
  -8   4   2  247.28   12.60
  -8  -4   2  292.87   15.80
  -8  -4   2  240.98   18.00
  -8  -4   2  295.37   18.30
  -8  -4   2  307.17   16.50
  -8  -4   2  313.67   16.30
  -8  -4   2  306.77   16.40
   8  -4  -2  294.47   16.20
  -6   4   0   72.49    5.30
   6   4   0   74.49    6.60
  -6   4   0   74.49    5.30
  -6   4   0   82.09    5.60
   6   4   0   61.09    7.30
   6   4   0   74.29    6.10
   6   4   0   79.19    7.30
  -6   4   0   71.09    5.40
  -6  -4   0  100.79    8.00
  -6  -4   0  100.19    7.10
  -6  -4   0  110.39    7.70
  -6  -4   0   90.59    7.40
  -6  -4   0  106.39    7.90
  -6  -4   0  108.19   10.20
   4   4   2  164.78   10.80
   4   4   2  175.08   10.00
   4   4   2  165.18   11.20
   4   4   2  172.48    9.70
   4   4   2  166.18   10.10
   4   4   2  158.78   12.70
  -4   4  -2  196.58   10.00
  -4   4  -2  184.88    9.50
  -4   4  -2  145.99   12.40
  -4   4  -2  195.58    9.40
  -4   4  -2  190.18    9.40
   4   4   2  171.88   10.10
  -4  -4  -2  228.88   12.30
  -4  -4  -2  241.68   12.80
  -4  -4  -2  224.88   14.00
  -4  -4  -2  235.58   12.50
  -4  -4  -2  211.58   12.80
   4  -4   2  236.28   14.70
  -4  -4  -2  213.68   12.40
   2   4   4   41.20    4.90
  -2   4  -4   44.30    4.90
   2   4   4   44.80    4.10
  -2   4  -4   35.90    5.00
   2   4   4   32.40    6.00
  -2   4  -4   46.50    3.20
   2   4   4   40.60    3.90
  -2   4  -4   41.40    4.00
   2   4   4   35.00    3.90
  -2   4  -4   47.90    3.60
  -2   4  -4   46.40    3.20
  -2  -4  -4   53.79    6.00
  -2  -4  -4   48.50    4.50
  -2  -4  -4   44.80    4.10
   2  -4   4   43.20    4.40
   2  -4   4   52.29    6.70
  -2  -4  -4   50.09    4.40
   2  -4   4   56.59    5.80
  -2  -4  -4   54.29    5.30
   0   4   6   88.79    5.90
   0   4  -6   97.39    7.00
   0   4   6   88.89    7.00
   0   4  -6   89.09    6.30
   0   4   6   87.99    5.80
   0   4   6   89.99    6.10
   0   4   6  100.19    7.80
   0   4  -6   83.99    6.90
   0   4   6   94.69    6.20
   0   4  -6   83.69    6.70
   0  -4  -6  121.29    6.80
   0  -4  -6  124.49    7.60
   0  -4  -6  119.99    7.10
   0  -4   6  125.89   10.10
   0  -4  -6  111.39    7.20
   0  -4  -6  130.59    8.40
  -2   4   8  238.38   12.10
   2   4  -8  226.28   13.30
   2   4  -8  240.58   12.60
  -2   4   8  227.28   11.70
  -2   4   8  229.78   12.20
   2   4  -8  231.08   13.30
  -2   4   8  210.98   12.90
  -2   4   8  231.48   12.50
  -2   4   8  219.18   13.50
   2  -4  -8  299.07   16.90
  -2  -4   8  328.67   17.90
   2  -4  -8  320.87   17.90
  -2  -4   8  348.97   19.80
   4   4 -10    8.50    2.90
  -4   4  10   11.60    2.80
  -4   4  10   13.40    2.70
   4   4 -10    9.20    3.20
   4   4 -10    8.50    3.10
   4   4 -10   13.90    3.40
  -4   4  10   13.30    3.10
  -4   4  10   15.30    3.50
  -4  -4  10   14.70    3.60
   4  -4 -10   22.50    3.70
  -4  -4  10   22.30    4.10
   4  -4 -10   17.70    3.10
   6   4 -12   48.90    5.80
   6   4 -12   46.80    6.30
   6   4 -12   44.80    7.10
   6   4 -12   47.20    7.70
  -6   4  12   41.70    4.60
   6   4 -12   52.89    6.30
  -6   4  12   45.40    6.70
  -6   4  12   37.40    5.00
   6  -4 -12   58.09    4.90
   6  -4 -12   61.59    5.40
  -6  -4  12   55.69    7.80
   6  -4 -12   68.89    4.90
   6  -4 -12   58.99    6.40
  -6  -4  12   54.79    6.20
  -8   4  14   13.90    3.10
  -8   4  14   23.40    3.60
  -8   4  14   21.00    4.50
   8   4 -14   20.30    5.30
   8   4 -14   14.70    4.50
   8   4 -14   15.90    4.00
  -8   4  14   19.20    3.80
  -8   4  14   13.20    3.60
   8  -4 -14   26.70    4.60
   8  -4 -14   24.50    4.80
  -8  -4  14   39.00    6.60
   8  -4 -14   21.30    4.80
  -8  -4  14   21.90    5.30
  -8  -4  14   12.10    5.50
  10   4 -16    3.40    5.70
  10   4 -16    6.10    4.10
 -10  -4  16    7.40    5.50
 -10  -4  16   12.20    4.10
  10  -4 -16   16.60    3.90
  -9   5   3   10.80    2.40
   9   5  -3    9.50    4.40
   9   5  -3    8.40    3.50
  -9   5   3   10.00    2.30
  -9  -5   3   19.70    3.60
  -9  -5   3   16.20    3.20
  -9  -5   3   24.50    4.40
  -9  -5   3   15.60    3.90
   7   5  -1  105.09    9.40
  -7   5   1  122.39    7.80
   7   5  -1  129.99    7.90
  -7   5   1  116.79    7.60
  -7   5   1  115.99    7.50
  -7   5   1  119.69    7.40
   7   5  -1  107.79    9.70
  -7  -5   1  163.78   11.00
  -7  -5   1  163.48   10.30
  -7  -5   1  153.68   10.30
  -7  -5   1  172.98   10.80
  -7  -5   1  154.68   11.30
  -7  -5   1  168.78   11.10
  -5   5  -1   27.70    3.60
   5   5   1   25.50    5.70
   5   5   1   33.70    5.40
  -5   5  -1   31.20    3.90
  -5   5  -1   30.00    3.80
  -5   5  -1   30.00    3.80
   5   5   1   39.60    4.80
  -5  -5  -1   48.90    5.90
  -5  -5  -1   51.89    5.80
  -5  -5  -1   44.00    5.60
  -5  -5  -1   45.30    5.20
  -5  -5  -1   53.39    5.60
  -3   5  -3   87.89    7.70
  -3   5  -3  104.29    6.80
   3   5   3   99.39    7.00
  -3   5  -3  105.89    6.30
   3   5   3  110.19    7.40
   3   5   3  102.89    7.00
  -3   5  -3  106.49    6.30
   3   5   3  113.69    7.20
   3   5   3   94.99    8.40
  -3   5  -3  100.09    6.20
  -3   5  -3   84.29    7.90
   3   5   3  104.79    8.00
  -3  -5  -3  129.99   10.10
  -3  -5  -3  141.89    9.00
  -3  -5  -3  140.79   11.30
  -3  -5  -3  141.79    8.90
  -1   5  -5   89.19    5.60
  -1   5  -5   92.79    6.40
   1   5   5   92.59    6.60
  -1   5  -5   92.39    7.50
   1   5   5   86.59    6.30
   1   5   5   82.39    7.50
  -1   5  -5   96.99    7.50
   1   5   5   95.79    6.50
   1   5   5   89.19    6.20
   1  -5   5  102.69   12.60
  -1  -5  -5  125.79    8.00
  -1  -5  -5  129.99    7.70
  -1  -5  -5  124.49    7.90
  -1  -5  -5  125.49    9.40
  -1  -5  -5  126.29   10.20
  -1   5   7  427.96   21.00
  -1   5   7  428.66   20.90
  -1   5   7  439.26   21.00
   1   5  -7  422.46   22.40
  -1   5   7  450.85   21.50
  -1   5   7  420.06   23.80
   1   5  -7  428.46   22.30
  -1   5   7  399.96   22.20
   1   5  -7  402.06   21.20
  -1  -5   7  570.94   32.50
   1  -5  -7  584.84   29.40
  -3   5   9  985.40   47.30
  -3   5   9  970.80   46.60
   3   5  -9  978.60   47.70
   3   5  -9  956.50   47.70
  -3   5   9 1048.20   46.90
   3   5  -9 1026.00   47.30
   3  -5  -9 1433.96   66.29
   3  -5  -9 1541.55   67.19
  -3  -5   9 1320.57   68.49
   3  -5  -9 1537.85   68.09
   5   5 -11   45.60    8.00
  -5   5  11   45.70    6.70
   5   5 -11   45.80    6.80
   5  -5 -11   85.49    6.30
   5  -5 -11   74.79    5.50
   5  -5 -11   69.99    7.40
  -5  -5  11   74.39    9.70
   5  -5 -11   86.79    5.80
  -7   5  13    7.50    2.70
   7   5 -13   10.90    4.40
   7   5 -13   11.60    3.40
  -7   5  13    8.50    2.40
   7   5 -13    4.90    3.20
  -7   5  13    9.10    3.60
  -7   5  13    8.40    3.50
   7  -5 -13   11.00    4.30
  -7  -5  13   19.60    5.20
   7  -5 -13   13.90    2.90
  -7  -5  13    8.20    3.70
  -7  -5  13   11.80    5.70
   7  -5 -13    7.20    2.80
  -9   5  15    1.40    3.10
   9   5 -15    8.70    3.90
  -9   5  15   -0.20    2.00
   9  -5 -15    3.40    3.10
  -9  -5  15   -3.70    3.50
  -8   6   2    7.10    2.60
   8   6  -2    7.00    3.90
  -8   6   2    7.80    2.00
   8   6  -2    8.70    3.80
  -8  -6   2   10.30    4.40
  -8  -6   2   13.80    3.70
  -8  -6   2   16.20    3.30
  -8  -6   2   12.10    3.20
   6   6   0   35.80    6.20
  -6   6   0   37.60    4.10
   6   6   0   45.70    6.10
  -6   6   0   39.30    3.80
   6   6   0   32.70    4.50
  -6  -6   0   49.10    5.80
  -6  -6   0   55.49    6.30
  -6  -6   0   59.09    5.80
  -6  -6   0   66.89    7.10
  -6  -6   0   48.10    6.70
   4   6   2   12.90    3.40
   4   6   2    3.20    2.10
  -4   6  -2    6.70    2.00
   4   6   2    7.20    3.40
  -4   6  -2    8.10    2.10
  -4  -6  -2   12.60    3.40
  -4  -6  -2    7.40    4.50
  -4  -6  -2    7.20    3.00
  -4  -6  -2   10.20    3.20
  -4  -6  -2   10.20    3.00
  -2   6  -4   39.90    4.30
   2   6   4   32.30    5.50
  -2   6  -4   36.70    5.60
  -2   6  -4   32.10    5.40
   2   6   4   38.30    5.00
   2   6   4   44.30    4.70
   2   6   4   35.00    4.50
  -2  -6  -4   67.19    6.20
  -2  -6  -4   51.29    5.80
  -2  -6  -4   60.89    5.90
  -2  -6  -4   64.49    7.20
   0   6  -6   18.00    3.50
   0   6   6   17.00    3.60
   0   6  -6   24.70    4.40
   0   6   6   20.30    3.30
   0   6   6   17.90    3.20
   0   6  -6   15.70    3.40
   0  -6   6   22.10    4.70
   0  -6  -6   20.30    3.60
  -2   6   8  125.69    9.20
   2   6  -8  134.19    9.60
  -2   6   8  135.69    8.70
   2   6  -8  132.39    9.80
   2  -6  -8  176.18   11.10
   2  -6  -8  193.38   11.80
   2  -6  -8  192.88   13.00
  -2  -6   8  193.78   13.30
  -4   6  10   17.90    3.40
   4   6 -10   18.90    3.90
   4   6 -10   24.20    5.00
  -4   6  10   17.50    3.60
  -4  -6  10   32.90    5.90
   4  -6 -10   34.20    5.40
   4  -6 -10   35.70    4.30
  -6   6  12  123.89    8.30
   6   6 -12  128.29    9.90
  -6   6  12  128.79    8.40
   6   6 -12  129.99    9.30
   6  -6 -12  191.68   10.40
   6  -6 -12  176.98   10.70
  -6  -6  12  178.28   13.00
  -7   7   1    9.00    1.90
   7   7  -1    3.60    4.20
  -7   7   1    8.80    2.00
  -7  -7   1    7.80    2.70
  -5   7  -1    4.50    2.00
   5   7   1    3.90    2.40
   5   7   1   -2.70    3.30
  -5   7  -1    0.40    1.60
  -5  -7  -1    0.80    2.70
  -5  -7  -1    5.90    3.60
  -5  -7  -1   -2.20    2.70
  -3   7  -3   32.30    5.20
  -3   7  -3   27.80    3.90
  -3   7  -3   30.40    4.00
   3   7   3   36.10    4.20
   3   7   3   31.70    6.10
  -3  -7  -3   56.09    5.70
  -3  -7  -3   55.59    7.00
  -3  -7  -3   58.19    6.30
  -1   7  -5    5.80    2.90
  -1   7  -5    7.80    2.90
  -1   7  -5    8.30    2.50
   1   7   5   13.50    3.20
  -1   7   7    2.20    2.60
  -1   7   7    3.70    4.00
   1   7  -7    0.00    2.60
   1   7  -7    7.50    2.70
  -1   7   7    8.90    2.60
   1  -7  -7   11.30    3.80
   1  -7  -7    7.20    2.40
  -1  -7   7   -0.30    5.10
   3   7  -9   16.80    3.50
  -3   7   9   11.70    3.10
   3   7  -9   14.80    3.60
  -3   7   9    9.90    2.80
   3  -7  -9   15.40    3.40
  -3  -7   9   20.70    5.40
  -5   7  11   11.60    3.90
  -5   7  11   14.30    4.00
   5   7 -11   19.00    3.80
  -5  -7  11   14.00    4.90
  -5  -7  11   24.80    5.40
   5  -7 -11   25.50    4.90
   2   8   4   15.50    3.50
  -2   8  -4   19.30    3.30
   0   8  -6    2.20    2.60
   0   8   6    5.10    2.50
   0   8  -6   -0.20    3.00
   0  -8  -6    4.90    2.90
 -12   0   5   -4.30    3.60
  12   0  -5   -4.10    4.60
  12   0  -5    0.00    2.70
 -12   0   5   -5.50    3.20
 -12   0   5   -4.20    5.40
 -12   0   5    2.70    3.90
 -10   0   3   -1.10    2.20
  10   0  -3    8.80    3.70
 -10   0   3    4.00    2.40
  10   0  -3    0.40    6.20
 -10   0   3   -1.80    1.90
  10   0  -3    4.10    2.30
 -10   0   3    1.90    3.00
  -8   0   1   53.89    5.20
  -8   0   1   58.59    4.50
   8   0  -1   55.99    5.90
  -8   0   1   52.29    4.40
  -8   0   1   61.99    6.00
  -8   0   1   62.59    5.10
   8   0  -1   60.59    5.20
   8   0  -1   68.79    7.50
  -6   0  -1   23.00    3.40
  -6   0  -1   12.10    2.50
  -6   0  -1   14.10    2.10
   6   0   1   14.00    2.60
  -6   0  -1   14.90    2.60
  -6   0  -1   15.10    1.80
  -6   0  -1   17.60    2.00
   6   0   1   15.60    3.80
  -6   0  -1   20.60    2.70
   6   0   1   23.60    4.40
  -6   0  -1   15.50    2.40
  -6   0  -1   17.30    2.00
  -4   0  -3 2042.90   89.29
   4   0   3 1873.71   89.39
  -4   0  -3 1988.80   89.49
  -4   0  -3 2063.19   89.09
  -4   0  -3 1883.31   89.69
  -4   0  -3 2063.69   89.19
   4   0   3 1950.80   89.49
  -4   0  -3 2159.38   89.29
   4   0   3 1950.50   89.79
   2   0   5 1269.97   53.39
  -2   0  -5 1033.50   53.29
  -2   0  -5 1064.89   52.99
  -2   0  -5 1292.87   53.09
   2   0   5 1179.78   53.49
  -2   0  -5 1273.27   52.99
   0   0   7  390.06   18.50
   0   0  -7  412.96   18.00
   0   0   7  379.56   18.30
   0   0  -7  424.86   18.10
   0   0  -7  375.36   18.20
   0   0  -7  399.36   18.10
   2   0  -9  468.45   21.40
   2   0  -9  468.25   21.30
   2   0  -9  468.55   21.70
   2   0  -9  491.65   21.70
   2   0  -9  452.75   21.70
  -2   0   9  419.06   21.60
  -2   0   9  501.05   22.20
  -4   0  11  804.92   37.10
   4   0 -11  819.52   36.80
   4   0 -11  857.91   37.50
  -4   0  11  796.02   37.70
   4   0 -11  830.72   36.80
  -4   0  11  720.03   37.20
   4   0 -11  824.92   37.00
  -4   0  11  835.22   37.20
   4   0 -11  768.62   37.40
  -4   0  11  784.02   38.00
   4   0 -11  802.22   37.20
  -6   0  13    6.30    2.10
   6   0 -13   11.20    2.10
   6   0 -13    4.50    2.00
   6   0 -13    7.40    2.10
  -6   0  13    6.20    2.20
  -6   0  13    4.70    3.20
  -6   0  13    6.40    2.70
   6   0 -13    6.80    2.50
   6   0 -13    5.60    3.00
   6   0 -13    7.20    2.00
  -6   0  13   10.20    2.40
  -6   0  13    7.80    2.90
  -6   0  13    6.60    3.40
   6   0 -13    9.00    2.80
   8   0 -15  374.66   20.60
   8   0 -15  380.16   20.70
  -8   0  15  413.86   21.20
   8   0 -15  386.16   20.30
   8   0 -15  389.16   22.40
   8   0 -15  403.56   21.30
  -8   0  15  406.56   21.00
   8   0 -15  359.36   21.60
  -8   0  15  417.96   22.80
  10   0 -17   -1.90    5.40
 -10   0  17    4.10    3.80
  10   0 -17   -0.90    2.90
  10   0 -17    1.00    3.40
 -10   0  17    4.40    3.30
  10   0 -17   -1.70    3.90
 -10   0  17   -2.30    4.40
 -13   1   6   26.40    5.50
  13   1  -6   20.60    4.40
  13   1  -6   21.70    5.90
 -13  -1   6   13.10    4.60
  13  -1  -6   15.00    3.30
 -13  -1   6   20.80    4.20
 -13  -1   6   18.10    4.80
  13  -1  -6   24.30    6.00
  11   1  -4   56.89    8.30
 -11   1   4   57.09    7.20
  11   1  -4   50.49    5.80
 -11   1   4   41.20    6.20
 -11   1   4   47.50    6.30
  11   1  -4   41.70    7.30
  11  -1  -4   42.50    5.80
 -11  -1   4   52.39    7.80
 -11  -1   4   66.69    5.90
 -11  -1   4   51.29    6.10
 -11  -1   4   60.19    5.90
  11  -1  -4   38.60    7.30
  -9   1   2   -1.40    2.60
   9   1  -2    1.40    2.30
   9   1  -2    2.20    3.30
   9   1  -2   16.80    7.80
  -9   1   2    3.80    2.30
   9   1  -2    4.10    5.10
  -9   1   2    2.50    1.90
  -9   1   2   -0.20    3.00
  -9   1   2    2.70    2.80
   9  -1  -2    3.00    3.10
  -9  -1   2    3.80    2.40
  -9  -1   2    1.50    1.70
  -9  -1   2    0.40    2.20
  -9  -1   2    2.10    2.80
   7   1   0   60.59    5.10
  -7   1   0   58.99    5.60
   7   1   0   67.59    6.10
   7   1   0   61.69    8.10
   7   1   0   51.29    7.20
  -7   1   0   74.69    6.60
   7   1   0   51.39    6.10
  -7   1   0   68.19    4.70
   7   1   0   62.09    6.20
  -7   1   0   68.49    4.50
  -7   1   0   64.09    4.60
  -7   1   0   67.69    4.90
   7  -1   0   78.49    6.70
  -7  -1   0   59.19    6.20
  -7  -1   0   78.09    5.50
  -7  -1   0   69.49    4.90
  -7  -1   0   74.39    5.00
   7  -1   0   75.79    6.60
  -7  -1   0   70.89    4.80
  -7  -1   0   74.29    5.40
  -7  -1   0   72.99    4.70
   7  -1   0   80.89    5.90
   7  -1   0   68.89    7.10
  -7  -1   0   69.69    5.30
  -5   1  -2  250.57   12.90
  -5   1  -2  279.87   12.80
  -5   1  -2  260.97   13.00
  -5   1  -2  255.47   12.70
   5   1   2  264.47   13.70
  -5   1  -2  283.87   12.20
   5   1   2  233.88   13.30
   5   1   2  269.57   13.20
   5   1   2  262.57   13.50
  -5   1  -2  275.87   12.30
  -5   1  -2  252.07   13.60
   5   1   2  239.98   13.80
  -5   1  -2  269.37   12.70
  -5  -1  -2  262.57   13.30
  -5  -1  -2  270.87   12.40
  -5  -1  -2  246.08   12.40
   5  -1   2  245.48   13.40
  -5  -1  -2  265.87   12.90
  -5  -1  -2  270.27   12.70
   5  -1   2  228.48   13.40
   5  -1   2  257.87   12.80
   5  -1   2  246.68   12.60
  -5  -1  -2  280.97   13.00
  -5  -1  -2  256.97   12.60
   5  -1   2  231.38   12.70
   3   1   4  384.06   19.10
  -3   1  -4  420.46   18.60
  -3   1  -4  418.46   18.70
  -3  -1  -4  388.06   18.00
  -3  -1  -4  401.56   18.30
  -3  -1  -4  376.56   18.00
  -3  -1  -4  361.66   18.10
  -3  -1  -4  397.66   17.90
   3  -1   4  386.26   18.00
   1   1   6   58.49    4.10
  -1   1  -6   58.79    3.60
  -1   1  -6   57.89    3.30
   1   1   6   64.29    3.90
  -1  -1  -6   73.49    3.50
  -1  -1  -6   62.79    3.60
  -1  -1  -6   66.89    3.90
   1  -1   6   58.99    3.60
  -1  -1  -6   69.49    3.70
   1  -1   6   59.39    3.80
   1   1  -8  303.07   14.10
   1   1  -8  313.27   13.70
  -1   1   8  303.87   14.30
  -1   1   8  316.47   14.90
   1   1  -8  296.97   14.10
   1   1  -8  297.17   14.30
   1   1  -8  274.67   14.40
   1  -1  -8  349.17   15.40
   1  -1  -8  335.77   16.10
   1  -1  -8  323.57   15.50
  -1  -1   8  308.27   16.40
  -1  -1   8  340.17   15.60
   1  -1  -8  337.97   15.80
   1  -1  -8  349.87   15.50
   3   1 -10  976.00   44.20
   3   1 -10  990.90   43.80
   3   1 -10 1013.10   43.70
  -3   1  10  978.80   44.10
   3   1 -10  899.61   44.10
   3   1 -10  977.00   43.80
   3   1 -10  977.20   43.00
   3   1 -10  914.11   43.80
  -3   1  10  949.21   43.30
  -3   1  10  925.21   44.00
  -3   1  10  925.81   44.50
   3  -1 -10  982.60   47.40
   3  -1 -10 1062.09   47.30
   3  -1 -10 1035.70   48.20
  -3  -1  10 1057.89   47.30
   3  -1 -10 1046.00   47.20
   3  -1 -10 1108.19   47.60
  -3  -1  10 1008.50   48.70
  -3  -1  10 1017.80   48.50
   3  -1 -10 1098.69   47.20
   5   1 -12  366.56   19.60
   5   1 -12  387.96   19.20
  -5   1  12  396.06   18.00
  -5   1  12  408.86   19.40
   5   1 -12  373.76   19.70
   5   1 -12  398.76   18.10
  -5   1  12  369.26   18.90
   5   1 -12  340.57   19.80
   5   1 -12  392.46   18.70
  -5   1  12  373.56   20.00
   5   1 -12  389.66   19.00
   5   1 -12  393.06   19.00
  -5   1  12  398.76   19.20
  -5   1  12  353.36   19.00
   5  -1 -12  425.66   20.50
   5  -1 -12  412.76   20.60
  -5  -1  12  437.96   21.90
  -5  -1  12  437.26   20.70
   5  -1 -12  442.06   21.30
  -5  -1  12  414.46   22.00
   5  -1 -12  422.56   21.70
   5  -1 -12  419.26   21.20
   5  -1 -12  416.96   20.50
  -5  -1  12  478.55   23.00
  -7   1  14   24.60    5.00
   7   1 -14   24.50    6.30
  -7   1  14   38.50    4.40
   7   1 -14   23.90    5.10
  -7   1  14   27.00    3.80
  -7   1  14   39.10    5.20
   7   1 -14   24.80    4.50
  -7   1  14   33.40    4.80
   7   1 -14   25.80    4.70
  -7   1  14   30.20    4.20
  -7   1  14   34.50    6.10
   7   1 -14   31.50    4.60
  -7  -1  14   30.30    5.30
   7  -1 -14   36.50    4.50
   7  -1 -14   29.00    5.40
  -7  -1  14   31.80    5.90
   7  -1 -14   32.90    4.60
  -7  -1  14   33.50    4.70
   7  -1 -14   24.20    6.80
  -7  -1  14   27.70    5.50
   7  -1 -14   27.60    5.20
   7  -1 -14   34.60    4.00
   9   1 -16  175.88   12.40
  -9   1  16  193.48   11.90
   9   1 -16  186.18   12.00
  -9   1  16  194.18   13.60
   9   1 -16  181.98   11.80
   9   1 -16  181.48   13.30
  -9   1  16  182.68   12.80
   9  -1 -16  199.78   12.80
  -9  -1  16  228.78   12.60
   9  -1 -16  207.58   13.00
  -9  -1  16  237.38   14.10
  -9  -1  16  210.98   13.40
   9  -1 -16  209.48   12.60
   9  -1 -16  201.88   13.80
   9  -1 -16  181.68   16.10
  -9  -1  16  217.28   15.30
  11   1 -18   19.30    5.40
 -11   1  18   14.80    6.00
 -11   1  18   34.10    7.30
  11   1 -18   19.40    4.70
  11   1 -18   10.80    5.60
  11  -1 -18   30.40    5.70
 -11  -1  18   37.70    8.20
 -11  -1  18   20.40    6.10
  11  -1 -18   20.30    5.90
  11  -1 -18   25.20    4.70
 -11  -1  18   23.30    4.90
 -12   2   5   10.50    4.60
  12   2  -5    3.00    4.50
 -12   2   5    3.80    4.50
 -12  -2   5   -1.30    2.80
 -12  -2   5    0.70    3.50
 -12  -2   5    3.10    3.10
  12  -2  -5   -0.30    3.20
  12  -2  -5   -4.40    5.20
 -12  -2   5   -2.50    5.20
 -10   2   3  290.07   17.70
 -10   2   3  357.66   19.00
 -10   2   3  279.47   17.90
  10   2  -3  344.47   18.80
  10   2  -3  333.57   17.70
  10   2  -3  355.46   19.20
 -10   2   3  320.87   16.30
  10   2  -3  332.97   19.40
 -10  -2   3  400.46   20.30
 -10  -2   3  376.26   20.30
 -10  -2   3  389.26   21.70
 -10  -2   3  357.36   19.70
  10  -2  -3  396.06   21.10
  -8   2   1  229.78   12.00
  -8   2   1  217.98   12.80
  -8   2   1  225.08   12.50
   8   2  -1  224.78   13.90
   8   2  -1  234.28   13.90
  -8   2   1  223.18   11.80
   8   2  -1  224.68   13.50
  -8   2   1  218.28   12.80
  -8   2   1  230.48   13.40
   8   2  -1  205.28   12.60
   8  -2  -1  261.67   14.10
  -8  -2   1  242.08   13.90
  -8  -2   1  250.27   13.30
  -8  -2   1  257.57   13.90
  -8  -2   1  243.68   13.00
  -8  -2   1  225.68   14.40
  -8  -2   1  253.27   14.60
  -8  -2   1  256.87   13.00
  -8  -2   1  249.68   13.40
   6   2   1   64.49    5.80
   6   2   1   62.39    6.00
  -6   2  -1   53.69    5.90
   6   2   1   56.09    7.00
  -6   2  -1   56.19    4.30
  -6   2  -1   65.49    4.20
   6   2   1   51.69    6.00
   6   2   1   49.70    7.00
   6   2   1   58.79    4.80
  -6   2  -1   53.59    5.00
  -6   2  -1   63.49    4.80
  -6   2  -1   64.89    5.40
  -6   2  -1   60.39    4.70
  -6   2  -1   45.60    5.10
  -6  -2  -1   71.69    4.90
  -6  -2  -1   78.69    5.90
   6  -2   1   64.19    6.20
  -6  -2  -1   73.39    5.30
   6  -2   1   71.39    5.40
   6  -2   1   64.09    5.70
  -6  -2  -1   77.99    5.30
  -6  -2  -1   66.39    5.30
  -6  -2  -1   69.59    6.20
  -6  -2  -1   72.49    4.90
   4   2   3  232.78   11.80
  -4   2  -3  209.88   11.00
   4   2   3  199.58   10.90
  -4   2  -3  220.48   10.70
   4   2   3  218.78   11.90
  -4   2  -3  191.78   10.50
  -4   2  -3  209.48   10.90
   4   2   3  214.48   11.70
   4   2   3  213.08   12.40
  -4   2  -3  209.88   10.70
  -4   2  -3  234.28   10.90
  -4   2  -3  214.58   10.80
  -4   2  -3  237.08   11.70
   4   2   3  227.68   11.30
  -4   2  -3  227.48   11.40
  -4   2  -3  225.28   11.80
   4  -2   3  220.98   13.20
  -4  -2  -3  244.08   12.50
  -4  -2  -3  245.08   12.20
   4  -2   3  234.08   12.10
  -4  -2  -3  241.28   12.40
  -4  -2  -3  278.67   12.50
  -4  -2  -3  252.97   13.00
   2   2   5  679.03   34.10
   2   2   5  674.83   33.40
   2   2   5  735.93   33.70
  -2   2  -5  769.32   33.00
   2   2   5  747.33   34.60
  -2   2  -5  713.73   33.30
   2   2   5  754.42   33.80
  -2   2  -5  757.52   33.00
  -2  -2  -5  832.32   37.90
  -2  -2  -5  830.82   38.10
   2  -2   5  844.22   39.20
  -2  -2  -5  767.42   37.80
  -2  -2  -5  866.01   38.40
  -2  -2  -5  856.71   38.10
   0   2   7 2165.18   94.39
   0   2  -7 1947.41   95.49
   0   2   7 2153.38   94.39
   0   2  -7 1952.80   93.39
   0   2   7 2062.99   94.09
   0   2  -7 2246.38   95.09
   0  -2   7 2575.14  108.69
   0  -2  -7 2432.96  108.99
   0  -2   7 2330.67  110.79
   0  -2  -7 2452.85  108.79
   0  -2  -7 2396.46  109.09
   0  -2  -7 2467.15  109.69
  -2   2   9   76.89    5.10
   2   2  -9   77.09    5.90
   2   2  -9   78.19    4.90
   2   2  -9   74.59    4.90
   2   2  -9   72.19    5.10
  -2   2   9   62.89    5.50
   2   2  -9   70.69    5.20
  -2   2   9   73.29    5.10
   2   2  -9   68.79    5.70
  -2   2   9   70.99    5.60
   2   2  -9   60.29    5.30
  -2   2   9   68.29    4.80
  -2   2   9   71.89    5.20
  -2   2   9   68.99    4.90
   2  -2  -9   87.29    4.50
   2  -2  -9   93.49    5.50
   2  -2  -9   80.19    6.10
   2  -2  -9   84.29    4.80
   2  -2  -9   86.79    5.00
   2  -2  -9   86.09    4.90
   4   2 -11  161.28    9.10
   4   2 -11  148.19    9.80
   4   2 -11  162.48    9.30
  -4   2  11  163.58    8.70
  -4   2  11  149.49    9.20
   4   2 -11  163.98    9.50
   4   2 -11  152.38    9.70
  -4   2  11  155.78    9.90
   4   2 -11  161.38    9.20
   4   2 -11  145.89    9.60
  -4   2  11  157.08    9.10
  -4   2  11  162.18    9.10
   4   2 -11  155.18    9.80
  -4  -2  11  195.18   10.20
   4  -2 -11  196.98   10.10
  -4  -2  11  203.98   12.00
   4  -2 -11  223.28   10.60
   4  -2 -11  193.28   11.80
   4  -2 -11  210.48   10.10
   4  -2 -11  201.48   10.30
   4  -2 -11  213.28   10.80
  -4  -2  11  174.38   12.20
  -6   2  13  165.28   10.40
   6   2 -13  168.08   10.20
   6   2 -13  167.18   10.50
   6   2 -13  153.68   12.00
   6   2 -13  157.98   10.70
  -6   2  13  182.18    9.00
   6   2 -13  161.08   10.20
  -6   2  13  166.38    9.80
   6   2 -13  148.79   10.40
  -6   2  13  166.68    9.80
   6   2 -13  140.09   10.70
   6   2 -13  154.08   11.20
  -6   2  13  167.58   11.20
   6  -2 -13  184.28   12.40
  -6  -2  13  198.78   14.80
  -6  -2  13  201.68   13.80
   6  -2 -13  206.68   11.10
  -6  -2  13  209.48   11.20
   6  -2 -13  217.18   11.40
   6  -2 -13  214.38   11.10
  -6  -2  13  203.08   13.20
   6  -2 -13  230.58   12.20
   6  -2 -13  203.78   14.10
   8   2 -15  247.28   16.20
  -8   2  15  268.57   13.60
  -8   2  15  275.57   14.80
  -8   2  15  247.68   16.00
  -8   2  15  253.67   16.40
  -8   2  15  262.67   14.10
   8   2 -15  257.37   15.70
   8   2 -15  262.17   16.50
   8   2 -15  271.57   15.50
   8   2 -15  254.57   15.40
  -8   2  15  273.97   14.30
   8  -2 -15  324.47   17.00
   8  -2 -15  293.47   18.80
  -8  -2  15  303.47   19.40
   8  -2 -15  339.77   17.90
  -8  -2  15  321.67   18.40
  -8  -2  15  318.57   17.30
   8  -2 -15  315.77   17.10
   8  -2 -15  328.67   17.20
  -8  -2  15  322.67   18.20
  -8  -2  15  328.57   17.90
  10   2 -17   15.00    7.80
 -10   2  17   38.30    8.00
  10   2 -17   23.40    4.60
 -10   2  17   24.00    4.90
  10   2 -17   21.90    5.60
  10   2 -17   33.60    5.20
  10  -2 -17   25.80    7.50
  10  -2 -17   25.50    5.20
 -10  -2  17   35.90    6.30
 -10  -2  17   29.50    5.90
  10  -2 -17   36.90    6.70
 -10  -2  17   40.00    7.80
  11   3  -4    9.70    4.30
 -11   3   4    6.60    2.70
 -11   3   4    4.40    4.20
  11  -3  -4    9.60    3.40
 -11  -3   4    5.10    3.70
 -11  -3   4    2.40    4.20
 -11  -3   4    7.60    3.40
 -11  -3   4    5.10    5.40
  11  -3  -4    6.70    4.80
   9   3  -2   27.40    7.20
   9   3  -2   28.70    4.50
  -9   3   2   33.10    6.30
  -9   3   2   30.20    5.70
  -9   3   2   26.50    4.80
   9   3  -2   33.10    5.10
  -9  -3   2   42.50    5.40
  -9  -3   2   51.99    5.90
   9  -3  -2   47.10    6.60
  -9  -3   2   52.69    4.80
  -9  -3   2   40.70    7.80
  -9  -3   2   49.60    5.50
  -9  -3   2   44.40    8.00
  -9  -3   2   52.59    5.50
  -7   3   0    2.40    1.80
   7   3   0    7.90    2.80
  -7   3   0    2.90    1.60
   7   3   0    7.00    3.40
   7   3   0    8.80    3.40
   7   3   0   10.80    3.40
  -7   3   0    6.80    1.90
  -7   3   0    4.20    2.90
  -7   3   0   -1.00    2.90
   7   3   0   -8.20   10.10
   7   3   0    0.30    2.80
  -7  -3   0    4.00    3.00
  -7  -3   0    5.20    2.40
  -7  -3   0    5.70    3.70
  -7  -3   0    7.10    2.20
  -7  -3   0    8.60    2.40
   7  -3   0    8.60    3.00
  -7  -3   0    8.80    2.10
  -7  -3   0    5.50    2.30
  -5   3  -2   20.50    4.10
  -5   3  -2   15.20    3.30
   5   3   2   16.20    2.50
   5   3   2   13.60    3.00
   5   3   2   11.70    3.50
  -5   3  -2   12.80    2.50
   5   3   2   12.00    2.70
   5   3   2   16.30    2.70
  -5  -3  -2   21.80    3.50
  -5  -3  -2   18.30    3.30
  -5  -3  -2   16.70    3.00
  -5  -3  -2   13.90    3.20
  -5  -3  -2   15.00    3.20
  -3   3  -4   92.39    6.90
  -3   3  -4   96.19    5.40
   3   3   4   98.89    5.90
   3   3   4  103.29    6.40
   3   3   4   94.69    6.10
  -3   3  -4   98.59    5.40
  -3   3  -4   96.09    5.80
  -3   3  -4   77.19    6.90
   3   3   4   98.89    6.70
   3   3   4  107.39    8.00
  -3   3  -4   98.49    5.60
  -3  -3  -4  127.69    7.10
  -3  -3  -4  122.99    7.80
  -3  -3  -4  107.99    7.00
   3  -3   4  123.89    6.00
  -3  -3  -4  111.09    7.20
   3  -3   4  133.89    6.20
  -3  -3  -4  123.39    7.10
  -3  -3  -4  114.29    6.90
  -1   3  -6  241.28   13.30
   1   3   6  249.28   12.60
  -1   3  -6  266.77   13.60
   1   3   6  253.27   12.40
   1   3   6  241.48   13.10
   1   3   6  253.37   12.80
   1   3   6  238.48   13.50
  -1   3  -6  234.08   12.00
   1   3   6  255.97   12.60
   1   3   6  260.07   14.10
   1  -3   6  313.57   15.50
  -1  -3  -6  299.17   15.30
  -1  -3  -6  318.17   15.50
  -1  -3  -6  302.67   15.20
  -1  -3  -6  343.77   16.00
  -1  -3  -6  329.77   15.90
   1   3  -8  326.17   18.20
  -1   3   8  385.96   18.70
   1   3  -8  367.86   18.50
   1   3  -8  348.17   18.40
  -1   3   8  335.47   18.20
   1   3  -8  340.97   17.60
  -1   3   8  389.66   17.90
  -1   3   8  374.06   17.80
  -1   3   8  368.06   17.20
   1   3  -8  365.86   17.60
  -1   3   8  359.16   17.80
   1  -3  -8  425.96   23.10
   1  -3  -8  482.15   21.90
   1  -3  -8  491.25   22.10
   1  -3  -8  491.25   22.30
   1  -3  -8  498.25   23.60
   3   3 -10  166.38    9.50
   3   3 -10  162.78    9.60
  -3   3  10  166.38    9.40
  -3   3  10  152.98    9.90
   3   3 -10  151.58    9.90
   3   3 -10  159.58   10.20
  -3   3  10  154.28    9.10
   3   3 -10  162.88    9.70
  -3   3  10  153.58    9.30
   3   3 -10  162.88   10.20
  -3  -3  10  219.98   11.10
   3  -3 -10  232.08   11.20
   3  -3 -10  210.08   11.40
   3  -3 -10  222.48   13.20
   3  -3 -10  232.28   12.10
  -3  -3  10  218.08   14.60
  -5   3  12   47.20    5.20
   5   3 -12   44.70    5.80
   5   3 -12   56.39    6.10
   5   3 -12   41.90    5.80
   5   3 -12   48.30    5.70
  -5   3  12   42.50    5.20
  -5   3  12   52.29    4.50
   5   3 -12   43.20    5.40
  -5   3  12   48.60    6.20
   5   3 -12   54.29    6.30
   5   3 -12   37.90    6.40
   5  -3 -12   64.39    5.90
   5  -3 -12   65.29    4.50
  -5  -3  12   51.09    6.70
  -5  -3  12   55.69    4.90
   5  -3 -12   61.69    4.60
   5  -3 -12   61.99    4.40
  -5  -3  12   46.90    9.40
   5  -3 -12   56.09    5.10
   7   3 -14  223.98   14.00
  -7   3  14  239.78   12.80
  -7   3  14  233.68   12.20
   7   3 -14  209.88   14.60
  -7   3  14  231.58   14.80
   7   3 -14  232.28   14.30
   7   3 -14  218.38   13.20
   7   3 -14  231.78   14.00
  -7   3  14  241.98   12.80
   7  -3 -14  300.07   16.40
   7  -3 -14  308.57   17.50
   7  -3 -14  309.47   15.90
  -7  -3  14  307.77   18.10
  -7  -3  14  292.77   16.20
   7  -3 -14  315.47   16.00
  -9   3  16   11.90    4.60
  -9   3  16   13.40    2.90
   9   3 -16    8.40    4.70
  -9   3  16   14.60    4.50
   9   3 -16   22.50    4.80
   9   3 -16   13.10    3.90
   9   3 -16   27.60    6.50
  -9  -3  16   19.60    4.20
   9  -3 -16   15.40    3.90
   9  -3 -16   17.80    4.10
   9  -3 -16   11.50    3.20
  -9  -3  16   16.90    5.30
  -9  -3  16   24.00    5.00
   9  -3 -16   16.90    5.30
  10   4  -3    7.70    4.50
 -10   4   3    8.80    2.20
 -10   4   3   12.20    2.70
  10   4  -3    9.40    4.10
 -10  -4   3   17.20    4.90
  10  -4  -3   21.10    5.90
 -10  -4   3   24.40    4.10
 -10  -4   3    9.10    3.60
 -10  -4   3   14.60    3.20
  -8   4   1    1.40    1.90
   8   4  -1    7.80    3.50
  -8   4   1    2.70    1.80
   8   4  -1    1.20    5.10
  -8  -4   1    4.80    2.70
  -8  -4   1    2.50    2.90
   8  -4  -1    2.40    4.20
  -8  -4   1    6.30    2.40
  -8  -4   1    2.20    3.40
  -8  -4   1    2.70    2.90
   6   4   1  971.00   45.30
  -6   4  -1  960.40   44.60
   6   4   1  970.10   44.80
  -6   4  -1 1018.00   44.70
   6   4   1  844.42   46.70
   6   4   1  978.50   46.60
  -6   4  -1  976.20   44.70
  -6   4  -1  979.90   44.50
  -6  -4  -1 1244.28   58.69
  -6  -4  -1 1279.87   57.89
  -6  -4  -1 1279.37   58.19
  -6  -4  -1 1271.17   58.09
  -6  -4  -1 1232.68   58.19
  -6  -4  -1 1187.38   59.79
  -4   4  -3  668.03   33.50
  -4   4  -3  719.93   32.20
  -4   4  -3  618.24   32.90
  -4   4  -3  717.83   32.20
   4   4   3  688.03   35.80
   4   4   3  696.83   34.00
   4   4   3  667.43   34.40
   4   4   3  699.83   33.00
  -4   4  -3  734.13   32.70
  -4   4  -3  695.03   32.40
   4   4   3  707.73   33.10
   4   4   3  710.23   32.70
   4  -4   3  853.71   45.30
  -4  -4  -3 1041.10   44.50
  -4  -4  -3  975.10   43.80
  -4  -4  -3  932.81   45.20
  -4  -4  -3  927.31   43.80
  -4  -4  -3  898.01   44.20
  -4  -4  -3  938.81   43.90
  -2   4  -5  189.68    9.10
   2   4   5  182.28   10.20
  -2   4  -5  194.48    9.40
   2   4   5  186.78   10.80
   2   4   5  178.68   10.10
   2   4   5  160.88   10.90
  -2   4  -5  181.28    9.10
  -2   4  -5  172.78   10.90
  -2   4  -5  177.68    9.80
   2   4   5  175.58   10.10
   2   4   5  185.18    9.90
   2   4   5  190.98   12.50
  -2  -4  -5  231.08   12.90
   2  -4   5  242.88   14.10
  -2  -4  -5  233.28   12.10
   2  -4   5  206.28   11.80
   2  -4   5  231.58   13.00
  -2  -4  -5  229.88   12.30
  -2  -4  -5  245.88   12.40
  -2  -4  -5  224.98   11.90
  -2  -4  -5  202.88   12.40
   0   4   7   59.09    4.40
   0   4  -7   45.70    5.40
   0   4   7   57.39    4.60
   0   4  -7   68.09    5.60
   0   4   7   52.89    4.90
   0   4   7   52.39    5.50
   0   4  -7   47.50    4.90
   0   4   7   49.50    5.00
   0  -4  -7   75.29    5.20
   0  -4   7   76.89    8.50
   0  -4  -7   76.49    5.40
   0  -4  -7   80.99    5.60
   0  -4  -7   75.79    6.60
   0  -4  -7   81.89    4.90
   2   4  -9   33.90    4.90
  -2   4   9   28.40    3.80
  -2   4   9   32.30    3.50
  -2   4   9   27.60    3.50
   2   4  -9   25.10    4.80
  -2   4   9   29.40    5.90
  -2   4   9   28.80    4.10
  -2   4   9   25.80    4.30
   2  -4  -9   42.60    3.70
   2  -4  -9   41.80    6.50
  -2  -4   9   40.00    8.10
   2  -4  -9   41.80    4.50
   4   4 -11  203.08   12.50
  -4   4  11  211.48   11.80
  -4   4  11  194.98   11.80
  -4   4  11  195.98   12.30
   4   4 -11  193.58   12.70
   4   4 -11  203.38   12.40
   4   4 -11  210.68   12.50
  -4   4  11  205.68   11.80
   4  -4 -11  316.57   15.30
   4  -4 -11  309.87   15.00
   4  -4 -11  289.27   15.00
  -4  -4  11  284.67   16.90
   4  -4 -11  322.17   16.10
  -4  -4  11  247.28   20.00
  -6   4  13   95.99    6.60
  -6   4  13   78.99    6.70
   6   4 -13   91.29    8.90
  -6   4  13   97.29    8.70
   6   4 -13   88.89    8.00
  -6   4  13   88.49    7.20
   6   4 -13   80.99    8.40
   6   4 -13   94.59    7.70
   6  -4 -13  138.79    8.10
   6  -4 -13  135.49    9.50
   6  -4 -13  134.89    8.50
   6  -4 -13  119.19    7.70
  -6  -4  13  122.99   10.60
   8   4 -15    9.30    4.30
  -8   4  15    0.70    2.60
  -8   4  15    0.10    1.90
  -8   4  15   -2.60    3.30
   8   4 -15    1.50    3.20
  -8   4  15   -2.20    3.50
   8  -4 -15    0.10    2.50
  -8  -4  15    1.20    5.30
   8  -4 -15   -1.10    4.10
  -8  -4  15   -5.50    4.20
  -8  -4  15   -1.80    3.30
 -10   4  17    0.40    4.70
  10   4 -17    4.20    4.00
  10  -4 -17    2.10    3.00
  10  -4 -17   -4.60    6.40
 -10  -4  17    0.30    5.20
 -10  -4  17    6.10    3.70
  -9   5   2   12.70    2.90
   9   5  -2    6.60    3.70
   9   5  -2   16.10    4.30
  -9   5   2   12.20    2.50
  -9  -5   2   18.60    8.20
  -9  -5   2   10.90    3.30
  -9  -5   2   12.90    4.00
  -9  -5   2   16.00    3.30
  -9  -5   2   17.40    3.40
   7   5   0   33.60    5.70
   7   5   0   35.10    4.60
  -7   5   0   45.30    4.30
  -7   5   0   33.90    3.70
  -7  -5   0   53.49    7.20
  -7  -5   0   45.10    5.40
  -7  -5   0   49.60    6.20
  -7  -5   0   54.49    6.20
  -7  -5   0   53.69    5.60
  -7  -5   0   48.40    6.10
   5   5   2  108.79    7.50
   5   5   2   77.49    8.20
  -5   5  -2   88.19    6.00
   5   5   2   94.09    8.10
  -5   5  -2   88.89    6.30
  -5   5  -2   97.29    6.30
  -5   5  -2   92.09    6.10
   5   5   2   97.59    7.00
  -5  -5  -2  146.69    9.30
  -5  -5  -2  142.69    9.40
  -5  -5  -2  133.89    9.30
  -5  -5  -2  151.18    9.60
  -5  -5  -2  142.79    9.60
  -5  -5  -2  116.19    8.90
   3   5   4  128.19    9.50
  -3   5  -4  140.09    7.90
   3   5   4  132.89   10.10
   3   5   4  140.29    8.80
  -3   5  -4  129.09    9.50
  -3   5  -4  139.29    7.60
   3   5   4  141.29    8.60
   3   5   4  146.79    8.80
  -3   5  -4  128.39    9.60
  -3   5  -4  148.59    8.40
  -3   5  -4  141.89    7.70
  -3  -5  -4  172.68   13.20
  -3  -5  -4  205.08   11.50
  -3  -5  -4  192.88   11.20
  -3  -5  -4  218.08   11.40
  -3  -5  -4  190.18   12.00
  -1   5  -6   63.29    4.70
   1   5   6   65.89    5.60
  -1   5  -6   68.29    6.80
  -1   5  -6   61.19    5.30
   1   5   6   61.09    5.20
   1   5   6   62.69    6.60
  -1   5  -6   70.99    6.80
   1   5   6   73.39    5.40
   1  -5   6   67.89   11.90
  -1  -5  -6   94.89    6.70
  -1  -5  -6   98.69    6.60
  -1  -5  -6   95.19    8.10
  -1  -5  -6   97.59    6.30
  -1  -5  -6   93.79    9.60
   1   5  -8  394.36   20.60
  -1   5   8  390.26   19.70
  -1   5   8  353.46   20.40
  -1   5   8  390.46   19.00
  -1   5   8  389.46   19.30
   1   5  -8  379.26   20.80
  -1   5   8  386.36   19.30
   1  -5  -8  539.15   27.30
  -1  -5   8  516.65   30.70
  -3   5  10  414.06   22.20
   3   5 -10  424.06   23.00
   3   5 -10  449.16   22.40
  -3   5  10  431.36   21.90
  -3   5  10  417.16   21.90
   3   5 -10  441.46   22.90
   3  -5 -10  652.73   30.40
   3  -5 -10  631.94   31.20
  -3  -5  10  597.34   31.70
   3  -5 -10  623.64   29.50
   5   5 -12   37.70    5.70
  -5   5  12   37.80    4.60
   5   5 -12   25.40    4.80
   5   5 -12   40.80    5.70
  -5   5  12   30.20    4.30
   5  -5 -12   52.99    4.70
   5  -5 -12   37.30    7.80
   5  -5 -12   37.90    6.60
   5  -5 -12   62.19    4.50
   7   5 -14    4.10    3.20
  -7   5  14    2.70    2.80
   7   5 -14    2.00    4.60
   7   5 -14    6.10    3.10
  -7   5  14    2.20    2.10
  -7   5  14    6.30    5.40
  -7   5  14    7.80    3.60
  -7   5  14   12.00    3.60
  -7  -5  14    3.10    5.10
  -7  -5  14    4.50    4.90
  -7  -5  14    5.70    3.70
   7  -5 -14    3.20    2.60
   7  -5 -14    7.30    4.30
   7  -5 -14    4.10    3.10
  -9   5  16    2.90    2.30
   9   5 -16    2.40    3.40
  -9   5  16    2.40    3.30
  -9  -5  16    3.00    3.80
   9  -5 -16    0.80    2.80
   8   6  -1   19.70    4.30
  -8   6   1   25.50    3.20
   8   6  -1   15.50    4.40
  -8   6   1   27.20    3.80
  -8  -6   1   24.00    7.20
  -8  -6   1   27.40    5.10
   6   6   1   28.70    6.00
   6   6   1   26.70    4.40
  -6   6  -1   28.60    3.70
  -6   6  -1   24.70    3.30
   6   6   1   25.30    4.10
  -6  -6  -1   43.50    5.00
  -6  -6  -1   36.10    5.40
  -6  -6  -1   39.30    5.20
  -6  -6  -1   33.30    5.10
  -6  -6  -1   48.60    6.50
   4   6   3    3.10    2.90
  -4   6  -3    5.80    2.00
   4   6   3    6.30    3.00
   4   6   3    4.50    2.20
  -4   6  -3    9.00    2.00
   4   6   3    2.00    3.10
  -4  -6  -3    6.20    2.60
  -4  -6  -3    6.90    4.00
  -4  -6  -3    8.40    3.00
  -4  -6  -3    2.60    2.70
  -4  -6  -3    7.90    2.90
  -2   6  -5  150.28   10.30
  -2   6  -5  151.48    9.00
   2   6   5  133.29   11.60
  -2   6  -5  139.59   10.00
  -2   6  -5  148.69    8.30
   2   6   5  164.08   10.30
   2   6   5  162.48    9.50
   2   6   5  147.09    9.10
  -2  -6  -5  257.87   13.60
  -2  -6  -5  219.18   13.50
  -2  -6  -5  228.78   12.90
  -2  -6  -5  243.48   13.20
   0   6  -7    3.30    2.90
   0   6  -7    2.70    2.70
   0   6  -7    2.40    2.80
   0   6   7    6.60    2.70
   0   6   7    2.50    1.90
   0   6   7    1.90    2.70
   0  -6  -7    2.90    3.10
   0  -6  -7    1.00    4.10
   0  -6   7    8.70    4.30
  -2   6   9   18.00    3.20
   2   6  -9   14.60    3.70
  -2   6   9   18.00    3.50
   2   6  -9   12.20    3.50
   2  -6  -9   16.70    4.00
  -2  -6   9   18.60    5.40
   4   6 -11   14.50    3.50
  -4   6  11   15.60    3.20
  -4   6  11   20.40    3.80
   4   6 -11   10.30    3.70
   4  -6 -11   29.70    4.10
   4  -6 -11   26.30    5.30
  -4  -6  11   37.00    5.90
  -6   6  13    2.30    2.90
   6   6 -13    5.50    4.10
   6   6 -13    2.20    3.10
  -6   6  13    0.90    2.30
  -6  -6  13    1.60    4.30
   6  -6 -13    1.80    2.50
   6  -6 -13   -1.30    2.80
  -5   7  -2    5.50    1.90
   5   7   2    5.00    4.00
  -5   7  -2    4.30    1.90
   5   7   2    6.70    3.00
  -5  -7  -2    4.40    3.60
  -5  -7  -2    7.40    3.00
  -5  -7  -2    8.50    3.10
  -3   7  -4    6.70    2.40
  -3   7  -4   12.70    2.40
  -3   7  -4   12.30    3.30
   3   7   4   11.70    2.70
   3   7   4   11.30    3.50
  -3  -7  -4   11.80    3.60
  -3  -7  -4   14.40    3.50
  -3  -7  -4   15.50    3.20
   1   7   6   -0.50    1.90
   1   7   6    3.70    2.70
  -1   7  -6    1.50    2.60
   1   7   6   -0.20    2.40
  -1   7  -6    2.30    2.90
  -1   7   8    3.00    2.50
  -1   7   8    6.40    2.80
   1   7  -8    1.90    2.80
   1   7  -8    4.30    2.60
  -1  -7   8    8.90    5.40
   1  -7  -8    6.40    4.00
   1  -7  -8    8.00    2.60
  -3   7  10   18.60    4.30
   3   7 -10   19.30    3.90
   3   7 -10   19.00    3.70
  -3   7  10   15.60    3.30
   3  -7 -10   28.50    4.70
  -3  -7  10   18.70   10.60
   5   7 -12   10.50    3.00
  -5   7  12   12.10    2.70
   5   7 -12    7.40    3.40
  -5   7  12   13.90    3.10
  -5  -7  12   13.70    6.00
  -5  -7  12   22.50    5.10
   5  -7 -12   24.10    3.40
  -2   8  -5   21.40    3.60
  -2  -8  -5   51.69    4.90
   0   8  -7   28.90    5.10
   0   8   7   37.00    5.00
   0   8  -7   32.50    4.80
   0  -8  -7   67.49    5.90
  12   0  -4    4.00    4.90
 -12   0   4    8.30    4.00
 -12   0   4   -0.70    3.80
 -12   0   4    8.90    4.20
  12   0  -4   -0.20    2.60
 -12   0   4    2.00    3.30
 -10   0   2   87.49    7.10
 -10   0   2   68.79    6.20
 -10   0   2   76.59    7.90
  10   0  -2   74.19    6.90
 -10   0   2   72.99    6.40
  10   0  -2   77.89    8.20
   8   0   0    3.30    2.70
   8   0   0    1.90    4.20
   8   0   0    5.80    4.40
  -8   0   0    0.80    2.30
  -8   0   0    0.20    1.70
  -8   0   0    2.80    1.50
   8   0   0   -0.70    1.90
  -8   0   0    4.80    2.40
  -8   0   0    3.90    1.80
  -6   0  -2  477.85   22.50
  -6   0  -2  471.85   23.00
  -6   0  -2  475.85   22.20
  -6   0  -2  510.35   22.70
  -6   0  -2  481.25   23.20
  -6   0  -2  505.75   22.20
   6   0   2  449.46   23.20
   6   0   2  489.45   23.50
   6   0   2  498.65   23.20
  -6   0  -2  466.45   23.60
   6   0   2  442.06   23.20
  -6   0  -2  526.25   22.60
  -4   0  -4 3882.71  169.38
  -4   0  -4 3683.73  169.68
  -4   0  -4 4107.29  169.48
  -4   0  -4 3703.23  169.38
  -4   0  -4 3724.23  169.78
   4   0   4 3808.62  169.78
  -4   0  -4 3605.64  170.18
  -4   0  -4 3942.31  169.28
  -2   0  -6  995.40   44.10
   2   0   6  962.40   44.60
  -2   0  -6  991.50   44.20
  -2   0  -6  989.40   44.40
   0   0  -8  597.44   26.10
   0   0   8  558.34   26.50
   0   0  -8  594.94   25.90
   0   0  -8  551.34   26.20
   0   0  -8  594.64   26.00
   0   0  -8  555.84   26.20
   2   0 -10 1717.33   74.89
   2   0 -10 1676.13   75.39
   2   0 -10 1709.33   74.99
  -2   0  10 1599.54   76.09
   2   0 -10 1667.73   75.19
  -2   0  10 1748.53   75.79
   2   0 -10 1710.13   75.29
   2   0 -10 1619.84   75.39
  -2   0  10 1627.44   75.29
  -4   0  12  112.99    7.80
   4   0 -12  111.29    6.20
   4   0 -12  121.09    8.10
   4   0 -12  116.19    6.30
  -4   0  12   94.09    7.50
   4   0 -12   92.29    7.20
   4   0 -12   99.99    6.90
   4   0 -12  122.19    6.70
   4   0 -12  105.99    6.60
   4   0 -12  106.99    6.00
  -4   0  12   91.59    7.40
  -4   0  12  102.99    7.30
  -6   0  14  281.37   14.90
   6   0 -14  267.87   14.80
   6   0 -14  271.17   14.20
  -6   0  14  258.37   13.40
  -6   0  14  280.97   15.20
   6   0 -14  279.77   14.30
   6   0 -14  278.17   14.50
  -6   0  14  287.57   14.70
  -6   0  14  266.97   16.10
   6   0 -14  263.07   15.20
  -6   0  14  254.07   13.40
   6   0 -14  254.17   15.00
   6   0 -14  266.17   13.80
   8   0 -16   25.80    4.80
   8   0 -16   39.40    8.30
  -8   0  16   37.50    5.70
  -8   0  16   23.60    4.20
   8   0 -16   25.60    5.40
   8   0 -16   32.10    4.70
  -8   0  16   34.60    7.20
   8   0 -16   21.60    5.60
 -10   0  18    0.60    4.80
  10   0 -18    6.20    5.30
  10   0 -18    7.20    6.40
 -10   0  18    8.70    4.50
  13   1  -5   -3.00    3.60
  13   1  -5    2.90    4.80
 -13   1   5    5.30    4.40
 -13   1   5    4.70    5.30
 -13  -1   5    2.90    3.90
  13  -1  -5    7.30    5.70
 -13  -1   5    4.10    3.90
 -13  -1   5    5.00    4.40
  13  -1  -5    3.20    3.00
 -13  -1   5   -0.30    4.80
 -11   1   3   19.80    4.00
 -11   1   3   13.80    3.40
 -11   1   3   15.00    4.40
  11   1  -3   18.90    4.70
 -11  -1   3   16.10    3.40
 -11  -1   3   22.10    4.60
  11  -1  -3   13.50    4.70
 -11  -1   3   15.50    3.60
  11  -1  -3   15.00    3.20
 -11  -1   3   20.50    3.80
  -9   1   1   11.00    2.30
   9   1  -1    4.60    3.70
  -9   1   1   12.30    3.00
  -9   1   1    8.90    2.70
  -9   1   1   15.50    3.50
   9   1  -1    8.90    2.90
  -9  -1   1    9.30    2.10
  -9  -1   1   12.40    3.60
   9  -1  -1    5.10    3.30
   7   1   1   48.70    7.30
   7   1   1   47.60    4.60
  -7   1  -1   47.00    4.40
  -7   1  -1   47.60    5.30
   7   1   1   42.70    5.50
  -7   1  -1   49.40    3.90
  -7   1  -1   46.50    3.80
  -7   1  -1   49.99    4.20
  -7   1  -1   48.70    4.00
   7   1   1   47.10    5.90
  -7  -1  -1   53.39    4.00
   7  -1   1   43.20    5.20
  -7  -1  -1   46.90    3.60
   7  -1   1   52.89    6.60
   7  -1   1   43.10    6.50
  -7  -1  -1   52.59    3.90
  -7  -1  -1   50.19    5.40
  -7  -1  -1   49.10    3.80
  -7  -1  -1   46.00    4.40
  -7  -1  -1   48.80    4.30
  -7  -1  -1   54.59    4.60
  -5   1  -3  217.28   11.30
   5   1   3  229.98   11.50
   5   1   3  215.08   11.90
  -5   1  -3  238.48   10.60
   5   1   3  209.08   11.60
  -5   1  -3  221.38   10.90
  -5   1  -3  246.58   11.00
  -5   1  -3  215.18   11.00
  -5   1  -3  207.88   11.80
   5   1   3  185.68   11.90
  -5   1  -3  210.78   10.80
  -5   1  -3  231.18   10.40
  -5  -1  -3  204.18   11.80
  -5  -1  -3  222.88   10.90
  -5  -1  -3  227.88   11.40
  -5  -1  -3  214.98   10.90
  -5  -1  -3  225.38   11.10
   5  -1   3  228.48   11.60
  -5  -1  -3  227.08   11.30
   5  -1   3  214.38   11.10
  -5  -1  -3  220.38   11.40
  -5  -1  -3  233.58   11.20
  -3   1  -5  231.38   10.80
   3   1   5  210.58   11.40
  -3   1  -5  245.08   11.00
  -3  -1  -5  225.98   11.40
  -3  -1  -5  232.18   11.50
  -3  -1  -5  238.58   11.20
   3  -1   5  239.28   11.70
  -3  -1  -5  242.98   11.60
  -3  -1  -5  231.18   11.40
  -1   1  -7  892.51   40.40
  -1   1  -7  884.61   40.20
   1   1   7  895.81   40.80
   1  -1   7  979.40   43.90
  -1  -1  -7  977.20   43.80
  -1  -1  -7  976.00   44.00
  -1  -1  -7  991.50   43.70
  -1  -1  -7  948.61   44.20
   1   1  -9  138.49    7.20
   1   1  -9  135.69    6.50
   1   1  -9  130.89    7.30
   1   1  -9  138.29    6.90
   1   1  -9  127.69    6.80
  -1   1   9  142.19    8.00
   1  -1  -9  160.58    7.60
   1  -1  -9  157.18    8.40
   1  -1  -9  154.58    7.70
  -1  -1   9  168.08    8.20
   1  -1  -9  161.48    8.00
  -1  -1   9  141.49    8.80
   1  -1  -9  160.58    7.80
   3   1 -11  160.48    8.40
   3   1 -11  158.18    8.50
   3   1 -11  160.88    8.50
   3   1 -11  161.08    7.60
   3   1 -11  147.59    9.00
  -3   1  11  146.59    8.90
  -3   1  11  164.08    9.00
  -3   1  11  161.98    9.00
   3   1 -11  159.48    9.40
   3   1 -11  163.48    8.80
  -3   1  11  148.79    9.40
  -3  -1  11  163.28   10.90
   3  -1 -11  177.38    8.70
   3  -1 -11  171.88    9.20
   3  -1 -11  189.98    9.30
   3  -1 -11  169.68    8.80
  -3  -1  11  181.48   10.50
  -3  -1  11  178.48    9.00
   3  -1 -11  178.78    9.80
   5   1 -13  116.29    7.20
   5   1 -13  115.69    7.50
   5   1 -13  124.09    8.40
  -5   1  13  122.79    6.70
   5   1 -13  110.79    7.40
  -5   1  13  121.79    8.10
   5   1 -13  102.09    7.70
   5   1 -13  131.09    8.40
  -5   1  13  130.69    8.20
  -5   1  13  121.49    8.00
  -5   1  13  117.99    8.70
   5   1 -13  114.79    9.60
   5  -1 -13  134.29    7.70
  -5  -1  13  142.09    8.10
  -5  -1  13  124.09   10.50
   5  -1 -13  140.59    8.80
   5  -1 -13  141.69    8.50
   5  -1 -13  138.59    9.30
  -5  -1  13  139.69    9.20
   5  -1 -13  154.78    8.10
   5  -1 -13  134.49    7.70
  -7   1  15  148.29   10.10
   7   1 -15  138.69   10.80
   7   1 -15  124.59   10.90
   7   1 -15  142.29    9.90
  -7   1  15  148.59   11.10
   7   1 -15  148.49    9.20
   7   1 -15  141.79    9.40
  -7   1  15  149.09    9.60
  -7   1  15  122.79    8.30
  -7   1  15  137.19    8.40
  -7   1  15  145.59    9.60
   7   1 -15  130.99    9.50
  -7  -1  15  159.48   10.20
   7  -1 -15  153.68    9.50
   7  -1 -15  159.68   10.90
   7  -1 -15  151.18    9.30
   7  -1 -15  144.89    9.50
  -7  -1  15  150.88   11.90
   7  -1 -15  148.89   11.60
  -7  -1  15  167.08   11.10
   7  -1 -15  157.78    9.90
  -7  -1  15  156.98   10.70
   9   1 -17  225.78   14.50
   9   1 -17  214.28   13.80
   9   1 -17  221.68   13.70
  -9   1  17  217.68   14.60
   9   1 -17  209.68   15.20
   9   1 -17  248.28   15.90
  -9   1  17  251.47   13.90
   9  -1 -17  251.67   14.90
   9  -1 -17  257.57   15.50
  -9  -1  17  276.67   15.90
  -9  -1  17  265.07   17.70
   9  -1 -17  254.37   16.10
  -9  -1  17  260.47   14.70
   9  -1 -17  264.07   15.40
  -9  -1  17  292.07   16.40
  11   1 -19   54.29    7.70
  11   1 -19   46.70    7.90
  11   1 -19   57.69    8.30
 -11   1  19   62.69    7.70
 -11   1  19   71.29   10.30
 -11  -1  19   58.39   11.40
  11  -1 -19   66.89    9.00
  11  -1 -19   64.49    9.90
 -11  -1  19   88.29   12.30
  11  -1 -19   54.79    9.80
 -11  -1  19   78.79    8.20
 -12   2   4   -2.20    4.20
 -12   2   4    9.00    4.90
  12   2  -4   -1.30    4.70
  12   2  -4   -2.20    4.80
  12  -2  -4    7.50    5.70
 -12  -2   4    6.00    3.30
 -12  -2   4    4.70    5.50
  12  -2  -4    2.40    3.40
 -12  -2   4    8.70    4.00
 -12  -2   4    2.30    3.00
 -10   2   2   39.70    6.50
  10   2  -2   30.70    5.40
 -10   2   2   36.10    6.30
 -10   2   2   31.40    4.10
  10   2  -2   29.50    6.30
 -10   2   2   28.60    4.60
  10   2  -2   29.70    6.10
  10   2  -2   33.00    6.30
 -10  -2   2   40.30    4.60
  10  -2  -2   27.90    5.30
 -10  -2   2   40.60    5.30
 -10  -2   2   43.80    5.70
 -10  -2   2   34.60    7.30
  -8   2   0   89.49    6.00
  -8   2   0   77.49    7.50
  -8   2   0   85.09    7.00
   8   2   0  105.89    7.30
   8   2   0   86.79    8.10
  -8   2   0   86.89    7.20
  -8   2   0   88.79    6.00
   8   2   0   83.09    8.20
  -8   2   0   91.49    6.60
   8   2   0   92.89    8.60
  -8  -2   0  104.19    8.30
  -8  -2   0  102.29    6.80
  -8  -2   0  107.79    6.60
  -8  -2   0   99.69    7.00
  -8  -2   0  103.09    7.40
  -8  -2   0  106.79    8.60
   8  -2   0   99.59    7.80
  -8  -2   0  104.39    6.70
  -8  -2   0   98.69    7.50
  -6   2  -2   77.49    5.00
   6   2   2   75.59    6.60
   6   2   2   65.89    7.90
  -6   2  -2   62.39    6.30
  -6   2  -2   69.59    6.10
   6   2   2   64.19    6.40
  -6   2  -2   73.79    5.60
   6   2   2   84.59    5.70
   6   2   2   62.39    6.40
  -6   2  -2   78.19    5.70
  -6   2  -2   87.39    4.90
  -6   2  -2   75.49    5.30
  -6  -2  -2   77.49    6.00
  -6  -2  -2   83.19    5.60
  -6  -2  -2   92.79    5.90
   6  -2   2   87.49    6.40
  -6  -2  -2   80.79    5.80
  -6  -2  -2   86.39    5.60
  -6  -2  -2   85.99    7.00
  -6  -2  -2   87.69    6.30
  -6  -2  -2   88.69    5.60
  -4   2  -4  129.49    7.10
   4   2   4  138.79    7.80
   4   2   4  143.39    7.90
  -4   2  -4  144.59    7.20
  -4   2  -4  122.69    7.50
   4   2   4  132.99    9.00
  -4   2  -4  132.69    7.50
  -4   2  -4  133.69    8.10
  -4   2  -4  140.49    8.40
  -4   2  -4  134.59    7.30
   4   2   4  135.09    7.30
  -4   2  -4  142.99    8.00
   4   2   4  138.59    8.60
  -4  -2  -4  149.88    8.30
  -4  -2  -4  153.58    8.40
  -4  -2  -4  163.88    9.00
  -4  -2  -4  151.88    8.60
  -4  -2  -4  151.58    8.20
  -4  -2  -4  155.38    8.60
  -4  -2  -4  176.78    8.70
  -2   2  -6  652.33   29.50
   2   2   6  593.24   28.70
  -2   2  -6  597.74   28.70
   2   2   6  643.64   30.00
   2   2   6  628.04   29.10
  -2   2  -6  629.54   29.30
   2   2   6  626.54   29.50
  -2  -2  -6  729.03   33.70
  -2  -2  -6  735.83   33.40
  -2  -2  -6  768.62   33.90
   2  -2   6  738.13   33.60
  -2  -2  -6  723.83   33.60
  -2  -2  -6  697.93   33.40
   0   2  -8  167.48    8.40
   0   2   8  137.29    8.30
   0   2  -8  163.58    8.10
   0   2  -8  161.18    9.10
   0   2  -8  175.38    9.00
   0   2   8  137.99    7.90
   0   2   8  149.88    8.50
   0   2   8  151.38    8.90
   0  -2  -8  185.48    8.90
   0  -2   8  208.28    8.80
   0  -2  -8  168.68    9.70
   0  -2  -8  180.68    9.20
   0  -2  -8  179.58    9.00
  -2   2  10  310.97   15.00
  -2   2  10  301.87   15.20
   2   2 -10  306.87   15.40
   2   2 -10  323.57   14.70
   2   2 -10  284.37   15.00
   2   2 -10  303.57   14.70
  -2   2  10  277.07   14.90
  -2   2  10  278.17   14.60
  -2   2  10  281.37   15.00
   2   2 -10  280.67   15.20
  -2   2  10  290.87   14.80
   2   2 -10  299.27   15.50
   2   2 -10  299.87   14.80
   2  -2 -10  358.86   17.70
   2  -2 -10  373.66   17.40
   2  -2 -10  374.26   18.70
   2  -2 -10  399.56   18.20
   2  -2 -10  384.66   17.60
   2  -2 -10  375.26   17.20
  -2  -2  10  344.37   19.10
  -4   2  12  408.36   20.40
  -4   2  12  419.16   20.10
   4   2 -12  407.96   20.20
   4   2 -12  398.36   20.60
  -4   2  12  421.96   23.00
  -4   2  12  410.26   19.70
  -4   2  12  400.16   20.10
   4   2 -12  387.06   20.90
   4   2 -12  409.36   21.20
   4   2 -12  429.06   20.50
   4   2 -12  417.66   21.80
   4   2 -12  408.56   20.90
   4   2 -12  400.86   20.60
   4  -2 -12  531.65   24.30
   4  -2 -12  561.94   24.80
   4  -2 -12  518.75   26.10
   4  -2 -12  487.45   24.60
   4  -2 -12  555.24   25.10
  -4  -2  12  507.25   24.40
  -4  -2  12  518.85   26.30
  -4  -2  12  487.95   26.00
   6   2 -14  213.48   12.20
   6   2 -14  207.78   12.80
  -6   2  14  218.48   12.50
  -6   2  14  212.88   10.90
   6   2 -14  195.18   13.00
   6   2 -14  196.78   12.20
   6   2 -14  191.88   12.30
  -6   2  14  233.28   13.60
   6   2 -14  182.58   13.20
   6   2 -14  199.28   14.80
  -6   2  14  224.58   13.20
   6   2 -14  209.68   13.80
  -6   2  14  208.18   11.80
  -6   2  14  207.98   11.80
   6  -2 -14  251.77   13.40
   6  -2 -14  268.47   13.90
   6  -2 -14  265.87   13.50
  -6  -2  14  260.57   16.20
   6  -2 -14  237.78   14.60
  -6  -2  14  239.88   17.70
  -6  -2  14  270.77   13.80
   6  -2 -14  264.27   14.50
  -6  -2  14  268.67   15.70
  -8   2  16   93.79    8.10
   8   2 -16  111.29    9.60
  -8   2  16   98.59    7.90
   8   2 -16   94.39   12.00
   8   2 -16  106.29   10.90
   8   2 -16   93.89    8.80
  -8   2  16  127.89   13.30
   8   2 -16   88.29   11.50
   8   2 -16   92.39    8.80
  -8   2  16   98.09    7.00
  -8   2  16  112.59    7.90
  -8  -2  16  135.09   12.90
   8  -2 -16  124.29   11.00
  -8  -2  16  137.29   14.40
  -8  -2  16  128.19    9.70
  -8  -2  16  104.59   12.40
   8  -2 -16  123.29   11.20
   8  -2 -16  133.39    8.90
   8  -2 -16  133.49    9.60
  10   2 -18   62.39    8.30
  10   2 -18   49.40    7.60
 -10   2  18   83.19    9.90
  10   2 -18   69.49    8.80
 -10   2  18   62.79    8.80
  10  -2 -18   74.99    7.20
 -10  -2  18   70.99    7.50
  10  -2 -18   71.49    8.30
 -10  -2  18   56.09   10.50
 -10  -2  18   80.99    9.50
 -11   3   3    2.70    2.50
 -11   3   3   -0.20    4.30
  11   3  -3    6.20    4.40
  11   3  -3    2.80    3.70
  11  -3  -3   -6.80    5.30
 -11  -3   3    6.30    5.70
 -11  -3   3    0.00    3.70
 -11  -3   3    1.60    3.10
  11  -3  -3    0.90    3.20
  -9   3   1   18.50    3.20
   9   3  -1   28.30    6.30
   9   3  -1   33.70    6.40
  -9   3   1   25.10    3.50
  -9   3   1   32.70    7.10
  -9  -3   1   35.40    5.10
  -9  -3   1   33.00    4.80
  -9  -3   1   32.10    4.20
  -9  -3   1   31.80    4.60
  -9  -3   1   26.20    5.40
  -9  -3   1   28.50    5.30
   9  -3  -1   26.20    5.20
   7   3   1  210.68   11.40
  -7   3  -1  212.78   11.20
  -7   3  -1  188.48   12.20
   7   3   1  202.38   12.80
  -7   3  -1  202.18   12.60
  -7   3  -1  216.68   11.20
   7   3   1  208.18   13.20
   7   3   1  203.18   12.10
  -7  -3  -1  253.77   13.60
  -7  -3  -1  250.87   13.40
  -7  -3  -1  256.07   13.90
  -7  -3  -1  244.18   14.10
  -7  -3  -1  245.58   14.10
  -7  -3  -1  249.38   13.40
   7  -3   1  253.17   13.90
  -7  -3  -1  254.07   15.00
  -7  -3  -1  250.47   15.00
   5   3   3  523.35   24.00
  -5   3  -3  499.15   24.20
  -5   3  -3  484.85   23.10
   5   3   3  458.45   25.80
  -5   3  -3  508.85   23.20
   5   3   3  493.45   24.60
  -5   3  -3  450.85   23.60
  -5   3  -3  478.35   23.00
  -5   3  -3  475.15   23.00
  -5   3  -3  493.95   24.40
  -5  -3  -3  617.44   28.30
  -5  -3  -3  570.04   28.50
  -5  -3  -3  570.74   28.30
  -5  -3  -3  600.54   28.10
  -5  -3  -3  587.64   29.30
  -5  -3  -3  596.44   28.30
  -3   3  -5  180.58   10.20
  -3   3  -5  165.48    8.60
   3   3   5  182.08    9.50
   3   3   5  173.08    9.50
  -3   3  -5  160.38   10.00
   3   3   5  171.68   10.10
   3   3   5  143.49   10.00
  -3   3  -5  183.68    9.10
   3   3   5  172.78    9.30
   3   3   5  180.18   11.30
  -3   3  -5  163.38    8.80
  -3   3  -5  173.08    8.60
  -3  -3  -5  198.38   10.70
  -3  -3  -5  209.88   10.80
  -3  -3  -5  208.08   10.60
  -3  -3  -5  196.68   10.90
  -3  -3  -5  212.28   10.90
  -3  -3  -5  190.68   10.50
  -3  -3  -5  211.28   11.50
   1   3   7  250.97   14.40
  -1   3  -7  275.07   14.30
  -1   3  -7  231.88   13.80
   1   3   7  274.07   14.10
   1   3   7  270.87   15.00
   1   3   7  270.37   13.70
  -1   3  -7  302.57   14.70
   1   3   7  269.37   13.30
  -1   3  -7  275.27   12.90
   1   3   7  270.67   13.70
   1  -3   7  361.56   16.50
   1  -3   7  359.66   16.90
  -1  -3  -7  345.37   17.20
  -1  -3  -7  330.47   16.60
  -1  -3  -7  373.86   17.50
  -1  -3  -7  340.67   16.60
  -1  -3  -7  331.27   16.80
   1   3  -9  620.14   29.90
  -1   3   9  625.14   29.30
   1   3  -9  563.34   28.90
  -1   3   9  607.34   29.50
  -1   3   9  622.14   29.20
   1   3  -9  637.34   30.10
   1   3  -9  617.54   29.00
   1   3  -9  595.44   29.70
  -1   3   9  661.43   30.30
  -1   3   9  646.64   28.60
  -1   3   9  588.24   29.70
   1  -3  -9  830.22   37.00
   1  -3  -9  821.22   36.70
   1  -3  -9  818.42   36.50
   1  -3  -9  809.32   36.60
   1  -3  -9  825.92   38.30
   1  -3  -9  742.53   37.90
   3   3 -11   94.59    6.80
  -3   3  11   77.99    6.40
   3   3 -11   98.89    7.60
   3   3 -11   88.19    6.80
  -3   3  11   94.99    6.60
   3   3 -11   86.79    7.10
   3   3 -11  104.29    7.50
  -3   3  11  103.89    7.60
  -3   3  11   91.19    6.60
  -3  -3  11  119.09   11.10
   3  -3 -11  121.19    8.90
   3  -3 -11  134.19    7.10
   3  -3 -11  126.19    7.80
   3  -3 -11  125.89    7.20
  -5   3  13  508.05   25.20
   5   3 -13  471.25   25.10
   5   3 -13  490.95   25.80
  -5   3  13  512.65   26.10
   5   3 -13  462.95   26.00
   5   3 -13  508.95   25.40
   5   3 -13  505.05   25.70
  -5   3  13  528.45   24.80
  -5   3  13  533.25   24.40
   5   3 -13  491.45   25.60
   5  -3 -13  700.53   32.70
  -5  -3  13  657.33   37.00
   5  -3 -13  695.53   32.50
   5  -3 -13  710.73   33.10
   5  -3 -13  710.33   33.60
  -5  -3  13  668.23   34.60
  -5  -3  13  708.43   32.80
   5  -3 -13  722.73   33.00
   7   3 -15   41.80    7.00
   7   3 -15   31.30    5.70
  -7   3  15   27.50    5.20
   7   3 -15   29.70    5.10
  -7   3  15   31.00    5.20
   7   3 -15   34.80    6.40
  -7   3  15   30.80    4.00
  -7   3  15   23.30    4.70
  -7  -3  15   49.40    7.60
   7  -3 -15   52.89    5.50
  -7  -3  15   43.20    6.80
   7  -3 -15   37.10    4.60
   7  -3 -15   55.69    4.90
   9   3 -17   16.40    4.30
  -9   3  17   17.10    4.70
   9   3 -17   29.90    6.40
  -9   3  17   21.30    5.20
   9   3 -17   15.90    6.80
  -9   3  17   19.00    5.50
  -9  -3  17   20.70    5.30
   9  -3 -17   28.80    4.80
   9  -3 -17   18.00    4.10
  -9  -3  17   22.90    4.40
   9  -3 -17   19.10    5.80
   9  -3 -17   18.30    5.20
 -10   4   2   28.50    3.60
  10   4  -2   27.10    6.20
  10   4  -2   23.20    5.20
 -10   4   2   25.40    3.90
 -10  -4   2   41.10    5.80
 -10  -4   2   39.30    6.60
 -10  -4   2   54.99    6.50
 -10  -4   2   49.80    5.00
 -10  -4   2   39.00    5.10
  -8   4   0   88.29    5.90
   8   4   0   81.49    8.10
   8   4   0   73.89    8.60
   8   4   0   78.59    8.20
  -8   4   0   83.59    5.90
  -8  -4   0  121.69    8.20
  -8  -4   0  112.09    8.70
  -8  -4   0  102.99    7.70
  -8  -4   0  109.99    8.50
  -8  -4   0  114.19    7.80
   8  -4   0  112.29   13.10
   6   4   2  293.17   15.80
   6   4   2  276.37   17.10
   6   4   2  303.27   15.10
  -6   4  -2  285.77   14.90
  -6   4  -2  290.37   14.90
  -6   4  -2  292.47   14.80
   6   4   2  271.97   16.60
  -6   4  -2  301.67   14.80
  -6  -4  -2  333.77   20.70
  -6  -4  -2  380.46   19.10
  -6  -4  -2  380.26   19.50
  -6  -4  -2  368.26   19.20
  -6  -4  -2  333.37   18.70
  -6  -4  -2  396.96   19.10
  -4   4  -4  299.17   16.40
   4   4   4  298.27   15.40
  -4   4  -4  317.07   14.70
  -4   4  -4  328.07   15.20
   4   4   4  288.67   15.60
   4   4   4  273.47   18.30
  -4   4  -4  314.57   14.70
  -4   4  -4  310.87   14.90
   4   4   4  286.47   16.40
   4   4   4  261.87   16.60
  -4  -4  -4  399.66   19.20
  -4  -4  -4  375.76   18.50
  -4  -4  -4  356.86   18.90
  -4  -4  -4  359.06   18.50
   4  -4   4  344.57   20.70
  -4  -4  -4  368.96   19.80
  -4  -4  -4  377.26   18.60
  -4  -4  -4  345.37   18.30
  -2   4  -6  133.19    9.30
   2   4   6  140.99    8.40
   2   4   6  143.19    8.40
   2   4   6  144.39    8.20
   2   4   6  134.89    9.30
  -2   4  -6  140.09    7.90
  -2   4  -6  133.39    8.90
   2   4   6  143.29    9.10
   2   4   6  131.09   10.80
  -2   4  -6  138.59    8.50
  -2  -4  -6  190.18   10.10
  -2  -4  -6  172.98   12.30
  -2  -4  -6  181.98   10.60
  -2  -4  -6  196.98   10.40
   2  -4   6  176.38   12.30
   2  -4   6  162.78   11.20
  -2  -4  -6  186.68   10.30
  -2  -4  -6  196.58   10.00
   0   4   8    1.10    2.40
   0   4   8    5.80    1.80
   0   4  -8    0.50    2.20
   0   4  -8    3.00    2.30
   0   4   8   -0.60    2.10
   0   4   8    7.20    2.20
   0   4   8   -2.70    3.10
   0   4   8    2.10    1.40
   0  -4  -8    3.40    1.20
   0  -4   8    0.00    3.10
   0  -4  -8    4.40    1.60
   0  -4  -8    1.40    1.50
   0  -4  -8    1.70    1.60
   0  -4  -8    5.20    2.40
  -2   4  10   25.00    4.20
  -2   4  10   23.80    4.00
   2   4 -10   20.10    3.70
  -2   4  10   31.80    6.00
  -2   4  10   32.90    4.20
   2   4 -10   23.10    3.40
   2  -4 -10   47.70    7.10
   2  -4 -10   37.50    3.80
   2  -4 -10   42.20    3.60
   2  -4 -10   35.30    4.50
   4   4 -12  293.27   16.50
   4   4 -12  273.37   16.20
   4   4 -12  292.97   16.80
  -4   4  12  299.47   15.70
   4   4 -12  305.37   16.60
  -4   4  12  298.17   15.90
  -4   4  12  280.97   15.80
  -4   4  12  299.27   16.40
  -4  -4  12  367.46   25.70
   4  -4 -12  443.46   20.40
   4  -4 -12  374.66   22.70
   4  -4 -12  437.26   20.10
   4  -4 -12  436.56   20.10
  -4  -4  12  379.56   22.20
  -6   4  14    9.20    4.00
  -6   4  14   17.30    3.60
   6   4 -14   17.50    3.90
   6   4 -14   16.50    4.70
   6   4 -14   18.60    3.80
  -6   4  14   10.90    3.00
   6   4 -14   14.00    4.40
  -6   4  14   15.90    3.10
   6  -4 -14   14.70    3.60
  -6  -4  14    9.00    4.30
   6  -4 -14   19.10    4.10
   6  -4 -14   24.50    3.50
  -8   4  16    0.80    2.10
  -8   4  16    5.00    3.10
  -8   4  16    7.50    4.10
   8   4 -16   -3.70    3.20
  -8   4  16   -0.30    3.80
  -8   4  16    2.40    3.80
  -8  -4  16    5.20    4.90
   8  -4 -16    7.70    4.10
  -8  -4  16    3.30    3.70
  -8  -4  16    4.80    5.90
   8  -4 -16   -1.40    4.50
   8  -4 -16    2.80    2.70
  -9   5   1   14.90    2.70
   9   5  -1   13.20    4.20
  -9   5   1    8.90    2.10
  -9  -5   1   15.70    4.10
  -9  -5   1   20.10    5.60
  -9  -5   1   17.80    3.30
  -9  -5   1   25.00    4.40
   7   5   1    5.40    2.60
   7   5   1    9.00    3.50
  -7   5  -1    5.30    2.00
  -7   5  -1    3.40    1.80
   7   5   1    8.90    3.30
   7   5   1    5.90    3.40
  -7  -5  -1    0.00    3.90
  -7  -5  -1    7.60    2.70
  -7  -5  -1   10.00    3.50
  -7  -5  -1    5.90    3.00
  -7  -5  -1    1.80    2.50
  -7  -5  -1    6.40    3.10
   5   5   3  150.48    9.40
   5   5   3  145.79    8.90
  -5   5  -3  142.89    8.40
   5   5   3  131.79   10.40
  -5   5  -3  141.89    8.30
   5   5   3  136.29   10.00
  -5  -5  -3  203.18   12.00
  -5  -5  -3  212.08   12.30
  -5  -5  -3  204.58   12.00
  -5  -5  -3  212.88   12.50
  -5  -5  -3  194.68   12.30
  -5  -5  -3  207.38   12.40
   3   5   5   48.30    6.10
   3   5   5   52.69    5.40
   3   5   5   49.99    5.00
  -3   5  -5   49.80    4.30
  -3   5  -5   65.39    4.80
  -3   5  -5   60.29    6.60
   3   5   5   47.50    5.70
  -3   5  -5   61.29    6.60
   3   5   5   57.69    5.60
  -3  -5  -5   78.29    6.30
  -3  -5  -5   84.59    6.60
  -3  -5  -5   71.99    6.10
  -3  -5  -5   66.39    8.50
  -3  -5  -5   80.19    5.90
   1   5   7    6.60    2.90
  -1   5  -7    8.10    2.40
  -1   5  -7   10.60    3.20
  -1   5  -7   10.20    2.20
  -1   5  -7    9.90    3.00
   1   5   7   10.90    2.30
   1   5   7   16.20    3.10
   1   5   7    6.70    1.90
  -1  -5  -7   14.50    2.70
  -1  -5  -7   12.10    2.30
  -1  -5  -7   14.80    2.60
   1  -5   7    8.50    6.40
  -1   5   9   57.69    5.70
  -1   5   9   57.39    6.30
  -1   5   9   50.29    4.90
  -1   5   9   60.99    5.70
  -1   5   9   65.39    5.20
   1   5  -9   65.59    6.60
   1   5  -9   61.59    6.80
   1  -5  -9   80.79    7.20
  -1  -5   9   83.59   14.30
   3   5 -11    2.10    3.10
  -3   5  11    7.40    2.80
  -3   5  11    2.50    2.40
   3   5 -11   -0.40    2.50
   3   5 -11    5.60    3.10
  -3  -5  11    6.30    4.90
   3  -5 -11    6.60    2.40
   3  -5 -11    3.50    1.90
   3  -5 -11    6.70    3.00
  -5   5  13   28.70    4.50
   5   5 -13   23.30    4.00
  -5   5  13   22.00    4.30
   5   5 -13   15.10    3.80
   5   5 -13   18.50    4.50
  -5   5  13   25.00    4.00
   5  -5 -13   44.40    4.00
   5  -5 -13   45.50    5.10
   5  -5 -13   42.30    4.40
  -5  -5  13   40.60    8.40
   5  -5 -13   45.60    6.70
  -7   5  15    9.30    3.30
   7   5 -15    7.70    3.40
  -7   5  15    6.20    2.40
  -7   5  15   15.20    5.60
  -7   5  15    1.60    3.70
   7   5 -15    1.50    3.30
   7   5 -15    3.40    4.80
   7  -5 -15    8.80    2.90
  -7  -5  15   10.40    4.30
   7  -5 -15    5.10    6.00
  -7  -5  15    9.00    5.70
   7  -5 -15   11.60    3.30
  -7  -5  15   18.70    5.50
   8   6   0    7.30    3.90
   8   6   0    4.30    4.00
  -8   6   0    5.30    2.30
  -8   6   0    6.00    1.80
  -8  -6   0    8.20    2.80
  -8  -6   0    3.30    3.30
  -8  -6   0    1.00    4.30
  -8  -6   0    1.30    2.80
   6   6   2    8.70    3.70
  -6   6  -2   14.90    2.80
   6   6   2   13.60    3.00
  -6   6  -2   20.50    3.10
   6   6   2   16.90    4.00
  -6  -6  -2   23.10    5.30
  -6  -6  -2   20.60    3.30
  -6  -6  -2   27.00    5.00
  -6  -6  -2   16.70    3.90
  -6  -6  -2   21.80    5.40
  -6  -6  -2   24.60    4.70
  -4   6  -4   42.00    4.20
  -4   6  -4   36.10    6.80
   4   6   4   45.60    6.40
  -4   6  -4   46.50    4.20
   4   6   4   53.09    4.80
   4   6   4   52.39    5.70
  -4  -6  -4   68.79    6.80
  -4  -6  -4   65.59    6.00
  -4  -6  -4   71.99    6.70
  -4  -6  -4   66.79    7.20
  -4  -6  -4   66.59    6.40
   2   6   6  108.89    9.90
  -2   6  -6  118.99    7.30
   2   6   6  136.59    8.10
  -2   6  -6  122.29    7.80
  -2  -6  -6  179.08   10.60
  -2  -6  -6  181.28   10.40
  -2  -6  -6  151.98   10.70
  -2  -6  -6  187.08   11.00
   0   6   8    8.10    3.50
   0   6   8   11.10    3.40
   0   6  -8   14.40    5.10
   0  -6   8   14.30    4.60
   0  -6  -8   14.30    3.30
   0  -6  -8   14.80    4.30
   2   6 -10   28.70    5.50
  -2   6  10   30.70    4.50
  -2   6  10   30.10    4.70
   2  -6 -10   43.70    7.90
   2  -6 -10   45.50    5.50
   2  -6 -10   43.50    4.50
   4   6 -12   18.20    3.90
  -4   6  12   10.50    2.80
   4   6 -12   19.40    3.50
  -4   6  12   15.70    3.10
   4  -6 -12   20.80    3.90
   4  -6 -12   29.00    4.00
  -4  -6  12   18.90    5.40
  -6   6  14    6.00    3.20
  -6   6  14    7.40    2.60
   6   6 -14   10.40    3.50
   6   6 -14   13.10    4.30
  -6  -6  14   11.30    4.80
   6  -6 -14   12.70    2.90
   6  -6 -14    5.90    3.40
   5   7   3   22.10    4.70
  -5   7  -3   21.70    3.30
   5   7   3   28.00    5.00
  -5  -7  -3   41.70    5.50
  -5  -7  -3   31.10    5.00
  -5  -7  -3   34.10    6.70
  -3   7  -5   -3.30    3.20
   3   7   5    5.40    3.60
   3   7   5    1.40    2.70
  -3   7  -5    1.70    5.90
  -3   7  -5    5.90    2.20
  -3  -7  -5    7.30    2.80
  -3  -7  -5    5.60    4.20
  -3  -7  -5    7.80    3.60
   1   7   7   43.50    7.20
  -1   7  -7   31.20    5.50
   1   7   7   31.10    5.10
  -1   7  -7   35.80    5.20
   1   7   7   48.00    5.90
  -1   7   9   11.90    2.80
  -1   7   9   11.70    3.50
   1   7  -9   11.00    3.10
   1   7  -9   11.50    3.40
   1  -7  -9   22.20    4.50
   1  -7  -9   28.20    4.30
   1  -7  -9   27.50    4.80
   3   7 -11    7.70    3.70
  -3   7  11    8.30    2.80
  -3   7  11   11.40    2.90
   3   7 -11   10.40    3.70
  -3  -7  11    6.80    8.10
   3  -7 -11   11.40    2.90
  -5   7  13   43.80    4.60
   5   7 -13   52.29    6.30
   5   7 -13   55.09    5.50
  -5   7  13   45.20    4.80
  -5  -7  13   53.19    8.10
   5  -7 -13   58.69    5.30
  12   0  -3    8.30    5.30
 -12   0   3    3.90    4.60
 -12   0   3    6.10    3.30
 -12   0   3    6.10    3.90
 -12   0   3    3.90    3.60
  12   0  -3    3.10    2.80
 -10   0   1   44.20    6.50
 -10   0   1   34.80    4.80
 -10   0   1   37.90    5.00
  10   0  -1   46.30    5.60
  10   0  -1   33.90    6.80
 -10   0   1   45.70    5.40
  -8   0  -1    1.40    1.40
   8   0   1   -5.80    4.60
   8   0   1   -1.70    4.60
  -8   0  -1    0.40    1.70
  -8   0  -1    0.50    1.80
  -8   0  -1    0.50    1.80
  -8   0  -1    1.70    2.50
   8   0   1    4.10    2.10
   8   0   1    2.40    3.00
  -6   0  -3  530.75   24.00
  -6   0  -3  551.44   24.20
  -6   0  -3  506.35   24.90
   6   0   3  512.45   25.00
  -6   0  -3  559.14   24.50
  -6   0  -3  513.55   25.10
  -6   0  -3  524.45   24.50
  -6   0  -3  512.15   25.60
  -6   0  -3  516.15   24.40
  -6   0  -3  522.85   24.10
   6   0   3  509.15   25.20
   6   0   3  535.65   25.60
  -4   0  -5  142.69    8.90
  -4   0  -5  162.08    7.90
  -4   0  -5  155.18    7.50
  -4   0  -5  146.49    8.30
  -4   0  -5  164.48    7.70
  -4   0  -5  149.79    7.70
  -4   0  -5  146.49    7.90
   4   0   5  150.48    8.30
  -4   0  -5  165.38    7.70
  -2   0  -7   53.29    3.20
  -2   0  -7   47.10    2.90
  -2   0  -7   39.20    2.50
   2   0   7   46.20    3.50
  -2   0  -7   48.90    2.70
   0   0  -9  529.35   25.00
   0   0  -9  557.54   25.00
   0   0  -9  570.44   25.30
   0   0  -9  570.64   25.50
   0   0  -9  536.75   25.50
   0   0  -9  579.74   25.20
   0   0   9  544.05   25.80
   2   0 -11  212.88   10.70
   2   0 -11  209.58   10.00
   2   0 -11  212.78   10.10
  -2   0  11  209.58   11.60
  -2   0  11  206.38   11.30
  -2   0  11  200.58   10.70
   2   0 -11  205.88   10.40
   2   0 -11  221.38   10.50
   2   0 -11  205.58   10.60
   2   0 -11  204.68   10.10
   4   0 -13  238.08   14.10
  -4   0  13  258.17   14.30
   4   0 -13  278.87   13.70
   4   0 -13  284.67   14.20
   4   0 -13  264.87   13.90
   4   0 -13  288.57   14.80
  -4   0  13  296.37   14.60
   4   0 -13  272.97   13.50
   4   0 -13  258.47   14.30
  -4   0  13  300.67   14.80
  -4   0  13  278.17   15.20
   4   0 -13  270.77   13.50
   6   0 -15  153.58   10.10
   6   0 -15  142.39   10.30
  -6   0  15  155.38    9.90
   6   0 -15  154.88    9.40
   6   0 -15  150.28    8.80
  -6   0  15  145.59   10.00
   6   0 -15  159.18    9.10
  -6   0  15  147.99   11.10
  -6   0  15  149.99   10.10
   6   0 -15  148.99    9.10
   8   0 -17    6.10    4.90
   8   0 -17   12.40    4.20
  -8   0  17    5.20    4.20
   8   0 -17    2.00    5.00
   8   0 -17    6.20    2.70
  -8   0  17    8.20    4.00
  -8   0  17   10.20    3.40
   8   0 -17    6.40    3.20
   8   0 -17   11.50    3.50
 -10   0  19   29.00    6.10
  10   0 -19   17.00    4.00
 -10   0  19   28.20    6.40
  10   0 -19   16.10    6.90
  10   0 -19   20.90    5.30
  10   0 -19   15.40    4.60
 -10   0  19   22.00    5.90
  13   1  -4   37.40    6.30
 -13   1   4   57.79    8.80
  13   1  -4   46.70    8.30
  13  -1  -4   47.50    6.10
 -13  -1   4   49.50    9.40
 -13  -1   4   35.60    7.20
 -13  -1   4   44.10    7.30
  13  -1  -4   36.30    7.10
 -13  -1   4   54.29    6.20
 -11   1   2  124.39   10.20
 -11   1   2   97.79    8.50
 -11   1   2  118.49    9.10
  11   1  -2   91.59    9.90
 -11   1   2  102.59    8.50
  11   1  -2  115.09    8.40
 -11  -1   2  139.49    9.20
 -11  -1   2  116.19    8.80
  11  -1  -2  138.89    9.60
 -11  -1   2  138.89   10.90
 -11  -1   2  120.89    9.30
  11  -1  -2  133.69   11.20
   9   1   0   -1.90    2.10
  -9   1   0   -3.50    2.40
  -9   1   0   -0.30    1.90
  -9   1   0    0.10    3.90
  -9   1   0    0.10    2.20
   9   1   0   -0.20    3.30
  -9   1   0   -0.80    2.40
   9   1   0    4.20    8.60
   9  -1   0   -0.50    2.30
   9  -1   0   -0.60    3.80
  -9  -1   0   -0.10    1.60
  -9  -1   0   -2.80    3.10
  -9  -1   0   -2.00    2.20
  -9  -1   0    0.10    1.90
   7   1   2    7.90    3.50
  -7   1  -2    6.30    1.90
   7   1   2   -0.40    3.90
  -7   1  -2    6.60    2.30
  -7   1  -2    5.70    1.70
   7   1   2    5.90    3.10
  -7   1  -2    2.20    1.40
   7   1   2    5.30    2.10
  -7   1  -2    4.70    1.90
  -7  -1  -2    6.00    2.00
  -7  -1  -2    4.10    1.50
  -7  -1  -2    2.30    1.70
  -7  -1  -2    4.00    1.60
  -7  -1  -2    4.10    1.40
   7  -1   2    2.50    2.80
  -7  -1  -2    7.40    2.60
   5   1   4  216.18   12.40
  -5   1  -4  235.58   10.80
  -5   1  -4  221.48   11.40
  -5   1  -4  234.48   11.30
  -5   1  -4  221.38   11.20
  -5   1  -4  246.88   11.00
   5   1   4  221.68   12.10
   5   1   4  225.58   11.80
  -5   1  -4  231.68   11.20
  -5   1  -4  218.78   11.80
  -5   1  -4  221.48   12.40
  -5  -1  -4  228.18   11.90
  -5  -1  -4  233.08   11.40
   5  -1   4  205.48   12.20
  -5  -1  -4  241.88   11.60
  -5  -1  -4  234.58   11.30
  -5  -1  -4  237.48   11.80
  -5  -1  -4  244.48   11.50
  -5  -1  -4  233.58   11.80
  -5  -1  -4  233.58   12.60
  -3   1  -6  123.59    5.80
  -3   1  -6   96.59    7.00
  -3   1  -6  107.29    6.50
   3   1   6   99.19    6.40
  -3   1  -6  105.49    5.80
  -3   1  -6  112.69    6.30
  -3   1  -6  116.19    5.60
   3  -1   6  102.59    6.40
  -3  -1  -6  106.39    6.20
  -3  -1  -6  114.29    5.70
  -3  -1  -6  115.39    5.90
  -3  -1  -6  111.39    6.10
  -3  -1  -6  104.29    5.80
  -3  -1  -6  119.99    6.20
  -3  -1  -6  106.69    6.10
  -1   1  -8   96.59    5.20
   1   1   8   98.09    6.00
  -1   1  -8   99.79    5.50
  -1  -1  -8  114.39    5.90
  -1  -1  -8  109.39    5.60
  -1  -1  -8  111.69    6.20
   1  -1   8  110.79    6.00
   1   1 -10   49.70    4.30
   1   1 -10   59.99    3.80
  -1   1  10   47.40    5.10
  -1   1  10   51.19    4.40
   1   1 -10   54.89    4.20
   1   1 -10   63.59    3.30
   1   1 -10   64.19    4.10
   1   1 -10   62.09    4.70
   1   1 -10   53.39    3.60
   1   1 -10   57.49    3.60
   1  -1 -10   71.49    4.00
   1  -1 -10   70.09    4.20
   1  -1 -10   74.29    4.10
   1  -1 -10   67.69    4.70
   1  -1 -10   72.19    4.00
  -1  -1  10   67.29    4.50
   1  -1 -10   71.19    4.10
   3   1 -12  198.98   10.70
   3   1 -12  206.38   10.90
  -3   1  12  171.88   11.00
  -3   1  12  189.08   11.00
   3   1 -12  206.58   10.50
   3   1 -12  217.68   11.30
   3   1 -12  202.08   10.40
  -3   1  12  194.08   11.50
   3   1 -12  212.08    9.60
   3   1 -12  202.68   10.40
  -3   1  12  191.58   11.00
  -3   1  12  206.88   11.20
   3  -1 -12  221.28   10.90
   3  -1 -12  223.78   11.90
   3  -1 -12  242.68   11.40
  -3  -1  12  212.28   11.30
  -3  -1  12  217.68   12.70
   3  -1 -12  242.98   11.50
   3  -1 -12  224.78   10.80
   3  -1 -12  220.08   11.00
   3  -1 -12  204.28   11.40
   5   1 -14   45.80    7.90
  -5   1  14   63.79    6.50
  -5   1  14   58.79    5.60
   5   1 -14   56.89    5.90
  -5   1  14   56.79    5.70
  -5   1  14   52.69    5.40
   5   1 -14   62.69    5.00
   5   1 -14   56.89    4.80
   5   1 -14   55.69    5.00
   5   1 -14   51.79    5.50
   5  -1 -14   66.89    4.60
  -5  -1  14   64.89    5.50
   5  -1 -14   65.29    4.80
   5  -1 -14   67.89    4.60
   5  -1 -14   68.29    5.40
  -5  -1  14   57.99    6.10
   5  -1 -14   63.49    6.60
   5  -1 -14   70.19    6.00
  -5  -1  14   69.29    7.00
  -7   1  16   42.60    5.90
  -7   1  16   34.70    5.20
  -7   1  16   44.90    6.00
   7   1 -16   45.70    7.00
   7   1 -16   27.10    4.80
  -7   1  16   51.29    7.00
   7   1 -16   35.10    5.40
   7   1 -16   47.20    5.20
  -7   1  16   38.70    5.30
   7  -1 -16   43.10    5.20
   7  -1 -16   36.20    7.50
   7  -1 -16   49.99    5.10
   7  -1 -16   30.90    6.00
  -7  -1  16   40.40    7.90
   7  -1 -16   46.00    4.80
   7  -1 -16   38.70    4.70
  -7  -1  16   44.70    6.00
  -7  -1  16   52.29    6.50
  -9   1  18    7.00    3.40
   9   1 -18   10.20    5.60
   9   1 -18    8.20    4.90
   9   1 -18    9.80    3.80
  -9   1  18    7.20    4.00
   9   1 -18    4.10    3.70
  -9   1  18   15.80    4.60
   9   1 -18    1.70    3.90
  -9  -1  18    8.60    4.50
   9  -1 -18    4.90    3.30
   9  -1 -18    9.50    3.90
   9  -1 -18   12.40    5.00
  -9  -1  18   14.00    5.10
   9  -1 -18    8.20    2.90
  11   1 -20   -2.20    4.90
 -11   1  20    7.20    4.50
 -11   1  20   -2.10    5.10
  11   1 -20   -5.10    5.60
  11   1 -20   -2.00    3.90
 -11  -1  20    7.20    4.00
  11  -1 -20   13.20    6.00
 -11  -1  20   -8.40    7.00
  11  -1 -20    3.50    3.90
  11  -1 -20   -2.80    4.20
 -12   2   3   -2.40    4.30
  12   2  -3    4.90    3.70
  12   2  -3    8.20    5.20
 -12   2   3   10.20    5.10
 -12  -2   3    0.70    5.80
  12  -2  -3   -1.60    6.90
 -12  -2   3    4.00    3.70
  12  -2  -3   -3.50    3.30
 -12  -2   3   -0.90    2.70
 -12  -2   3    1.60    3.30
 -10   2   1   15.60    4.10
 -10   2   1   19.70    3.60
 -10   2   1   18.80    4.10
 -10   2   1   23.70    4.50
  10   2  -1   20.10    4.50
 -10  -2   1   20.20    4.80
 -10  -2   1   19.30    3.20
  10  -2  -1   26.20    5.10
 -10  -2   1   20.70    3.80
 -10  -2   1   19.90    4.00
  -8   2  -1   10.20    3.00
  -8   2  -1   13.40    2.80
   8   2   1    9.60    4.30
  -8   2  -1   10.60    2.30
   8   2   1   11.20    3.50
   8   2   1   10.70    3.00
   8   2   1   12.10    4.30
  -8   2  -1    7.90    2.90
  -8   2  -1    8.60    3.50
  -8   2  -1   12.50    2.60
  -8  -2  -1   19.90    3.30
  -8  -2  -1   11.90    2.60
  -8  -2  -1    6.50    3.10
  -8  -2  -1    7.40    2.10
  -8  -2  -1   11.00    2.20
  -8  -2  -1   14.50    3.00
  -8  -2  -1   12.50    3.70
   8  -2   1   12.40    3.80
  -8  -2  -1   14.10    2.20
  -6   2  -3   20.10    2.80
   6   2   3   30.20    6.60
  -6   2  -3   27.80    3.80
  -6   2  -3   17.90    3.40
   6   2   3   21.10    3.80
   6   2   3   15.30    2.80
  -6   2  -3   29.80    3.50
  -6   2  -3   26.30    2.90
   6   2   3   25.50    4.40
  -6   2  -3   18.40    4.00
   6   2   3   23.90    4.80
  -6   2  -3   21.30    3.70
  -6  -2  -3   33.10    5.40
  -6  -2  -3   27.80    3.00
  -6  -2  -3   23.40    3.20
  -6  -2  -3   29.70    3.20
  -6  -2  -3   22.40    2.80
  -6  -2  -3   26.80    3.60
  -6  -2  -3   25.70    3.30
   6  -2   3   30.90    5.20
  -6  -2  -3   25.30    3.70
  -4   2  -5  149.69    7.80
  -4   2  -5  162.98    7.80
  -4   2  -5  157.28    8.90
   4   2   5  137.89    9.00
  -4   2  -5  156.38    8.50
   4   2   5  146.59    8.40
  -4   2  -5  132.49    8.00
  -4   2  -5  152.98    9.20
   4   2   5  140.89    9.60
   4   2   5  138.19    7.80
  -4   2  -5  149.88    7.90
   4   2   5  158.88    8.50
  -4  -2  -5  155.88    9.10
  -4  -2  -5  172.08    8.90
  -4  -2  -5  166.38    8.50
  -4  -2  -5  159.48    8.50
  -4  -2  -5  161.58    8.90
  -4  -2  -5  163.68    8.80
  -4  -2  -5  162.08    8.80
  -2   2  -7  847.82   39.00
   2   2   7  824.12   39.00
  -2   2  -7  876.01   39.30
  -2   2  -7  867.11   38.60
   2   2   7  842.12   38.80
  -2   2  -7  902.01   39.60
  -2   2  -7  880.01   39.80
   2   2   7  827.02   39.60
   2   2   7  836.42   39.30
  -2   2  -7  825.92   39.50
  -2  -2  -7  980.90   43.90
  -2  -2  -7  932.01   43.70
  -2  -2  -7  933.51   43.60
   2  -2   7  996.70   43.90
  -2  -2  -7  962.20   44.20
  -2  -2  -7  981.40   44.20
   0   2   9 7035.10  305.97
   0   2  -9 7312.97  306.77
   0   2  -9 6551.84  305.47
   0   2  -9 7215.48  306.57
   0   2  -9 6820.02  305.87
   0   2  -9 6336.87  306.17
   0   2   9 6852.11  306.07
   0  -2  -9 7974.20  350.36
   0  -2  -9 8181.28  350.06
   0  -2   9 8144.58  349.96
   0  -2  -9 7885.91  349.96
   0  -2  -9 7053.39  350.76
   0  -2  -9 8097.39  350.96
   0  -2  -9 7846.81  349.96
   2   2 -11  868.31   42.80
   2   2 -11  885.01   43.10
   2   2 -11  925.91   42.60
   2   2 -11  953.80   43.30
  -2   2  11  877.91   42.60
   2   2 -11  895.71   42.60
  -2   2  11  995.80   42.90
  -2   2  11  917.71   42.40
  -2   2  11  943.11   42.80
   2   2 -11  932.31   42.60
   2   2 -11  935.21   43.20
  -2   2  11  935.91   43.10
   2   2 -11  939.71   42.50
  -2   2  11  901.61   42.50
   2  -2 -11 1168.48   53.99
   2  -2 -11 1263.77   53.89
  -2  -2  11 1148.99   55.29
   2  -2 -11 1156.48   54.89
   2  -2 -11 1185.18   53.49
   2  -2 -11 1217.08   54.39
   2  -2 -11 1194.58   53.69
   4   2 -13  301.77   15.90
   4   2 -13  268.37   15.80
   4   2 -13  302.87   15.20
   4   2 -13  275.67   15.80
  -4   2  13  295.47   15.00
  -4   2  13  302.07   15.30
   4   2 -13  276.97   15.20
   4   2 -13  281.07   15.60
  -4   2  13  294.77   15.90
  -4   2  13  301.57   14.50
   4   2 -13  273.97   15.30
  -4  -2  13  365.06   19.70
   4  -2 -13  372.86   18.30
  -4  -2  13  358.46   19.60
   4  -2 -13  364.66   19.40
   4  -2 -13  401.76   18.10
   4  -2 -13  371.66   17.80
   4  -2 -13  384.06   17.50
  -4  -2  13  320.17   18.30
   4  -2 -13  351.86   17.50
   6   2 -15  151.68   10.10
  -6   2  15  153.18    9.80
  -6   2  15  160.18    8.60
  -6   2  15  156.68   10.20
   6   2 -15  164.28    9.90
  -6   2  15  149.19    9.80
   6   2 -15  148.49   10.40
   6   2 -15  130.69   11.90
   6   2 -15  148.59   10.80
   6   2 -15  137.39   11.00
  -6   2  15  169.68   11.30
  -6  -2  15  194.58   11.10
   6  -2 -15  193.78   10.50
  -6  -2  15  198.78   16.40
  -6  -2  15  192.48   13.20
   6  -2 -15  192.68   10.80
   6  -2 -15  182.58   10.50
   6  -2 -15  200.48   12.00
  -6  -2  15  185.28   12.60
   6  -2 -15  165.98   11.80
  -8   2  17   73.99    9.60
   8   2 -17   77.09    7.60
   8   2 -17   79.19    7.70
  -8   2  17   76.69    7.60
   8   2 -17   73.89    8.00
   8   2 -17   72.19    8.90
   8   2 -17   71.99    8.50
   8   2 -17   53.89   11.00
  -8   2  17   75.09    8.50
  -8   2  17   52.79   10.60
  -8  -2  17   95.69    9.60
   8  -2 -17   81.89    7.40
   8  -2 -17   95.69    7.10
  -8  -2  17  102.69   11.30
  -8  -2  17   91.29    8.20
  -8  -2  17   95.99    8.90
   8  -2 -17   95.39    8.20
   8  -2 -17   96.29    7.60
 -10   2  19   -1.80    4.70
  10   2 -19    2.40    4.90
  10   2 -19    3.30    3.80
 -10  -2  19    0.10    4.70
  10  -2 -19    4.10    4.00
 -10  -2  19   -1.70    4.10
  10  -2 -19   -1.80    2.80
  10  -2 -19   -3.10    4.40
 -11   3   2    2.70    4.10
  11   3  -2    4.30    3.50
 -11   3   2    1.10    2.50
  11   3  -2    5.50    4.40
  11  -3  -2   10.70    6.60
 -11  -3   2    1.90    3.70
 -11  -3   2    7.50    3.50
 -11  -3   2    0.80    3.30
 -11  -3   2    1.00    6.20
  11  -3  -2   -1.40    3.10
   9   3   0   79.79    7.90
  -9   3   0   67.09    8.20
   9   3   0   79.09    6.80
  -9   3   0   63.09    5.40
  -9  -3   0   94.19    6.60
  -9  -3   0   98.59    7.20
  -9  -3   0   93.49    7.60
  -9  -3   0   82.49    6.70
  -9  -3   0  105.89    7.90
   9  -3   0   96.99   12.70
  -9  -3   0   90.79    7.90
  -7   3  -2  286.47   14.40
  -7   3  -2  294.87   14.40
   7   3   2  272.37   16.40
   7   3   2  282.67   15.40
  -7   3  -2  259.07   16.10
  -7  -3  -2  330.17   17.20
  -7  -3  -2  357.06   17.20
  -7  -3  -2  336.87   17.90
  -7  -3  -2  350.76   17.70
  -7  -3  -2  322.97   18.60
  -7  -3  -2  324.17   18.60
  -7  -3  -2  337.27   18.90
  -7  -3  -2  346.47   17.40
   7  -3   2  323.77   17.80
  -5   3  -4   49.80    3.90
   5   3   4   56.19    7.80
   5   3   4   56.29    4.40
  -5   3  -4   48.70    4.00
   5   3   4   48.10    5.50
   5   3   4   50.59    5.10
  -5   3  -4   52.09    5.40
  -5  -3  -4   65.59    5.20
  -5  -3  -4   66.49    4.80
  -5  -3  -4   65.99    5.00
  -5  -3  -4   64.69    5.20
  -5  -3  -4   56.29    4.90
  -5  -3  -4   56.59    5.00
  -5  -3  -4   57.49    5.90
   3   3   6  344.37   16.40
  -3   3  -6  345.87   17.50
   3   3   6  350.06   18.60
   3   3   6  301.37   17.30
   3   3   6  331.17   16.80
   3   3   6  330.37   17.30
   3   3   6  343.27   16.50
  -3   3  -6  343.27   16.00
  -3   3  -6  337.97   16.10
  -3   3  -6  303.27   16.90
  -3  -3  -6  423.86   20.00
  -3  -3  -6  418.16   20.10
  -3  -3  -6  429.26   20.80
  -3  -3  -6  409.96   20.30
  -3  -3  -6  394.56   20.30
  -3  -3  -6  421.06   20.30
  -3  -3  -6  415.66   20.00
   1   3   8   42.00    5.00
  -1   3  -8   46.30    5.30
  -1   3  -8   35.70    5.10
   1   3   8   43.30    6.00
   1   3   8   50.99    4.60
   1   3   8   51.29    4.70
  -1   3  -8   53.49    5.00
   1   3   8   52.49    3.70
  -1   3  -8   42.70    3.40
   1  -3   8   60.19    4.80
  -1  -3  -8   67.79    4.10
  -1  -3  -8   64.89    4.30
  -1  -3  -8   64.39    4.40
  -1  -3  -8   67.99    4.70
   1  -3   8   67.69    4.90
   1   3 -10  475.05   23.00
   1   3 -10  408.26   21.60
  -1   3  10  473.75   22.10
  -1   3  10  426.46   22.40
   1   3 -10  466.15   22.80
  -1   3  10  482.85   22.10
  -1   3  10  441.96   21.90
  -1   3  10  468.95   23.10
   1   3 -10  434.66   22.50
   1   3 -10  444.06   21.90
  -1   3  10  438.76   22.10
   1  -3 -10  601.94   27.30
   1  -3 -10  607.54   28.70
   1  -3 -10  527.25   27.20
   1  -3 -10  591.44   26.90
   1  -3 -10  582.54   28.40
   1  -3 -10  612.44   27.10
   1  -3 -10  593.74   26.90
  -3   3  12   70.29    5.60
  -3   3  12   77.49    5.80
   3   3 -12   64.59    5.90
  -3   3  12   64.99    5.60
   3   3 -12   72.39    6.70
   3   3 -12   52.59    5.90
   3   3 -12   74.39    6.50
   3   3 -12   57.39    6.00
   3   3 -12   78.79    6.10
  -3  -3  12   93.69    9.90
   3  -3 -12   99.39    5.70
   3  -3 -12   85.39    8.20
   3  -3 -12   91.29    6.30
   3  -3 -12   91.69    5.80
  -5   3  14  161.98   10.20
  -5   3  14  167.28    9.30
   5   3 -14  142.69   10.90
   5   3 -14  160.18   10.50
   5   3 -14  154.38   10.80
  -5   3  14  141.79    9.70
   5   3 -14  162.48   10.40
   5   3 -14  151.18   10.90
   5   3 -14  159.18   10.70
  -5   3  14  159.08   11.00
  -5  -3  14  219.28   13.70
  -5  -3  14  201.78   16.80
   5  -3 -14  219.48   11.50
   5  -3 -14  216.58   12.10
   5  -3 -14  194.28   11.90
  -5  -3  14  197.28   17.90
   5  -3 -14  206.38   11.00
   5  -3 -14  217.38   12.20
   7   3 -16   58.29    8.20
  -7   3  16   65.29    6.40
  -7   3  16   57.89    9.10
   7   3 -16   67.49    7.40
   7   3 -16   49.90    8.10
  -7   3  16   58.79   11.00
  -7   3  16   56.59    5.20
   7  -3 -16   91.19    6.40
   7  -3 -16   86.29    6.90
  -7  -3  16   70.19   12.20
   7  -3 -16   73.49    8.40
   9   3 -18   37.50    6.50
  -9   3  18   33.40    6.00
   9   3 -18   26.70    5.60
   9  -3 -18   54.59    6.70
   9  -3 -18   44.30    5.50
  -9  -3  18   31.60    6.10
   9  -3 -18   40.40    6.40
  -9  -3  18   33.50    6.50
  10   4  -1    3.00    4.00
 -10   4   1    5.00    2.30
  10   4  -1    7.60    3.80
  10   4  -1   11.30    4.10
 -10  -4   1    8.00    2.50
 -10  -4   1    3.50    3.90
 -10  -4   1    5.60    3.40
 -10  -4   1    7.40    2.50
 -10  -4   1    4.80    2.80
   8   4   1    5.50    3.30
   8   4   1    6.20    3.20
  -8   4  -1    7.60    1.90
  -8   4  -1   10.00    2.30
  -8  -4  -1    9.70    3.40
  -8  -4  -1   11.50    2.90
  -8  -4  -1   11.40    2.60
  -8  -4  -1   11.50    2.70
  -8  -4  -1    8.80    3.10
  -8  -4  -1   13.40    2.90
   6   4   3  152.68   11.10
   6   4   3  170.88    9.30
   6   4   3  163.48   10.20
   6   4   3  134.99   11.10
  -6   4  -3  163.48    9.00
  -6   4  -3  154.58    9.00
  -6  -4  -3  210.88   11.90
  -6  -4  -3  189.28   15.50
  -6  -4  -3  213.98   12.10
  -6  -4  -3  192.28   11.70
  -6  -4  -3  211.08   12.40
  -6  -4  -3  217.88   12.10
  -6  -4  -3  212.58   12.20
  -4   4  -5  198.78   10.50
   4   4   5  238.08   17.70
   4   4   5  203.48   10.90
   4   4   5  213.68   11.50
   4   4   5  189.68   12.00
  -4   4  -5  184.18   10.30
  -4   4  -5  201.68   12.20
  -4   4  -5  170.48   11.50
   4   4   5  173.78   12.10
  -4  -4  -5  250.27   13.70
   4  -4   5  218.08   16.40
  -4  -4  -5  281.97   13.80
  -4  -4  -5  268.57   15.20
  -4  -4  -5  243.48   14.10
  -4  -4  -5  275.57   14.60
  -4  -4  -5  284.77   14.10
  -4  -4  -5  260.47   14.00
   2   4   7  173.28    9.50
  -2   4  -7  169.18    8.80
   2   4   7  160.38    9.40
   2   4   7  146.99    9.90
   2   4   7  171.18   12.30
   2   4   7  161.58    9.00
   2   4   7  145.89   10.20
  -2   4  -7  161.28   10.50
   2   4   7  150.88    9.30
  -2   4  -7  157.98    8.40
  -2   4  -7  142.29    9.70
  -2  -4  -7  186.48   11.50
  -2  -4  -7  198.08   11.20
  -2  -4  -7  215.18   10.80
  -2  -4  -7  192.58   10.70
  -2  -4  -7  197.48   11.10
   2  -4   7  201.98   13.60
  -2  -4  -7  221.98   11.80
   0   4   9   77.39    8.90
   0   4   9   79.69    6.30
   0   4   9   76.99    7.00
   0   4   9   79.89    6.00
   0   4   9   95.39    6.30
   0   4  -9   87.59    7.20
   0   4   9   78.59    5.50
   0   4  -9   90.49    7.10
   0  -4   9  114.79   10.80
   0  -4  -9  111.79    6.60
   0  -4  -9  114.69    8.40
   0  -4  -9  113.69    6.30
   0  -4  -9  110.69    7.00
   0  -4  -9  120.29    6.70
   0  -4  -9  100.79    7.90
   2   4 -11  232.38   12.70
  -2   4  11  218.28   12.80
   2   4 -11  223.98   13.70
  -2   4  11  241.68   12.80
   2   4 -11  224.38   13.80
  -2   4  11  226.08   12.40
  -2   4  11  215.88   13.00
   2   4 -11  246.68   13.90
  -2  -4  11  317.47   20.50
   2  -4 -11  318.57   16.30
   2  -4 -11  314.97   15.80
   2  -4 -11  306.97   18.40
   2  -4 -11  337.77   17.20
  -4   4  13  643.34   31.10
   4   4 -13  655.43   31.80
   4   4 -13  607.94   31.80
  -4   4  13  629.04   31.50
  -4   4  13  637.04   30.90
   4   4 -13  624.64   31.40
  -4   4  13  633.14   30.70
   4  -4 -13  932.21   41.80
  -4  -4  13  795.22   46.80
   4  -4 -13  924.61   41.50
   4  -4 -13  925.51   41.50
  -4  -4  13  864.31   43.50
   4  -4 -13  901.61   42.50
   6   4 -15    8.80    5.10
   6   4 -15    9.00    3.30
   6   4 -15   13.50    4.40
  -6   4  15   10.50    3.30
  -6   4  15    8.80    3.50
  -6   4  15    8.70    3.80
  -6   4  15    6.00    2.80
   6  -4 -15   11.10    3.90
   6  -4 -15   11.70    2.50
   6  -4 -15   10.10    2.30
  -6  -4  15   11.10    4.50
  -8   4  17    8.40    3.30
   8   4 -17    5.00    4.60
  -8   4  17    0.40    3.90
  -8   4  17   -3.80    4.00
  -8   4  17    1.40    4.50
   8   4 -17   -0.30    3.10
  -8   4  17    2.20    2.40
   8  -4 -17    4.40    3.10
  -8  -4  17    9.80    5.10
   8  -4 -17    1.40    3.00
  -8  -4  17    2.10    3.80
  -9   5   0    4.00    1.70
   9   5   0   14.10    4.60
   9   5   0    2.00    3.80
  -9   5   0    7.30    2.50
  -9  -5   0   11.00    2.80
  -9  -5   0   12.60    2.90
  -9  -5   0   19.20    4.60
  -9  -5   0   16.40    5.30
  -9  -5   0   12.40    3.10
  -7   5  -2    3.50    1.70
   7   5   2   -2.50    3.10
   7   5   2    0.60    3.10
   7   5   2    0.00    3.00
  -7   5  -2    4.00    2.00
   7   5   2   -1.00    3.10
  -7  -5  -2   -0.70    2.40
  -7  -5  -2   -1.30    2.20
  -7  -5  -2    4.60    3.10
  -7  -5  -2    2.00    2.50
  -7  -5  -2    4.60    3.60
  -5   5  -4   79.59    5.50
   5   5   4   61.29    7.20
   5   5   4   76.39    5.90
   5   5   4   81.89    7.30
  -5   5  -4   67.69    5.20
  -5   5  -4   64.39    7.90
   5   5   4   78.29    6.70
   5   5   4   72.49    6.90
  -5  -5  -4  107.89    8.20
  -5  -5  -4  122.99    8.50
  -5  -5  -4  112.89    7.80
  -5  -5  -4  106.19    8.00
  -5  -5  -4  112.29    8.40
  -5  -5  -4  110.49    7.80
  -3   5  -6   -2.10    3.20
   3   5   6    5.00    2.70
   3   5   6    3.80    2.20
  -3   5  -6    1.50    3.10
   3   5   6    0.80    1.90
  -3   5  -6    2.10    1.80
  -3   5  -6    3.80    2.00
   3   5   6   -0.70    2.40
   3   5   6    1.60    2.80
  -3  -5  -6    4.70    2.70
  -3  -5  -6    3.90    2.00
  -3  -5  -6    2.90    1.90
  -3  -5  -6    5.30    2.20
  -3  -5  -6    7.90    4.00
   1   5   8    3.30    1.70
  -1   5  -8    7.40    3.30
   1   5   8    5.10    3.00
  -1   5  -8    4.70    2.90
   1   5   8    5.70    2.70
   1   5   8    4.80    2.10
   1  -5   8   16.00    6.90
  -1  -5  -8    8.50    3.40
  -1  -5  -8    8.00    2.00
  -1  -5  -8    6.80    2.30
  -1  -5  -8   11.30    2.50
  -1   5  10   27.40    5.10
   1   5 -10   29.00    5.50
  -1   5  10   23.60    4.70
  -1   5  10   26.90    3.80
  -1   5  10   27.90    4.90
  -1   5  10   30.30    4.60
   1  -5 -10   41.10    5.60
   1  -5 -10   37.70    4.20
   3   5 -12   28.20    5.60
  -3   5  12   18.60    3.60
  -3   5  12   27.70    4.30
   3   5 -12   20.30    4.20
  -3   5  12   26.60    4.60
   3   5 -12   18.60    3.80
   3  -5 -12   34.90    4.20
   3  -5 -12   37.70    5.50
   3  -5 -12   27.20    4.20
  -3  -5  12   38.90    6.10
  -5   5  14    8.90    2.60
  -5   5  14    6.20    2.90
   5   5 -14   11.10    3.20
   5   5 -14    8.60    3.30
  -5   5  14    8.20    2.70
   5   5 -14   13.90    4.20
   5  -5 -14   12.60    3.10
   5  -5 -14   13.50    2.70
   5  -5 -14   17.20    3.10
  -5  -5  14   15.10    4.80
   7   5 -16    4.10    3.50
   7   5 -16    4.00    5.40
  -7   5  16    5.60    2.30
   7   5 -16    3.20    3.60
  -7   5  16    6.20    3.20
   7  -5 -16    5.20    3.00
  -7  -5  16    9.60    4.40
   7  -5 -16    8.90    3.10
  -7  -5  16    5.80    6.00
   8   6   1    6.30    4.10
  -8   6  -1    0.90    2.60
  -8   6  -1    4.10    2.10
   8   6   1    0.30    3.40
  -8  -6  -1   11.30    4.90
  -8  -6  -1    4.20    2.90
  -8  -6  -1    7.10    3.20
  -8  -6  -1    6.30    2.90
   6   6   3   10.50    4.00
   6   6   3    9.60    3.70
  -6   6  -3    8.90    2.00
  -6   6  -3    7.40    1.90
   6   6   3    6.80    3.30
  -6  -6  -3   14.80    3.60
  -6  -6  -3   16.10    3.10
  -6  -6  -3   19.20    3.40
  -6  -6  -3   14.50    3.70
  -6  -6  -3   12.00    4.70
   4   6   5    6.10    3.40
   4   6   5    9.00    2.80
  -4   6  -5    8.10    2.00
   4   6   5    9.20    3.60
  -4   6  -5   11.00    2.20
  -4   6  -5    2.50    3.90
   4   6   5    7.20    2.20
  -4  -6  -5   13.00    4.10
  -4  -6  -5   11.80    2.80
  -4  -6  -5   16.20    3.20
  -4  -6  -5   14.30    3.40
  -4  -6  -5   16.20    3.60
   2   6   7   30.70    4.40
  -2   6  -7   30.20    5.60
  -2   6  -7   19.70    4.60
   2   6   7   30.80    5.00
   2   6   7   22.20    4.40
  -2   6  -7   25.80    5.50
   2   6   7   37.00    4.20
  -2  -6  -7   31.70    5.50
  -2  -6  -7   49.40    7.60
  -2  -6  -7   50.99    4.80
  -2  -6  -7   42.20    5.10
   0   6   9   47.80    5.20
   0   6  -9   32.60    5.90
   0   6   9   50.69    7.30
   0   6   9   41.60    5.80
   0   6  -9   42.70    5.60
   0  -6  -9   45.00    8.10
   0  -6  -9   56.09    6.10
  -2   6  11   38.20    5.40
   2   6 -11   27.20    4.70
   2   6 -11   29.10    5.90
  -2   6  11   23.60    4.60
   2  -6 -11   54.89    4.80
   2  -6 -11   39.00    5.70
   4   6 -13   -3.60    2.60
  -4   6  13    1.10    2.60
  -4   6  13    2.00    2.30
   4   6 -13    0.10    3.10
   4  -6 -13    5.10    2.10
   4  -6 -13    5.90    3.00
  -4  -6  13    6.00    5.10
  -6   6  15   18.50    3.50
   6   6 -15   15.90    4.00
  -6   6  15   16.50    3.80
   6  -6 -15   12.70    3.40
  -6  -6  15   19.60    5.10
   5   7   4   19.70    5.00
  -5   7  -4   22.60    3.30
  -5  -7  -4   49.60    6.90
  -5  -7  -4   48.30    5.50
  -5  -7  -4   39.50    5.30
  -3   7  -6    6.30    3.50
  -3   7  -6    9.40    4.00
   3   7   6    7.00    5.00
  -3  -7  -6   12.60    3.00
  -3  -7  -6    3.60    3.40
  -3  -7  -6    9.60    3.70
  -1   7  -8    7.30    3.10
   1   7   8    4.40    2.90
  -1   7  -8    1.00    2.90
   1   7   8    3.90    3.00
  -1  -7  -8    4.90    2.30
  -1  -7  -8    4.50    4.20
   1   7 -10   16.30    3.70
  -1   7  10   18.40    3.30
   1   7 -10   15.90    3.60
  -1   7  10   11.30    3.30
   1  -7 -10   21.50    4.10
   1  -7 -10   19.80    4.60
  -3   7  12    0.30    2.40
   3   7 -12   -1.60    3.10
   3   7 -12    2.00    3.30
  -3   7  12    1.50    2.70
   3  -7 -12    7.20    3.00
  -3  -7  12    0.30    5.50
  12   0  -2   -0.10    2.80
 -12   0   2    4.10    3.80
  12   0  -2    2.20    5.80
 -12   0   2   -0.40    3.30
 -12   0   2    5.30    3.50
 -12   0   2    3.80    4.20
 -10   0   0   -0.60    2.10
  10   0   0    4.00    4.10
 -10   0   0   -1.10    2.60
 -10   0   0    2.60    2.80
  -8   0  -2   72.29    5.60
  -8   0  -2   62.29    5.70
  -8   0  -2   57.99    4.80
  -8   0  -2   63.79    4.70
  -8   0  -2   67.89    6.70
   8   0   2   67.29    5.80
   8   0   2   57.09    6.70
  -6   0  -4  244.68   11.50
  -6   0  -4  251.47   11.60
  -6   0  -4  242.28   11.90
  -6   0  -4  242.18   12.50
   6   0   4  235.38   13.10
  -6   0  -4  254.87   11.90
  -6   0  -4  238.78   11.40
   6   0   4  221.98   13.00
  -6   0  -4  232.08   11.80
  -6   0  -4  228.88   13.20
  -6   0  -4  231.68   12.20
  -4   0  -6  248.18   13.40
   4   0   6  260.47   12.80
  -4   0  -6  238.28   12.30
  -4   0  -6  259.47   11.90
  -4   0  -6  253.07   11.90
  -4   0  -6  242.68   12.70
  -4   0  -6  274.07   12.10
  -4   0  -6  261.67   12.30
  -4   0  -6  230.88   12.10
  -4   0  -6  256.57   12.00
  -2   0  -8  413.16   18.60
  -2   0  -8  416.46   18.30
  -2   0  -8  397.56   18.20
   2   0   8  359.06   18.70
  -2   0  -8  387.36   17.90
   0   0  10 1985.90   88.29
   0   0 -10 2006.60   87.69
   0   0 -10 1940.81   87.79
   0   0 -10 1718.03   87.49
   0   0 -10 2053.69   87.59
   0   0 -10 2003.40   87.29
   0   0 -10 2018.00   87.89
   2   0 -12   11.50    1.60
   2   0 -12   11.90    2.40
   2   0 -12   15.10    2.20
   2   0 -12   11.40    1.80
  -2   0  12   10.70    2.40
  -2   0  12   11.30    2.60
   2   0 -12   11.50    2.00
   2   0 -12   12.60    1.90
  -2   0  12    6.90    2.40
   2   0 -12   10.30    2.40
   2   0 -12   15.40    2.30
   4   0 -14  426.16   20.80
  -4   0  14  454.45   21.80
  -4   0  14  422.66   21.30
  -4   0  14  451.55   21.30
   4   0 -14  411.46   21.40
   4   0 -14  396.36   22.00
   4   0 -14  431.96   20.80
   4   0 -14  407.86   21.00
   4   0 -14  455.55   21.30
   4   0 -14  441.46   20.60
   4   0 -14  435.16   21.60
   6   0 -16   27.60    5.50
   6   0 -16   30.10    4.30
  -6   0  16   40.00    5.70
   6   0 -16   28.70    4.20
   6   0 -16   26.90    4.10
   6   0 -16   32.70    4.10
  -6   0  16   23.70    4.20
  -6   0  16   25.80    6.40
   6   0 -16   35.60    5.20
  -6   0  16   33.60    5.70
   8   0 -18   20.50    5.60
   8   0 -18   11.70    4.10
   8   0 -18   28.70    5.30
  -8   0  18   24.00    8.40
   8   0 -18   15.90    3.70
  -8   0  18   24.20    4.90
   8   0 -18   21.60    6.70
  -8   0  18   24.90    5.00
   8   0 -18   18.20    6.00
 -10   0  20   -0.50    5.10
 -10   0  20    0.50    3.30
  10   0 -20    4.80    3.90
  10   0 -20   -6.10    4.40
  13   1  -3   21.60    5.80
 -13   1   3   18.80    5.70
  13   1  -3   18.40    3.90
 -13  -1   3   13.90    4.10
  13  -1  -3   19.50    6.60
 -13  -1   3   17.80    4.50
  13  -1  -3   13.90    3.50
 -13  -1   3   16.70    6.00
 -11   1   1    6.10    3.40
  11   1  -1    8.10    3.00
 -11   1   1    6.90    3.80
 -11   1   1   10.10    3.30
 -11   1   1    5.90    4.00
  11   1  -1    9.70    4.40
 -11  -1   1   14.10    3.50
  11  -1  -1   11.00    4.80
 -11  -1   1   11.70    3.60
 -11  -1   1    8.60    2.90
  -9   1  -1  233.98   14.10
  -9   1  -1  208.58   11.50
   9   1   1  227.28   22.20
   9   1   1  240.88   12.90
  -9   1  -1  204.18   12.30
   9   1   1  218.68   14.10
  -9   1  -1  191.78   12.90
  -9   1  -1  225.08   12.80
  -9   1  -1  218.68   15.60
  -9  -1  -1  228.18   13.60
  -9  -1  -1  247.08   13.80
   9  -1   1  256.47   14.10
  -9  -1  -1  229.58   13.00
  -9  -1  -1  242.38   14.90
   9  -1   1  249.58   14.80
  -7   1  -3   86.59    6.10
  -7   1  -3   83.59    5.60
   7   1   3   67.99    9.10
  -7   1  -3   83.49    5.30
   7   1   3   85.39    8.00
   7   1   3   89.79    6.30
  -7   1  -3   82.89    6.90
  -7   1  -3   86.79    5.80
   7   1   3   73.19    7.10
  -7  -1  -3   88.49    6.40
  -7  -1  -3   77.09    7.10
  -7  -1  -3   97.49    5.50
  -7  -1  -3   81.89    5.80
  -7  -1  -3   91.89    5.30
  -7  -1  -3   86.59    6.20
  -7  -1  -3   86.59    5.50
   7  -1   3   80.39    7.50
  -7  -1  -3   91.99    5.70
  -5   1  -5   55.29    3.50
  -5   1  -5   45.70    4.80
  -5   1  -5   47.60    3.80
   5   1   5   44.00    5.20
  -5   1  -5   48.70    3.50
  -5   1  -5   47.80    3.70
  -5   1  -5   55.49    3.20
  -5   1  -5   53.39    3.60
   5   1   5   49.10    4.20
  -5   1  -5   45.60    3.60
  -5   1  -5   47.00    4.10
   5  -1   5   45.90    7.30
  -5  -1  -5   51.19    5.20
  -5  -1  -5   50.39    3.50
  -5  -1  -5   41.70    3.90
  -5  -1  -5   47.50    3.30
  -5  -1  -5   52.49    3.50
  -5  -1  -5   48.90    3.80
  -5  -1  -5   48.80    3.50
  -5  -1  -5   49.10    3.70
  -3   1  -7  360.36   18.60
  -3   1  -7  384.36   17.30
  -3   1  -7  398.06   18.00
   3   1   7  359.56   17.80
  -3   1  -7  364.16   17.30
  -3   1  -7  400.56   17.50
   3   1   7  348.77   17.90
  -3   1  -7  353.06   18.00
  -3  -1  -7  389.36   17.90
  -3  -1  -7  382.46   18.40
  -3  -1  -7  375.16   18.50
  -3  -1  -7  397.16   17.90
  -3  -1  -7  399.56   18.10
  -3  -1  -7  380.16   18.30
  -3  -1  -7  355.86   18.10
  -3  -1  -7  397.16   18.30
  -1   1  -9  710.83   32.10
   1   1   9  665.53   32.40
  -1   1  -9  717.43   32.90
  -1   1  -9  708.73   32.80
  -1   1  -9  731.43   32.30
  -1   1  -9  688.03   32.20
  -1  -1  -9  651.73   33.30
  -1  -1  -9  743.83   33.60
  -1  -1  -9  789.42   33.20
  -1  -1  -9  764.02   33.40
  -1  -1  -9  755.92   33.00
  -1  -1  -9  709.83   33.20
  -1  -1  -9  710.83   33.00
   1  -1   9  708.63   33.30
   1   1 -11   68.89    4.80
   1   1 -11   79.99    5.40
   1   1 -11   65.29    7.20
   1   1 -11   76.59    4.00
  -1   1  11   61.19    5.80
  -1   1  11   81.29    5.20
   1   1 -11   71.09    4.60
   1   1 -11   71.39    4.40
   1   1 -11   72.29    4.30
   1   1 -11   71.29    5.00
   1   1 -11   72.89    4.90
   1  -1 -11   89.19    4.70
  -1  -1  11   75.79    5.20
   1  -1 -11   83.19    4.80
   1  -1 -11   76.99    5.20
   1  -1 -11   81.79    4.50
   1  -1 -11   83.79    4.70
   1  -1 -11   81.59    4.60
   1  -1 -11   82.59    4.90
   3   1 -13  122.79    7.00
   3   1 -13  116.99    6.90
   3   1 -13  137.89    9.20
   3   1 -13  115.29    7.70
  -3   1  13  116.49    8.10
  -3   1  13  110.69    7.60
   3   1 -13  117.39    7.40
   3   1 -13  125.89    6.10
   3   1 -13  131.69    8.10
  -3   1  13  100.59    7.90
  -3   1  13  110.79    7.70
   3   1 -13  125.79    7.50
   3   1 -13  117.89    7.00
   3  -1 -13  132.49    8.00
   3  -1 -13  108.69    7.50
   3  -1 -13  135.99    7.50
   3  -1 -13  136.19    6.80
   3  -1 -13  122.49    8.00
   3  -1 -13  141.49    7.40
  -3  -1  13  132.59    9.10
   3  -1 -13  134.09    7.00
  -3  -1  13  128.09    7.80
   3  -1 -13  130.79    6.80
  -5   1  15   79.39    7.00
   5   1 -15   86.09    6.20
   5   1 -15   83.59    5.90
   5   1 -15   65.09    6.90
   5   1 -15   64.99    8.50
  -5   1  15   82.29    6.80
   5   1 -15   80.69    6.00
  -5   1  15   83.49    6.60
   5   1 -15   82.49    6.80
   5   1 -15   77.39    6.00
  -5   1  15   86.39    7.70
  -5  -1  15   97.19    7.50
   5  -1 -15   85.89    5.60
   5  -1 -15   84.89    7.60
   5  -1 -15   88.49    5.70
  -5  -1  15   78.39    8.10
   5  -1 -15   92.79    6.50
  -5  -1  15   87.49    6.90
   5  -1 -15   90.69    5.90
   5  -1 -15   79.19    6.80
   7   1 -17   24.90    4.70
   7   1 -17   18.60    4.10
  -7   1  17   22.30    3.90
   7   1 -17   19.70    4.70
  -7   1  17   27.30    5.60
   7   1 -17   25.90    5.70
   7   1 -17   31.20    5.40
  -7   1  17   20.40    4.00
  -7   1  17   34.70    6.10
   7   1 -17   14.20    4.50
  -7   1  17   33.50    6.50
   7  -1 -17   34.10    5.00
  -7  -1  17   29.40    6.00
  -7  -1  17   29.40    6.40
  -7  -1  17   20.20    5.30
   7  -1 -17   34.90    4.70
   7  -1 -17   27.60    5.40
   7  -1 -17   34.90    4.20
   7  -1 -17   33.20    4.60
   9   1 -19  107.09   11.40
  -9   1  19  131.59    9.20
   9   1 -19  100.99    9.10
   9   1 -19  111.89    9.70
   9   1 -19  108.49    9.40
  -9   1  19  134.39   11.30
  -9  -1  19  114.89   11.50
  -9  -1  19  146.89   12.40
   9  -1 -19  127.59   11.10
  -9  -1  19  144.49   10.70
   9  -1 -19  127.99    9.90
   9  -1 -19  134.49    9.70
   9  -1 -19  131.69    9.10
  11   1 -21    5.80    4.10
 -11   1  21    0.00    5.10
 -11   1  21    0.30    4.80
 -11  -1  21    3.90    4.00
  11  -1 -21   -4.20    4.20
 -11  -1  21    6.90    8.10
  11  -1 -21    5.20    4.20
  12   2  -2    4.50    4.90
  12   2  -2   13.10    3.60
 -12   2   2   15.70    4.90
  12  -2  -2   10.70    4.20
 -12  -2   2   16.30    4.10
  12  -2  -2   17.30    7.60
 -12  -2   2   11.80    3.50
 -12  -2   2   20.40    4.20
 -12  -2   2   20.70    7.10
 -10   2   0  109.89    9.20
 -10   2   0   69.99    8.30
 -10   2   0   91.79    6.20
  10   2   0  114.79    9.50
 -10   2   0   80.49    7.50
  10   2   0   93.39    7.50
 -10  -2   0  117.99   10.50
  10  -2   0  122.49    8.80
 -10  -2   0  115.79    8.80
  10  -2   0  105.79   10.40
 -10  -2   0  121.29    7.10
 -10  -2   0  118.59    8.80
 -10  -2   0  106.79    7.80
   8   2   2   44.60    5.60
  -8   2  -2   46.10    5.00
  -8   2  -2   44.80    5.70
  -8   2  -2   55.69    6.30
   8   2   2   56.79    6.90
   8   2   2   55.39    6.20
  -8   2  -2   46.20    4.30
  -8   2  -2   37.10    5.50
  -8   2  -2   53.29    5.80
  -8   2  -2   47.60    4.40
   8  -2   2   60.19    7.40
  -8  -2  -2   43.50    6.50
  -8  -2  -2   59.39    4.70
  -8  -2  -2   57.79    7.10
  -8  -2  -2   64.89    4.70
  -8  -2  -2   57.89    5.60
  -8  -2  -2   54.69    5.40
  -8  -2  -2   60.99    4.80
  -6   2  -4   50.49    4.10
  -6   2  -4   52.29    5.00
   6   2   4   57.59    6.10
  -6   2  -4   51.79    4.80
   6   2   4   50.09    5.30
   6   2   4   62.39    7.70
  -6   2  -4   56.89    4.10
  -6   2  -4   56.39    5.80
  -6   2  -4   47.00    4.60
  -6  -2  -4   56.69    6.60
   6  -2   4   53.29    7.00
  -6  -2  -4   64.69    4.60
  -6  -2  -4   53.69    5.10
  -6  -2  -4   62.89    5.00
  -6  -2  -4   61.39    4.70
  -6  -2  -4   64.59    5.00
  -6  -2  -4   64.89    4.60
  -6  -2  -4   62.59    4.30
  -4   2  -6   95.59    6.00
   4   2   6   92.49    6.90
  -4   2  -6   91.29    5.40
  -4   2  -6   95.69    5.80
  -4   2  -6   96.19    6.30
  -4   2  -6   83.09    6.50
   4   2   6   88.09    7.30
   4   2   6   99.29    6.10
  -4   2  -6   96.89    6.10
  -4   2  -6  108.89    5.50
   4   2   6   91.09    6.40
  -4   2  -6   76.99    7.00
  -4   2  -6  100.99    7.00
  -4  -2  -6  104.29    6.00
  -4  -2  -6  109.99    6.70
  -4  -2  -6  101.29    6.30
  -4  -2  -6  109.29    6.40
  -4  -2  -6  106.79    6.30
  -4  -2  -6   90.49    8.90
  -4  -2  -6  105.69    6.20
  -4  -2  -6  106.69    6.00
  -2   2  -8 1057.29   48.30
  -2   2  -8 1066.19   48.50
   2   2   8  999.40   48.30
   2   2   8 1003.90   48.00
   2   2   8 1075.69   47.80
  -2   2  -8 1027.00   47.20
  -2   2  -8 1094.09   48.30
  -2   2  -8 1053.89   47.70
  -2  -2  -8 1214.08   56.09
  -2  -2  -8 1216.38   55.49
  -2  -2  -8 1269.57   55.49
  -2  -2  -8 1278.47   56.59
   2  -2   8 1169.48   55.69
  -2  -2  -8 1235.38   55.89
  -2  -2  -8 1231.98   55.69
   0   2  10  658.23   34.90
   0   2 -10  748.03   34.60
   0   2 -10  715.03   34.00
   0   2 -10  698.93   34.80
   0   2 -10  800.22   35.30
   0   2 -10  801.72   35.50
   0   2  10  771.72   34.80
   0   2  10  780.02   34.70
   0  -2 -10  955.70   41.10
   0  -2  10  829.22   41.60
   0  -2 -10  967.70   41.10
   0  -2 -10  847.32   41.30
   0  -2 -10  853.01   42.10
   0  -2 -10  982.20   41.60
   0  -2 -10  934.11   42.10
   2   2 -12  844.72   38.90
   2   2 -12  781.22   38.00
  -2   2  12  776.42   38.20
   2   2 -12  849.91   39.10
   2   2 -12  795.42   38.10
  -2   2  12  817.52   38.00
  -2   2  12  830.12   38.40
   2   2 -12  783.72   38.70
   2   2 -12  824.92   38.20
  -2   2  12  873.11   38.80
   2   2 -12  775.02   38.10
  -2   2  12  881.01   38.60
  -2   2  12  831.92   38.20
   2  -2 -12 1023.00   47.20
   2  -2 -12 1003.80   48.40
   2  -2 -12 1052.09   47.20
   2  -2 -12 1014.60   47.40
   2  -2 -12 1075.79   47.90
   2  -2 -12 1118.39   47.40
  -2  -2  12  991.70   48.80
   2  -2 -12 1046.10   47.00
   4   2 -14    3.40    2.30
  -4   2  14    1.40    2.10
   4   2 -14    2.00    2.50
   4   2 -14    3.20    2.50
  -4   2  14    2.90    2.50
   4   2 -14    8.90    3.50
  -4   2  14    4.50    2.40
   4   2 -14    5.70    2.60
   4   2 -14    9.90    3.40
   4  -2 -14    5.10    1.60
  -4  -2  14    5.50    2.80
   4  -2 -14    7.70    1.50
   4  -2 -14    6.70    1.80
  -4  -2  14    8.60    3.80
   4  -2 -14   11.30    3.00
   4  -2 -14    7.30    1.50
   4  -2 -14    9.40    2.20
   6   2 -16   84.69    8.20
   6   2 -16   75.49    7.50
   6   2 -16   95.89    7.40
  -6   2  16   81.79    7.30
   6   2 -16   59.49   10.00
  -6   2  16   75.29    7.50
   6   2 -16   83.59    7.30
  -6   2  16   93.69    7.50
   6   2 -16   72.49    8.40
   6   2 -16   75.69    8.30
  -6   2  16   85.99    8.30
   6  -2 -16  100.99    7.10
  -6  -2  16  106.99    9.30
  -6  -2  16  112.59   10.10
   6  -2 -16   95.79    8.80
   6  -2 -16  100.79    6.70
  -6  -2  16   81.29   14.30
   6  -2 -16   96.49    7.80
  -6  -2  16  111.29    8.70
   6  -2 -16  108.49    6.90
   8   2 -18  107.19    9.00
  -8   2  18  104.89    9.00
   8   2 -18   97.29    9.10
  -8   2  18  102.99    9.00
   8   2 -18  100.59    9.20
  -8   2  18  114.89   10.20
  -8   2  18  113.39    9.00
   8   2 -18   86.79    9.80
   8   2 -18  105.19   10.10
  -8  -2  18  134.69   13.00
   8  -2 -18  130.19    9.40
   8  -2 -18  130.59    8.80
   8  -2 -18  135.59    9.10
  -8  -2  18  126.89   12.50
  -8  -2  18  141.29   10.10
   8  -2 -18  131.39   10.10
  -8  -2  18  143.59   10.80
  10   2 -20    0.30    5.00
  10   2 -20    1.80    3.70
 -10   2  20   -2.30    4.70
  10  -2 -20    2.50    3.10
 -10  -2  20   -2.10    3.90
  10  -2 -20    9.60    4.90
 -10  -2  20    1.80    6.40
  10  -2 -20   -0.70    3.90
  11   3  -1   -1.10    3.40
 -11   3   1    2.30    2.50
  11   3  -1   -1.80    3.90
  11  -3  -1    9.20    3.70
 -11  -3   1    7.70    2.70
 -11  -3   1    2.80    6.80
 -11  -3   1    2.20    3.50
 -11  -3   1   11.00    3.80
  -9   3  -1  279.27   16.10
  -9   3  -1  321.27   16.10
   9   3   1  345.37   18.80
  -9   3  -1  330.07   18.70
   9   3   1  312.07   17.20
  -9  -3  -1  437.46   20.50
  -9  -3  -1  373.76   20.40
  -9  -3  -1  371.76   20.50
  -9  -3  -1  421.06   21.40
  -9  -3  -1  395.76   21.20
  -9  -3  -1  425.06   20.00
  -9  -3  -1  391.86   24.30
  -7   3  -3  272.17   13.70
  -7   3  -3  267.47   15.80
  -7   3  -3  258.97   15.00
  -7   3  -3  256.87   13.70
   7   3   3  287.37   16.20
  -7   3  -3  236.28   15.10
   7   3   3  278.17   15.10
  -7  -3  -3  349.77   18.70
  -7  -3  -3  342.17   17.80
  -7  -3  -3  363.26   18.60
  -7  -3  -3  341.47   19.80
  -7  -3  -3  375.06   18.20
  -7  -3  -3  326.57   19.20
  -7  -3  -3  355.16   18.30
  -7  -3  -3  376.46   18.00
   5   3   5  412.16   20.00
  -5   3  -5  419.56   21.10
   5   3   5  428.06   19.60
   5   3   5  380.26   22.80
  -5   3  -5  409.16   19.50
  -5   3  -5  341.17   21.90
  -5   3  -5  431.76   19.50
   5   3   5  412.76   20.40
   5   3   5  394.36   21.10
  -5  -3  -5  483.45   24.70
  -5  -3  -5  516.45   24.10
  -5  -3  -5  470.35   23.60
  -5  -3  -5  503.55   24.10
  -5  -3  -5  495.55   23.70
  -5  -3  -5  480.65   24.00
  -5  -3  -5  492.95   24.00
   3   3   7    3.90    2.50
  -3   3  -7    3.80    2.50
   3   3   7   -2.00    2.10
  -3   3  -7    1.50    1.50
   3   3   7    1.20    2.70
   3   3   7   -0.60    2.90
  -3   3  -7    4.10    2.30
  -3   3  -7   -1.30    1.20
   3   3   7    4.20    1.60
  -3   3  -7   -4.30    2.50
  -3  -3  -7   -1.30    1.40
  -3  -3  -7   -0.70    1.30
  -3  -3  -7    4.50    2.10
  -3  -3  -7    2.10    1.60
  -3  -3  -7    1.40    1.20
  -3  -3  -7    0.70    1.10
   1   3   9  264.17   13.50
   1   3   9  281.87   13.20
  -1   3  -9  246.28   13.30
   1   3   9  251.87   14.30
  -1   3  -9  265.77   14.60
  -1   3  -9  259.57   14.20
   1   3   9  274.37   14.00
   1   3   9  277.87   15.30
   1   3   9  275.47   13.80
  -1   3  -9  263.37   12.60
  -1   3  -9  222.08   13.70
  -1  -3  -9  352.66   16.80
  -1  -3  -9  355.66   17.90
  -1  -3  -9  350.96   17.10
  -1  -3  -9  357.66   16.90
  -1  -3  -9  358.26   17.40
  -1   3  11  117.69    7.40
  -1   3  11  121.69    7.50
   1   3 -11  110.39    8.00
  -1   3  11  106.19    7.90
   1   3 -11  109.49    8.00
   1   3 -11  115.89    7.50
  -1   3  11  127.39    8.60
  -1   3  11  112.59    8.10
  -1   3  11  107.39    7.90
   1  -3 -11  151.48    7.90
   1  -3 -11  145.69    7.90
   1  -3 -11  155.48    8.20
   1  -3 -11  154.58    9.00
  -1  -3  11  141.89   10.70
   1  -3 -11  146.09    8.30
   1  -3 -11  155.18    7.70
   1  -3 -11  151.48    9.60
   3   3 -13  214.88   13.10
   3   3 -13  214.18   13.50
   3   3 -13  214.08   12.40
   3   3 -13  204.08   13.00
  -3   3  13  209.88   12.20
  -3   3  13  220.58   12.10
   3   3 -13  218.98   13.20
  -3   3  13  214.58   12.40
  -3   3  13  250.87   13.30
   3   3 -13  229.58   12.60
   3  -3 -13  270.57   16.90
   3  -3 -13  314.17   15.20
   3  -3 -13  316.47   15.80
  -3  -3  13  287.77   17.60
   3  -3 -13  313.97   15.00
   5   3 -15    8.10    4.00
   5   3 -15   14.40    4.10
   5   3 -15    9.30    3.30
  -5   3  15   10.20    3.00
  -5   3  15   10.30    3.20
   5   3 -15    3.90    3.70
  -5   3  15    9.80    3.70
  -5   3  15   10.60    2.70
   5   3 -15    4.70    3.40
   5   3 -15    9.00    3.60
  -5  -3  15    3.60    5.70
   5  -3 -15    9.40    2.10
   5  -3 -15   15.80    3.30
   5  -3 -15   10.20    2.10
  -5  -3  15   16.40    4.20
  -5  -3  15    1.10    6.00
   5  -3 -15   12.70    2.50
  -7   3  17   74.19    7.10
   7   3 -17   80.39    8.20
   7   3 -17   75.29    8.40
  -7   3  17   68.89    7.60
   7   3 -17   69.39    9.00
  -7   3  17   72.59    6.10
  -7   3  17   76.09    6.90
   7   3 -17   69.59    7.10
  -7  -3  17  114.39   10.00
   7  -3 -17  103.49    7.20
   7  -3 -17   92.99    7.60
   7  -3 -17   99.49    7.00
  -9   3  19   84.19    9.30
   9   3 -19   63.69    7.90
   9   3 -19   78.99    8.60
   9  -3 -19   70.49    7.70
  -9  -3  19   89.29   10.30
   9  -3 -19   91.89    7.30
   9  -3 -19   86.19    8.50
 -10   4   0   77.49    5.60
  10   4   0   64.99    7.30
  10   4   0   64.69    8.10
  10  -4   0  112.69    9.80
 -10  -4   0  126.89    7.60
 -10  -4   0  126.49    8.30
 -10  -4   0  108.79    9.30
 -10  -4   0  138.99    9.80
   8   4   2   65.59    6.40
  -8   4  -2   58.79    4.90
   8   4   2   42.80    7.20
   8   4   2   71.29    7.50
  -8   4  -2   57.89    4.70
  -8  -4  -2   86.99    6.60
  -8  -4  -2   86.59    7.70
  -8  -4  -2   98.99    7.70
  -8  -4  -2   83.69    6.90
  -8  -4  -2   82.49    6.80
  -8  -4  -2   94.09    7.10
   6   4   4   43.40    4.90
   6   4   4   31.60    5.80
  -6   4  -4   43.70    3.90
  -6   4  -4   40.30    4.00
   6   4   4   47.10    5.30
   6   4   4   38.60    5.90
  -6   4  -4   32.00    5.10
  -6  -4  -4   58.19    5.50
  -6  -4  -4   53.29    5.70
  -6  -4  -4   57.09    5.80
  -6  -4  -4   47.60    5.20
  -6  -4  -4   63.29    5.30
   4   4   6    9.70    2.20
  -4   4  -6   14.40    2.90
  -4   4  -6   12.70    2.10
  -4   4  -6    5.20    3.70
  -4   4  -6   13.10    3.40
   4   4   6   11.30    2.80
   4   4   6   12.00    3.30
   4   4   6   12.10    3.30
  -4  -4  -6   20.30    4.10
  -4  -4  -6    9.00    2.90
   4  -4   6    3.60    5.30
  -4  -4  -6   12.90    2.50
  -4  -4  -6   16.90    3.40
  -4  -4  -6   16.40    3.10
  -4  -4  -6   11.90    3.00
  -4  -4  -6   19.00    3.10
   2   4   8   10.60    2.20
  -2   4  -8    5.80    2.20
  -2   4  -8    5.90    3.00
   2   4   8    9.60    2.10
  -2   4  -8    7.20    2.80
  -2   4  -8    5.70    1.70
   2   4   8   13.10    2.90
   2   4   8    7.70    2.80
   2   4   8   15.10    4.60
  -2  -4  -8   11.50    2.70
  -2  -4  -8   20.30    3.60
  -2  -4  -8   16.70    2.60
  -2  -4  -8   13.90    2.90
  -2  -4  -8   13.00    2.40
  -2  -4  -8   10.90    2.00
   0   4  10    7.40    4.30
   0   4 -10    7.00    2.80
   0   4  10    9.90    2.60
   0   4 -10    8.90    3.20
   0   4  10    8.60    2.90
   0   4  10    8.40    2.80
   0   4  10    9.20    2.60
   0  -4 -10   11.10    3.10
   0  -4 -10   11.50    2.30
   0  -4 -10   17.70    3.90
   0  -4 -10   18.60    2.60
   0  -4 -10   11.90    2.00
   0  -4 -10   13.50    2.50
  -2   4  12  522.65   26.20
  -2   4  12  521.85   26.60
  -2   4  12  527.55   26.00
   2   4 -12  519.35   27.40
   2   4 -12  575.94   27.70
   2   4 -12  512.55   27.40
   2   4 -12  545.75   26.30
  -2   4  12  546.85   26.50
   2  -4 -12  782.52   36.40
   2  -4 -12  784.92   37.20
   2  -4 -12  776.02   35.90
  -2  -4  12  733.53   40.40
   4   4 -14  345.87   19.60
   4   4 -14  344.17   20.50
  -4   4  14  364.36   19.30
  -4   4  14  377.56   18.80
  -4   4  14  361.86   19.10
   4   4 -14  366.26   20.00
  -4   4  14  379.36   19.80
   4   4 -14  324.47   20.00
   4   4 -14  399.76   20.00
  -4  -4  14  489.75   27.70
   4  -4 -14  544.15   26.70
   4  -4 -14  545.25   25.60
   4  -4 -14  541.95   25.70
   4  -4 -14  536.95   25.90
   6   4 -16   85.99    8.20
  -6   4  16  102.49    8.10
  -6   4  16   91.69    7.40
  -6   4  16  101.09    8.90
   6   4 -16   88.89    9.10
   6   4 -16   89.89    9.20
  -6   4  16   93.49    6.70
   6   4 -16   91.59    8.30
   6  -4 -16  131.29    8.10
   6  -4 -16  121.89   10.50
  -6  -4  16  131.19   11.00
   6  -4 -16  127.79    8.60
   6  -4 -16  132.69    8.00
  -8   4  18   15.30    4.00
   8   4 -18   12.50    4.00
  -8   4  18   18.40    4.90
   8   4 -18   20.40    5.20
   8  -4 -18   15.60    3.40
  -8  -4  18   21.60    6.00
   8  -4 -18   27.10    5.40
  -8  -4  18   25.80    4.90
   8  -4 -18   26.40    5.20
  -9   5  -1   15.40    3.00
   9   5   1   28.60    5.40
  -9   5  -1   22.10    3.50
   9   5   1   21.10    5.20
  -9  -5  -1   35.80    5.20
  -9  -5  -1   42.40    6.90
  -9  -5  -1   31.80    5.10
  -9  -5  -1   42.80    7.80
  -9  -5  -1   36.30    4.70
   9  -5   1   25.80    5.00
   7   5   3    3.10    3.30
  -7   5  -3    5.40    1.90
   7   5   3    7.20    3.10
  -7   5  -3    5.60    1.70
   7   5   3   10.10    3.60
  -7  -5  -3    9.50    3.70
  -7  -5  -3   13.10    3.80
  -7  -5  -3    9.90    3.30
  -7  -5  -3   12.90    2.90
  -7  -5  -3   10.80    3.00
  -7  -5  -3    8.00    2.90
  -5   5  -5   35.90    6.90
  -5   5  -5   48.40    4.30
   5   5   5   40.10    6.00
   5   5   5   45.90    6.30
   5   5   5   42.50    5.90
   5   5   5   52.59    5.10
  -5   5  -5   57.99    4.50
  -5  -5  -5   77.19    6.20
  -5  -5  -5   69.99    6.50
  -5  -5  -5   63.19    6.00
  -5  -5  -5   69.59    5.90
  -5  -5  -5   73.79    7.50
  -5  -5  -5   66.89   10.10
   3   5   7    3.30    2.70
  -3   5  -7    1.60    3.30
   3   5   7    6.80    2.50
  -3   5  -7    3.50    2.00
  -3   5  -7    7.60    3.30
   3   5   7    5.90    2.00
  -3   5  -7    3.10    1.90
   3   5   7   10.10    3.00
   3   5   7    9.90    3.20
  -3  -5  -7    9.30    2.40
  -3  -5  -7   14.50    3.10
  -3  -5  -7    8.40    2.50
  -3  -5  -7    7.20    2.40
   1   5   9   69.59    6.20
   1   5   9   59.69    6.70
  -1   5  -9   60.09    6.80
   1   5   9   57.59    6.40
   1   5   9   68.79    5.60
   1   5   9   59.69    5.50
  -1   5  -9   65.79    7.00
  -1  -5  -9   95.99    7.10
  -1  -5  -9   94.99    8.70
  -1  -5  -9   96.99    6.30
  -1  -5  -9   80.19    8.30
   1  -5   9   61.69   14.90
  -1  -5  -9  101.29    6.20
  -1   5  11    2.80    2.60
   1   5 -11    0.20    2.90
  -1   5  11    0.40    2.40
   1   5 -11    0.50    2.60
  -1   5  11    1.90    2.60
  -1   5  11   -2.00    1.70
   1  -5 -11    4.10    2.00
   1  -5 -11    3.40    2.80
   3   5 -13   19.20    4.00
  -3   5  13   21.20    4.20
  -3   5  13   26.40    4.80
   3   5 -13   32.30    5.80
   3   5 -13   20.80    4.00
  -3   5  13   16.90    3.10
   3  -5 -13   43.40    5.50
   3  -5 -13   37.00    4.50
  -3  -5  13   22.70    5.20
   3  -5 -13   31.90    4.00
  -5   5  15    5.70    2.70
   5   5 -15    9.70    4.00
   5   5 -15    8.00    3.60
   5   5 -15    5.70    3.40
  -5   5  15    3.00    2.70
   5  -5 -15    7.90    2.00
   5  -5 -15    1.40    2.00
   5  -5 -15    8.70    2.90
  -5  -5  15   -0.70    4.30
   7   5 -17    8.60    3.80
   7   5 -17    5.30    3.50
  -7   5  17    5.70    2.40
  -7   5  17    8.20    3.50
  -7  -5  17    0.90    4.10
   7  -5 -17    8.10    2.90
   7  -5 -17    5.70    2.90
  -7  -5  17   10.20    6.20
  -8   6  -2   -1.10    1.80
   8   6   2    4.40    4.00
   8   6   2    4.10    4.00
  -8   6  -2    1.00    1.60
  -8  -6  -2    2.70    2.90
  -8  -6  -2    1.60    2.70
  -8  -6  -2    6.30    2.60
  -8  -6  -2    2.90    5.10
   6   6   4   27.90    4.90
  -6   6  -4   38.40    3.60
   6   6   4   36.10    6.10
  -6   6  -4   30.90    3.50
   6   6   4   37.10    6.60
  -6  -6  -4   31.70    6.10
  -6  -6  -4   56.59    5.40
  -6  -6  -4   35.10    6.70
  -6  -6  -4   48.70    5.50
   4   6   6   50.89    5.50
   4   6   6   42.70    6.60
   4   6   6   42.70    6.10
  -4   6  -6   47.40    3.90
  -4   6  -6   33.40    3.90
  -4   6  -6   41.30    6.60
   4   6   6   29.80    5.70
  -4  -6  -6   56.49    6.10
  -4  -6  -6   53.89    6.40
  -4  -6  -6   69.79    6.80
  -4  -6  -6   66.89    5.60
  -4  -6  -6   54.89    6.20
  -2   6  -8   24.10    4.00
  -2   6  -8   32.30    5.50
   2   6   8   24.10    4.40
   2   6   8   28.70    4.20
   2   6   8   21.70    3.60
  -2  -6  -8   40.00    5.50
  -2  -6  -8   46.90    4.60
  -2  -6  -8   41.10    9.00
  -2  -6  -8   47.20    5.20
  -2  -6  -8   46.80    6.00
   0   6  10  109.29    8.90
   0   6  10  124.49    8.40
   0   6 -10  123.09    9.10
   0   6 -10  115.19    9.20
   0  -6 -10  141.29    9.90
   0  -6 -10  119.19   11.80
   0  -6 -10  160.88    9.00
   2   6 -12   28.60    5.60
  -2   6  12   43.60    5.70
   2   6 -12   37.80    6.10
  -2   6  12   35.40    5.10
  -2   6  12   32.70    5.10
   2  -6 -12   62.19    5.40
   2  -6 -12   63.09    6.10
  -4   6  14    6.50    2.50
   4   6 -14    0.90    3.40
  -4   6  14    4.20    2.70
   4   6 -14    3.20    2.90
  -4  -6  14    3.50    5.30
   4  -6 -14    3.20    2.50
   4  -6 -14    7.20    2.30
   4  -6 -14    9.50    3.50
   6   6 -16   11.80    4.30
   6   6 -16    4.70    3.60
  -6   6  16    6.00    2.40
  -6  -6  16   17.00    6.80
   6  -6 -16    8.30    2.80
   6  -6 -16   12.30    3.60
  -5   7  -5    1.90    2.10
   5   7   5   -3.90    3.20
  -5  -7  -5   -1.80    2.90
  -5  -7  -5    5.30    3.40
  -5  -7  -5   -0.20    3.20
  -3   7  -7   -0.20    3.70
  -3   7  -7   -2.90    3.40
   3   7   7    1.80    3.30
  -3  -7  -7    4.80    3.30
  -3  -7  -7   -0.70    3.90
  -3  -7  -7    7.80    2.70
   1   7   9    8.20    3.10
  -1   7  -9   12.80    3.50
   1   7   9    5.20    3.30
  -1   7  -9    7.80    3.20
  -1  -7  -9   16.60    4.50
  -1  -7  -9   14.90    3.20
   1   7 -11    5.70    3.20
  -1   7  11    5.80    3.00
   1   7 -11    9.70    3.30
  -1   7  11    4.80    2.90
   1  -7 -11    1.50    4.30
   1  -7 -11    3.60    2.40
  -3   7  13    0.80    2.40
  -3   7  13    0.00    2.80
   3   7 -13    1.60    2.90
   3   7 -13   -1.40    3.40
   3  -7 -13    5.50    4.40
  -3  -7  13    0.30    5.30
   3  -7 -13    4.70    2.70
 -12   0   1    5.60    3.60
 -12   0   1    4.00    3.70
 -12   0   1    5.50    4.70
 -12   0   1    1.80    3.40
  12   0  -1    3.60    5.70
 -10   0  -1    9.30    3.20
 -10   0  -1   10.80    3.60
 -10   0  -1    9.10    2.80
  10   0   1    7.40    2.90
 -10   0  -1    7.50    3.30
   8   0   3  135.79    9.80
  -8   0  -3  136.59    7.80
   8   0   3  142.69    9.00
  -8   0  -3  125.99    7.50
  -8   0  -3  130.69    8.60
  -8   0  -3  129.39    8.30
  -8   0  -3  127.39    9.70
  -6   0  -5  290.57   13.30
  -6   0  -5  265.07   14.20
  -6   0  -5  264.67   15.20
   6   0   5  259.47   14.80
  -6   0  -5  276.97   13.10
  -6   0  -5  283.27   13.10
  -6   0  -5  285.97   13.60
  -6   0  -5  252.57   13.70
   6   0   5  276.07   14.30
  -6   0  -5  285.67   13.50
  -6   0  -5  275.47   13.90
  -4   0  -7  620.94   27.70
  -4   0  -7  607.44   29.10
   4   0   7  611.14   28.40
  -4   0  -7  596.84   28.50
  -4   0  -7  636.14   27.80
  -4   0  -7  598.24   27.60
  -4   0  -7  602.44   27.60
  -4   0  -7  633.44   28.10
  -4   0  -7  574.94   28.00
  -4   0  -7  571.74   27.70
  -2   0  -9   52.49    2.70
   2   0   9   51.49    4.20
  -2   0  -9   50.49    3.20
  -2   0  -9   50.79    2.70
  -2   0  -9   48.90    4.30
  -2   0  -9   49.80    3.10
  -2   0  -9   50.19    3.30
   0   0  11  429.86   22.10
   0   0 -11  480.75   23.80
   0   0 -11  509.45   21.60
   0   0 -11  469.15   21.30
   0   0 -11  499.85   21.90
   0   0 -11  468.85   21.70
   0   0  11  447.96   22.40
   0   0 -11  454.95   22.50
   0   0 -11  480.25   21.40
   0   0 -11  449.46   21.80
  -2   0  13  371.86   19.50
   2   0 -13  382.06   17.90
   2   0 -13  397.76   17.90
   2   0 -13  372.66   18.50
  -2   0  13  418.96   20.70
   2   0 -13  373.46   18.40
   2   0 -13  381.46   17.70
   2   0 -13  373.66   18.10
  -2   0  13  355.56   18.70
   4   0 -15 1297.07   60.09
  -4   0  15 1287.37   60.79
  -4   0  15 1291.67   61.79
  -4   0  15 1375.26   61.29
   4   0 -15 1243.68   60.89
   4   0 -15 1372.16   60.99
  -4   0  15 1375.76   60.79
   4   0 -15 1354.26   60.79
   4   0 -15 1351.66   60.09
   4   0 -15 1250.87   60.29
   4   0 -15 1314.67   59.99
  -6   0  17   28.80    5.90
  -6   0  17   29.70    5.70
   6   0 -17   29.30    5.70
  -6   0  17   42.10    6.80
   6   0 -17   29.30    4.50
   6   0 -17   32.40    4.20
   6   0 -17   28.70    5.40
  -8   0  19   34.20    7.40
   8   0 -19   28.00    4.40
   8   0 -19   39.90    8.50
  -8   0  19   34.90    7.60
   8   0 -19   26.70    5.10
   8   0 -19   25.50    6.70
   8   0 -19   30.70    5.30
 -10   0  21    8.60    3.80
  10   0 -21   -2.30    4.90
  10   0 -21   -0.30    4.60
 -10   0  21    8.30    5.80
  10   0 -21   11.50    4.40
  13   1  -2   -1.60    3.30
 -13   1   2    3.80    5.20
  13  -1  -2    4.40    3.20
 -13  -1   2    1.30    3.60
 -13  -1   2    0.50    5.30
 -13  -1   2   -0.20    4.00
  13  -1  -2    5.00    7.00
 -11   1   0   13.90    3.90
 -11   1   0   19.40    4.00
  11   1   0   15.90    5.20
 -11   1   0   13.80    4.00
  11   1   0    8.80    3.10
 -11   1   0   14.40    4.50
 -11  -1   0   19.20    3.80
 -11  -1   0   21.40    5.60
  11  -1   0   14.80    3.70
 -11  -1   0   18.00    3.70
 -11  -1   0   12.00    3.10
  11  -1   0   15.60    5.50
   9   1   2  238.68   14.10
  -9   1  -2  253.77   14.20
  -9   1  -2  237.18   13.70
   9   1   2  262.97   15.70
  -9   1  -2  262.47   15.60
  -9   1  -2  242.18   14.10
  -9   1  -2  258.77   14.00
  -9   1  -2  247.38   12.90
  -9  -1  -2  281.47   13.70
  -9  -1  -2  280.07   15.20
   9  -1   2  282.87   15.30
   9  -1   2  264.97   16.10
  -9  -1  -2  271.97   15.20
  -9  -1  -2  257.77   13.60
  -9  -1  -2  264.57   14.30
  -9  -1  -2  272.97   16.30
  -7   1  -4    8.10    2.00
  -7   1  -4    5.50    2.40
   7   1   4    8.70    2.30
  -7   1  -4    9.70    2.50
   7   1   4    6.70    4.70
  -7   1  -4    7.20    2.60
  -7   1  -4    9.20    2.20
   7   1   4    2.00    3.30
  -7   1  -4    5.50    1.70
  -7  -1  -4    7.20    1.60
  -7  -1  -4    7.60    1.60
  -7  -1  -4   10.70    2.90
  -7  -1  -4   10.60    2.20
  -7  -1  -4    8.70    2.30
  -7  -1  -4    8.90    1.90
  -7  -1  -4    7.40    1.40
  -7  -1  -4    8.80    1.70
   7  -1   4    3.50    2.20
   7  -1   4   10.60    4.10
   5   1   6  143.19    9.50
  -5   1  -6  144.29    8.60
  -5   1  -6  157.98    7.90
  -5   1  -6  148.79    7.80
  -5   1  -6  143.09    9.40
  -5   1  -6  147.89    7.80
   5   1   6  157.18    8.60
  -5   1  -6  151.78    7.60
  -5   1  -6  146.59    7.80
  -5   1  -6  154.68    8.10
   5  -1   6  159.08    9.10
  -5  -1  -6  167.28    8.50
  -5  -1  -6  166.28    8.90
  -5  -1  -6  165.38   10.10
  -5  -1  -6  157.98    9.10
  -5  -1  -6  160.48    8.40
  -5  -1  -6  165.58    8.60
  -5  -1  -6  168.58    8.40
   3   1   8  941.81   43.70
  -3   1  -8  941.31   43.20
   3   1   8  932.51   43.80
  -3   1  -8  969.40   43.20
  -3   1  -8  976.70   43.30
  -3   1  -8  925.11   44.00
  -3   1  -8  998.90   44.00
  -3  -1  -8 1043.10   45.50
  -3  -1  -8 1004.40   46.10
  -3  -1  -8  982.10   45.90
  -3  -1  -8 1031.90   46.00
  -3  -1  -8  986.60   46.30
  -3  -1  -8  958.60   45.70
  -3  -1  -8 1017.60   45.50
  -3  -1  -8 1036.60   45.70
  -1   1 -10 1061.79   47.10
  -1   1 -10 1058.69   46.50
   1   1  10  951.30   46.70
   1   1  10 1009.10   46.70
  -1   1 -10  987.90   46.30
  -1   1 -10 1044.60   47.20
  -1   1 -10 1053.59   46.70
  -1  -1 -10 1080.29   49.50
  -1  -1 -10 1107.59   49.10
  -1  -1 -10 1117.59   49.40
  -1  -1 -10 1114.99   48.90
  -1  -1 -10 1153.58   49.10
  -1  -1 -10 1106.59   48.90
   1  -1  10 1036.60   49.40
   1  -1  10 1043.60   49.30
  -1  -1 -10 1017.50   49.20
  -1   1  12   66.49    5.20
  -1   1  12   72.89    5.20
   1   1 -12   69.99    4.90
   1   1 -12   75.59    5.40
   1   1 -12   66.19    4.40
   1   1 -12   68.39    4.60
   1   1 -12   70.79    4.40
   1   1 -12   71.39    5.10
   1   1 -12   61.49    4.80
  -1   1  12   73.49    6.00
   1   1 -12   72.59    6.40
   1   1 -12   70.69    4.00
  -1  -1  12   67.29    6.30
   1  -1 -12   80.59    4.40
   1  -1 -12   85.09    4.70
   1  -1 -12   77.49    5.00
   1  -1 -12   67.59    4.60
   1  -1 -12   86.49    4.60
  -1  -1  12   79.69    5.50
   1  -1 -12   81.89    4.90
   1  -1 -12   80.19    5.20
  -3   1  14  115.79    8.50
  -3   1  14  124.09    7.90
   3   1 -14  108.69    7.90
   3   1 -14  132.49    7.30
   3   1 -14  131.59    7.80
   3   1 -14  115.79    7.70
   3   1 -14  127.69    8.40
  -3   1  14  121.89    8.00
   3   1 -14  103.29    9.30
   3   1 -14  129.79    7.30
   3   1 -14  126.19    7.10
   3   1 -14  127.29    6.30
  -3   1  14  106.19    8.30
   3  -1 -14  136.49    7.10
   3  -1 -14  148.79    7.80
  -3  -1  14  126.59    9.30
   3  -1 -14  138.79    7.30
  -3  -1  14  132.39    9.50
   3  -1 -14  131.89    8.30
   3  -1 -14  143.89    7.20
   3  -1 -14  123.79    9.00
   3  -1 -14  137.69    7.90
   3  -1 -14  124.69    7.90
   5   1 -16   30.10    4.60
  -5   1  16   26.90    4.80
  -5   1  16   34.50    5.30
   5   1 -16   20.60    5.10
   5   1 -16   30.20    4.20
  -5   1  16   30.70    5.60
   5   1 -16   22.60    5.00
   5   1 -16   18.60    3.90
   5   1 -16   22.50    3.90
   5   1 -16   27.00    3.90
   5  -1 -16   35.00    6.80
  -5  -1  16   24.80    5.30
   5  -1 -16   34.30    4.10
  -5  -1  16   31.70    6.00
   5  -1 -16   33.20    3.50
   5  -1 -16   27.90    3.30
   5  -1 -16   38.70    3.50
  -5  -1  16   33.20    6.40
   7   1 -18    8.20    3.10
  -7   1  18   10.20    4.30
   7   1 -18    3.80    3.60
  -7   1  18   11.80    3.40
   7   1 -18    5.70    4.60
  -7   1  18    7.00    3.50
   7   1 -18    8.60    3.50
   7   1 -18    6.00    3.90
   7   1 -18   11.30    3.40
  -7  -1  18    9.60    4.40
  -7  -1  18   12.50    3.60
   7  -1 -18   12.00    4.70
   7  -1 -18   11.50    3.10
  -7  -1  18    9.00    5.00
   7  -1 -18    6.10    3.20
   7  -1 -18    8.00    2.50
   7  -1 -18   15.20    3.00
   7  -1 -18   10.00    4.10
   9   1 -20   35.00    6.70
  -9   1  20   39.20    6.40
   9   1 -20   41.40    6.20
  -9   1  20   41.30    7.80
   9   1 -20   26.70    6.30
   9   1 -20   29.00    5.00
   9  -1 -20   30.90    5.70
  -9  -1  20   33.90    6.70
  -9  -1  20   40.80    8.00
   9  -1 -20   30.30    5.90
   9  -1 -20   36.90    5.50
   9  -1 -20   29.70    4.90
  -9  -1  20   46.80    9.10
  12   2  -1   23.60    5.90
  12   2  -1   15.30    3.90
 -12   2   1   14.30    5.10
 -12  -2   1   21.60    3.90
 -12  -2   1   27.10    4.80
  12  -2  -1   17.50    4.50
 -12  -2   1   30.40    7.40
 -12  -2   1   21.30    4.50
  10   2   1   72.09    8.40
 -10   2  -1   61.99    5.30
  10   2   1   75.19    6.70
 -10   2  -1   57.79    7.70
 -10   2  -1   63.99    6.80
 -10   2  -1   69.79    8.30
 -10  -2  -1   90.89    9.90
  10  -2   1   84.69    7.30
 -10  -2  -1   79.29    7.30
 -10  -2  -1   83.19    7.30
 -10  -2  -1   87.49    7.40
  10  -2   1   66.99   10.10
 -10  -2  -1   74.89    6.40
 -10  -2  -1   81.39    5.80
  -8   2  -3   33.60    4.60
   8   2   3   19.00    3.50
   8   2   3   34.70    6.20
  -8   2  -3   29.20    3.40
   8   2   3   25.90    5.40
  -8   2  -3   19.70    3.70
  -8   2  -3   24.80    4.60
  -8   2  -3   19.90    3.70
  -8   2  -3   23.30    4.20
  -8  -2  -3   28.20    3.40
  -8  -2  -3   37.60    6.40
  -8  -2  -3   27.50    4.70
  -8  -2  -3   25.00    3.40
  -8  -2  -3   32.90    3.60
   8  -2   3   33.40    5.60
  -8  -2  -3   31.20    4.60
  -8  -2  -3   20.00    3.70
   6   2   5   43.30    4.80
  -6   2  -5   32.70    3.30
   6   2   5   46.30    4.50
   6   2   5   49.99    5.80
  -6   2  -5   32.60    3.40
  -6   2  -5   38.00    5.20
  -6   2  -5   33.80    5.20
  -6   2  -5   41.10    4.60
  -6   2  -5   34.00    4.40
  -6  -2  -5   45.30    3.80
  -6  -2  -5   44.40    4.30
  -6  -2  -5   45.00    3.60
  -6  -2  -5   41.50    3.70
  -6  -2  -5   39.20    4.30
  -6  -2  -5   47.10    6.70
  -6  -2  -5   45.30    4.00
  -6  -2  -5   46.70    4.40
   4   2   7  147.59    8.90
  -4   2  -7  150.38    8.30
  -4   2  -7  167.58    7.90
   4   2   7  135.19   10.00
  -4   2  -7  159.28    9.30
  -4   2  -7  153.78    8.90
   4   2   7  146.79    9.20
  -4   2  -7  147.69    8.20
   4   2   7  155.28    8.50
  -4   2  -7  134.99    9.10
  -4   2  -7  153.88    7.90
  -4  -2  -7  168.18    8.90
  -4  -2  -7  177.78    9.50
  -4  -2  -7  174.58   11.80
  -4  -2  -7  173.98    9.50
  -4  -2  -7  176.18    9.70
  -4  -2  -7  171.88    9.50
  -4  -2  -7  180.18    9.00
  -4  -2  -7  171.08    9.30
   2   2   9   58.99    5.10
   2   2   9   68.19    4.80
  -2   2  -9   65.19    4.70
  -2   2  -9   63.89    5.50
  -2   2  -9   75.09    4.10
  -2   2  -9   67.79    5.10
  -2   2  -9   71.59    5.60
   2   2   9   62.99    5.70
   2   2   9   65.39    5.40
  -2   2  -9   66.19    4.70
  -2  -2  -9   77.49    5.20
  -2  -2  -9   77.39    4.60
  -2  -2  -9   79.59    4.40
  -2  -2  -9   64.39    5.40
  -2  -2  -9   75.79    4.50
   2  -2   9   70.79    5.70
  -2  -2  -9   77.79    4.80
   0   2 -11  892.31   39.90
   0   2 -11  842.22   39.10
   0   2 -11  904.01   40.10
   0   2  11  743.03   39.40
   0   2  11  864.91   39.20
   0   2 -11  793.22   39.40
   0   2  11  897.11   39.60
   0   2 -11  769.02   38.40
   0   2  11  908.51   39.30
   0  -2 -11 1078.99   47.70
   0  -2 -11 1060.69   48.70
   0  -2 -11 1051.79   48.00
   0  -2 -11 1090.89   48.20
   0  -2 -11 1059.69   47.70
   0  -2  11 1017.30   47.80
   0  -2 -11 1084.69   47.90
   0  -2 -11 1016.70   48.50
  -2   2  13  125.49    7.80
   2   2 -13  109.39    8.70
   2   2 -13  122.99    7.70
   2   2 -13  111.59    7.90
  -2   2  13  137.09    8.40
   2   2 -13  126.39    7.70
  -2   2  13  122.89    7.80
   2   2 -13  125.29    8.40
   2   2 -13  123.69    7.60
  -2   2  13  118.19    8.20
   2   2 -13  115.89    7.70
  -2   2  13  126.09    7.40
  -2   2  13  135.69    8.30
   2   2 -13  120.79    7.70
   2  -2 -13  171.48    8.90
   2  -2 -13  156.48    8.80
   2  -2 -13  162.58    9.80
   2  -2 -13  157.78    8.50
   2  -2 -13  160.38    8.30
  -2  -2  13  150.28   10.50
   2  -2 -13  159.68    8.60
   2  -2 -13  170.98    8.60
  -4   2  15   37.90    5.60
   4   2 -15   38.90    4.90
   4   2 -15   38.00    6.10
   4   2 -15   40.60    5.30
   4   2 -15   36.50    5.00
  -4   2  15   40.80    4.90
   4   2 -15   35.90    5.10
  -4   2  15   31.70    6.00
  -4   2  15   51.09    5.50
   4   2 -15   37.30    6.70
  -4  -2  15   43.10    7.30
   4  -2 -15   57.69    4.10
   4  -2 -15   47.60    7.00
   4  -2 -15   50.79    3.80
   4  -2 -15   51.99    3.80
  -4  -2  15   50.69    6.40
   4  -2 -15   49.00    4.70
   4  -2 -15   49.90    4.50
   6   2 -17   25.30    5.10
  -6   2  17   29.80    5.20
   6   2 -17   21.00    4.70
  -6   2  17   23.70    4.80
  -6   2  17   32.40    4.40
   6   2 -17   32.10    5.80
   6   2 -17   25.90    6.20
   6   2 -17   27.40    4.70
   6   2 -17   17.60    4.90
   6  -2 -17   38.90    4.00
  -6  -2  17   45.10    9.10
   6  -2 -17   30.80    4.40
   6  -2 -17   26.10    5.40
   6  -2 -17   30.30    6.40
   6  -2 -17   32.60    4.10
  -6  -2  17   44.50    7.80
  -6  -2  17   35.10    6.80
   8   2 -19   15.10    4.50
  -8   2  19    7.30    4.00
   8   2 -19   14.80    4.90
   8   2 -19   13.40    4.00
   8   2 -19    8.50    5.50
  -8  -2  19   21.70    6.80
   8  -2 -19    8.40    2.70
   8  -2 -19    8.10    2.90
   8  -2 -19   14.20    4.60
   8  -2 -19    9.30    3.60
  -8  -2  19    8.30    3.80
  -8  -2  19   11.80    3.90
 -10   2  21   -5.60    5.10
  10   2 -21    4.20    3.90
  10   2 -21    4.50    5.20
 -10  -2  21    9.50    5.00
  10  -2 -21    0.10    3.10
  10  -2 -21    1.30    4.50
  11   3   0    4.40    3.30
  11   3   0    8.70    4.80
 -11   3   0    7.00    2.70
  11  -3   0    6.00    3.90
 -11  -3   0   -0.50    7.70
 -11  -3   0    5.90    3.60
 -11  -3   0    7.40    2.80
 -11  -3   0   13.30    4.20
   9   3   2  131.79   10.50
  -9   3  -2  129.19    7.90
   9   3   2  142.09    9.40
  -9   3  -2  138.99   10.60
  -9   3  -2  122.09    8.00
  -9  -3  -2  161.68   14.20
  -9  -3  -2  160.28   10.50
  -9  -3  -2  174.78   11.50
  -9  -3  -2  180.68    9.90
  -9  -3  -2  187.38   10.40
  -9  -3  -2  187.48   10.20
  -7   3  -4  396.96   20.30
  -7   3  -4  363.66   18.60
   7   3   4  333.07   19.60
  -7   3  -4  403.66   18.70
   7   3   4  363.16   20.70
  -7   3  -4  404.26   19.80
  -7  -3  -4  403.06   23.00
  -7  -3  -4  451.65   21.90
  -7  -3  -4  445.06   22.70
  -7  -3  -4  453.85   22.30
  -7  -3  -4  457.65   21.90
  -7  -3  -4  461.35   22.70
   5   3   6  639.24   27.80
   5   3   6  506.65   30.70
   5   3   6  570.34   29.20
   5   3   6  569.44   27.80
   5   3   6  579.94   28.40
  -5   3  -6  580.04   28.40
  -5   3  -6  610.94   29.20
  -5   3  -6  574.24   27.40
  -5   3  -6  615.54   27.40
  -5  -3  -6  689.23   32.50
  -5  -3  -6  707.53   33.00
  -5  -3  -6  732.13   33.10
  -5  -3  -6  661.73   32.40
  -5  -3  -6  701.73   32.90
  -5  -3  -6  686.93   33.60
  -5  -3  -6  663.73   32.80
   3   3   8   29.70    3.90
  -3   3  -8   28.50    3.20
   3   3   8   23.60    4.50
  -3   3  -8   35.70    4.80
   3   3   8   27.70    3.80
   3   3   8   35.30    4.40
  -3   3  -8   32.00    2.80
   3   3   8   20.30    4.70
   3   3   8   29.30    4.00
  -3   3  -8   22.20    3.70
  -3   3  -8   21.20    3.90
  -3  -3  -8   35.50    4.40
  -3  -3  -8   35.20    4.60
  -3  -3  -8   38.70    3.60
  -3  -3  -8   36.30    3.80
  -3  -3  -8   31.30    3.30
  -3  -3  -8   33.40    3.40
  -3  -3  -8   35.40    3.90
  -1   3 -10 1467.15   63.29
  -1   3 -10 1390.76   64.29
  -1   3 -10 1311.47   64.59
   1   3  10 1470.05   64.49
  -1   3 -10 1299.07   66.69
   1   3  10 1325.87   65.09
  -1   3 -10 1441.36   65.29
   1   3  10 1410.56   64.99
   1   3  10 1570.64   66.69
  -1  -3 -10 1912.41   86.19
  -1  -3 -10 1928.31   85.99
  -1  -3 -10 1914.71   85.99
  -1  -3 -10 1901.01   87.19
  -1  -3 -10 1922.61   86.59
   1   3 -12  271.17   15.80
  -1   3  12  313.67   16.60
   1   3 -12  308.67   16.40
  -1   3  12  287.77   15.10
  -1   3  12  272.17   15.40
  -1   3  12  285.87   15.20
   1   3 -12  307.07   16.10
   1   3 -12  300.37   15.10
  -1   3  12  288.37   15.20
  -1   3  12  296.87   15.50
   1   3 -12  273.17   15.00
   1  -3 -12  378.86   18.90
   1  -3 -12  343.57   18.20
  -1  -3  12  359.46   19.90
   1  -3 -12  392.36   17.70
   1  -3 -12  376.46   17.80
   1  -3 -12  374.66   18.10
   1  -3 -12  384.16   17.60
   1  -3 -12  357.36   19.40
   1  -3 -12  386.06   18.00
   3   3 -14   49.00    5.90
  -3   3  14   56.69    6.50
  -3   3  14   63.09    5.60
  -3   3  14   43.60    5.50
   3   3 -14   61.89    6.70
  -3   3  14   54.49    5.60
   3   3 -14   45.20    6.60
   3   3 -14   68.39    6.20
   3   3 -14   62.29    6.20
   3   3 -14   48.70    6.00
   3  -3 -14   86.19    6.00
   3  -3 -14   79.89    5.40
   3  -3 -14   79.79    5.40
   3  -3 -14   78.39    5.10
  -3  -3  14   68.09    9.10
   3  -3 -14   66.49    8.20
   5   3 -16    8.70    4.30
   5   3 -16    5.40    3.70
  -5   3  16    1.00    2.30
   5   3 -16    0.20    3.00
  -5   3  16    1.40    2.90
  -5   3  16    1.40    2.60
   5   3 -16    3.20    3.40
   5   3 -16    2.10    3.90
   5   3 -16    1.60    2.90
  -5   3  16    4.10    3.30
   5  -3 -16    5.50    1.90
   5  -3 -16    2.90    2.20
  -5  -3  16    5.50    5.70
   5  -3 -16    6.10    3.10
   5  -3 -16    1.80    2.60
  -5  -3  16    6.20    3.70
   5  -3 -16    4.50    1.80
  -7   3  18   35.20    5.00
   7   3 -18   30.50    6.10
   7   3 -18   30.90    5.60
   7   3 -18   28.20    6.60
   7   3 -18   26.60    5.10
  -7   3  18   42.80    5.70
  -7   3  18   39.60    6.50
  -7  -3  18   37.80    7.40
   7  -3 -18   41.20    4.70
   7  -3 -18   41.10    5.70
   7  -3 -18   32.20    4.70
   9   3 -20   17.80    5.40
  -9   3  20   28.20    5.70
   9   3 -20   15.90    4.20
  -9  -3  20   31.80    6.40
   9  -3 -20   18.90    4.30
   9  -3 -20   28.00    5.10
   9  -3 -20   16.70    4.80
  10   4   1  142.09   11.60
 -10   4  -1  158.18    9.20
  10   4   1  155.48   10.40
  10   4   1  186.08   12.40
 -10  -4  -1  239.18   12.60
  10  -4   1  247.28   14.20
 -10  -4  -1  238.68   12.00
 -10  -4  -1  222.28   13.50
 -10  -4  -1  218.88   14.00
 -10  -4  -1  188.98   12.60
  -8   4  -3   75.09    5.40
   8   4   3   57.49    7.80
   8   4   3   82.69    7.90
  -8   4  -3   74.29    5.20
   8   4   3   64.99    6.70
  -8  -4  -3  113.79    7.10
  -8  -4  -3   94.09    7.20
  -8  -4  -3   98.09    8.20
  -8  -4  -3  100.99    8.30
  -8  -4  -3   88.39    7.10
  -8  -4  -3  105.79    7.50
  -6   4  -5   62.69    4.70
   6   4   5   54.49    6.80
  -6   4  -5   55.29    4.40
   6   4   5   46.00    6.70
  -6   4  -5   45.50    7.40
   6   4   5   57.09    6.10
  -6  -4  -5   79.19    6.50
  -6  -4  -5   81.39    6.60
  -6  -4  -5   87.69    6.20
  -6  -4  -5   73.59    6.70
  -6  -4  -5   77.09    6.60
  -6  -4  -5   75.69    6.00
   4   4   7  127.69    7.80
  -4   4  -7  114.09    9.10
   4   4   7  108.19    9.00
   4   4   7  125.29    8.80
  -4   4  -7  111.49    6.90
  -4   4  -7  116.79    6.80
   4   4   7  119.69    8.20
  -4   4  -7  120.19    8.80
  -4  -4  -7  152.98   10.80
  -4  -4  -7  148.99    9.20
  -4  -4  -7  156.58    9.60
  -4  -4  -7  165.38   10.20
  -4  -4  -7  162.38   10.00
  -4  -4  -7  167.68   10.00
  -4  -4  -7  166.28    9.20
  -2   4  -9  113.59    9.10
  -2   4  -9  132.69    7.00
   2   4   9  128.49    8.70
   2   4   9  120.19    8.00
   2   4   9  121.69    8.20
   2   4   9  133.99    8.20
  -2   4  -9  110.09    8.80
   2   4   9  116.89   12.20
   2   4   9  144.49    8.00
   2   4   9  111.39    9.00
  -2  -4  -9  173.48   10.20
  -2  -4  -9  168.28   11.40
  -2  -4  -9  175.68    9.80
  -2  -4  -9  174.38    9.40
  -2  -4  -9  174.88    9.50
  -2  -4  -9  172.38   10.40
   0   4 -11   38.90    5.80
   0   4  11   55.99    5.40
   0   4  11   47.60    5.80
   0   4 -11   46.20    5.70
   0   4  11   49.99    5.30
   0   4  11   45.40    4.80
   0   4  11   39.60    9.50
   0  -4 -11   69.19    4.50
   0  -4 -11   62.89    6.10
   0  -4 -11   72.09    4.90
   0  -4 -11   59.59    7.60
   0  -4 -11   68.69    5.90
   0  -4 -11   69.59    4.90
  -2   4  13  479.35   23.60
  -2   4  13  464.15   24.10
  -2   4  13  492.45   24.10
   2   4 -13  501.85   25.30
   2   4 -13  468.95   23.70
   2   4 -13  465.95   25.10
  -2   4  13  479.85   24.00
   2   4 -13  462.25   25.00
  -2  -4  13  619.64   37.40
   2  -4 -13  718.73   32.70
   2  -4 -13  717.13   34.00
   2  -4 -13  719.03   33.20
   4   4 -15  176.18   11.70
   4   4 -15  190.08   11.70
  -4   4  15  166.38   10.20
   4   4 -15  165.68   12.00
  -4   4  15  163.38   10.60
   4   4 -15  156.48   11.90
  -4   4  15  179.08   11.90
  -4   4  15  155.08   10.60
   4   4 -15  173.78   11.70
   4  -4 -15  232.68   12.50
  -4  -4  15  213.68   14.80
   4  -4 -15  228.48   13.20
   4  -4 -15  223.38   12.40
   4  -4 -15  235.68   12.20
  -6   4  17   63.79    6.50
   6   4 -17   73.39    7.30
  -6   4  17   57.09    5.50
  -6   4  17   70.19    6.90
  -6   4  17   80.09    8.30
   6   4 -17   62.19    8.40
   6   4 -17   65.69    8.60
   6   4 -17   68.69    7.60
  -6  -4  17   94.89    9.40
   6  -4 -17   90.99    7.30
   6  -4 -17   91.49    6.50
   6  -4 -17  101.09    6.70
  -8   4  19   25.70    5.30
   8   4 -19   16.80    5.60
   8   4 -19   20.70    4.50
   8  -4 -19   29.50    5.70
  -8  -4  19   23.70    6.20
  -8  -4  19   22.80    5.10
   8  -4 -19   15.90    3.70
  -9   5  -2   24.50    3.70
   9   5   2   29.30    5.40
   9   5   2   23.10    5.20
  -9   5  -2   19.90    3.00
  -9  -5  -2   43.60    5.30
   9  -5   2   30.00    5.30
  -9  -5  -2   46.30    4.90
  -9  -5  -2   37.90    5.20
  -9  -5  -2   45.10    7.40
   7   5   4   -4.30    3.20
  -7   5  -4   -0.30    1.50
   7   5   4    3.30    3.40
  -7   5  -4   -2.70    1.60
   7   5   4    3.90    2.80
  -7  -5  -4   -2.50    2.60
  -7  -5  -4   -0.70    2.30
  -7  -5  -4   -0.70    2.00
  -7  -5  -4   -0.70    2.30
  -7  -5  -4   -0.50    3.20
   5   5   6   23.00    4.40
  -5   5  -6   28.00    3.30
   5   5   6   28.80    4.70
   5   5   6   26.20    5.90
   5   5   6   20.00    3.70
  -5   5  -6   18.60    4.20
  -5   5  -6   33.70    3.50
   5   5   6   24.60    4.80
  -5  -5  -6   30.60    5.40
  -5  -5  -6   39.10    6.80
  -5  -5  -6   40.00    4.80
  -5  -5  -6   47.20    5.10
  -5  -5  -6   46.30    4.70
  -5  -5  -6   44.00    5.50
  -3   5  -8  135.39    9.50
  -3   5  -8  114.79    7.10
   3   5   8  120.39    9.20
   3   5   8  133.49    8.70
  -3   5  -8  119.29    9.30
   3   5   8  133.39    8.60
   3   5   8  110.29    9.50
   3   5   8  122.99    8.50
  -3   5  -8  125.89    8.00
  -3  -5  -8  189.08   10.70
  -3  -5  -8  184.38   10.40
  -3  -5  -8  175.58   10.30
  -3  -5  -8  177.38   11.20
   1   5  10   30.20    4.40
  -1   5 -10   29.80    5.90
   1   5  10   35.90    5.80
  -1   5 -10   35.30    5.90
   1   5  10   33.90    4.10
   1   5  10   40.50    7.70
   1   5  10   35.80    5.00
  -1  -5 -10   52.19    4.60
  -1  -5 -10   44.00    8.60
  -1  -5 -10   53.49    4.50
  -1  -5 -10   54.29    4.70
  -1  -5 -10   36.10    6.50
  -1   5  12   65.29    6.50
  -1   5  12   64.09    5.70
   1   5 -12   69.49    7.30
   1   5 -12   72.19    7.30
  -1   5  12   67.09    6.30
  -1   5  12   62.69    6.10
   1  -5 -12  105.59    8.80
   1  -5 -12   94.69    7.40
   1  -5 -12  113.69    7.00
  -3   5  14    1.40    3.00
  -3   5  14   -2.30    3.80
   3   5 -14    3.50    5.10
   3   5 -14   -1.80    4.90
   3   5 -14   -3.10    3.60
   3  -5 -14    5.80    2.20
   3  -5 -14    5.90    2.30
   3  -5 -14    4.20    2.30
   5   5 -16   34.10    6.90
  -5   5  16   34.00    5.00
   5   5 -16   38.90    6.40
   5   5 -16   30.80    4.70
  -5   5  16   26.70    4.90
  -5   5  16   29.00    4.30
  -5  -5  16   60.79    8.90
   5  -5 -16   51.29    4.50
   5  -5 -16   39.70    4.60
   5  -5 -16   42.90    5.50
   7   5 -18    8.40    3.90
  -7   5  18    7.70    3.80
  -7   5  18   13.70    3.00
   7   5 -18   13.50    4.30
  -7  -5  18   14.10   10.30
   7  -5 -18   22.50    3.80
   7  -5 -18   18.00    3.50
  -7  -5  18   15.00    4.80
  -8   6  -3    6.60    2.00
   8   6   3   10.30    5.60
  -8   6  -3    2.80    3.40
  -8  -6  -3    4.00    2.70
  -8  -6  -3    6.80    2.70
   6   6   5   12.40    4.30
  -6   6  -5   18.10    3.10
   6   6   5   14.90    4.70
   6   6   5   15.90    3.40
  -6  -6  -5   21.90    4.50
  -6  -6  -5   20.10    3.40
  -6  -6  -5   25.20    4.60
  -6  -6  -5   22.90    4.90
   4   6   7   50.79    9.50
  -4   6  -7   18.40    4.10
  -4   6  -7   34.80    3.50
   4   6   7   30.50    6.20
   4   6   7   23.10    3.30
   4   6   7   34.70    5.90
  -4  -6  -7   59.59    5.90
  -4  -6  -7   57.99    5.30
  -4  -6  -7   51.39    6.10
  -4  -6  -7   50.79    6.40
  -4  -6  -7   50.99    6.20
   2   6   9    1.00    2.60
   2   6   9   -1.80    2.80
   2   6   9   -1.10    2.10
  -2   6  -9   -2.40    3.10
  -2   6  -9   -2.10    2.90
   2   6   9   -8.20    6.10
  -2  -6  -9    3.50    3.10
  -2  -6  -9   -3.30    2.30
  -2  -6  -9   -0.70    3.20
  -2  -6  -9    1.50    2.10
   0   6  11   12.60    3.20
   0   6 -11   15.00    3.70
   0   6 -11   13.40    3.50
   0   6  11    8.60    3.10
   0  -6 -11   31.00    5.40
   0  -6 -11   22.30    3.70
  -2   6  13   29.50    4.90
   2   6 -13   30.50    5.70
  -2   6  13   35.90    5.20
   2   6 -13   33.80    5.90
  -2   6  13   30.20    5.70
   2  -6 -13   56.29    5.10
   2  -6 -13   52.89    6.10
   4   6 -15   20.60    4.10
  -4   6  15   18.80    3.30
   4   6 -15   20.70    4.70
  -4   6  15   25.20    4.80
  -4  -6  15   15.80    7.80
   4  -6 -15   37.20    4.30
   4  -6 -15   28.80    6.30
   4  -6 -15   39.10    4.60
   6   6 -17   37.10    5.90
  -6   6  17   31.30    4.20
   6   6 -17   22.20    4.80
   6  -6 -17   32.20    6.00
  -6  -6  17   25.10    5.20
   6  -6 -17   37.30    4.70
   5   7   6   42.30    7.40
  -5   7  -6   46.80    4.20
  -5  -7  -6   93.19    7.70
  -5  -7  -6   84.69    6.40
  -5  -7  -6   70.79    6.80
   3   7   8  -10.50    5.50
   3   7   8    0.20    3.40
  -3   7  -8    1.00    3.80
  -3  -7  -8   -0.20    4.70
  -3  -7  -8    1.80    2.60
  -3  -7  -8   -0.40    3.00
  -1   7 -10    5.80    3.30
   1   7  10    3.60    3.10
  -1   7 -10    8.70    3.30
   1   7  10   10.70    3.20
  -1  -7 -10   -1.70    4.10
  -1  -7 -10    5.60    2.40
   1   7 -12    0.70    3.10
  -1   7  12    5.30    3.00
  -1   7  12    5.00    3.00
   1   7 -12    5.20    3.30
   1  -7 -12    6.60    4.30
   1  -7 -12    6.50    2.50
  -3   7  14    1.40    2.20
   3   7 -14    5.10    4.90
  -3   7  14    4.90    3.30
   3   7 -14    1.80    4.10
  -3  -7  14    8.20    5.60
   3  -7 -14    4.80    2.10
   3  -7 -14    9.50    2.80
   3  -7 -14   -4.90    4.10
 -12   0   0   -3.80    4.30
 -12   0   0    0.60    3.60
  12   0   0    8.10    5.90
  12   0   0    5.20    3.50
 -12   0   0    3.40    3.20
 -12   0   0    0.50    3.70
 -10   0  -2    3.90    2.60
 -10   0  -2   -1.50    2.40
 -10   0  -2    2.80    2.80
  10   0   2    0.90    4.70
  10   0   2    4.50    2.90
 -10   0  -2    1.30    3.30
 -10   0  -2    0.80    3.10
  -8   0  -4    3.20    1.70
  -8   0  -4    6.10    2.20
   8   0   4    3.80    4.00
   8   0   4    5.90    2.60
  -8   0  -4   10.80    3.50
  -8   0  -4    3.40    2.00
  -8   0  -4    3.90    2.40
  -8   0  -4    3.70    1.80
  -6   0  -6    1.70    1.50
   6   0   6    5.20    3.60
  -6   0  -6    1.90    1.10
  -6   0  -6    3.70    1.60
  -6   0  -6    0.40    1.50
  -6   0  -6    1.00    1.20
   6   0   6   -1.90    1.90
  -6   0  -6   -0.80    1.30
  -6   0  -6    2.00    1.20
  -6   0  -6    0.70    0.90
  -6   0  -6    5.20    2.50
  -4   0  -8  730.43   33.90
  -4   0  -8  697.53   33.50
  -4   0  -8  731.13   33.40
  -4   0  -8  733.83   33.40
  -4   0  -8  748.13   33.60
   4   0   8  737.03   34.10
  -4   0  -8  730.33   34.40
  -4   0  -8  737.63   35.20
  -4   0  -8  797.42   33.50
  -4   0  -8  706.73   33.80
  -2   0 -10    0.50    1.00
   2   0  10   -1.30    1.60
  -2   0 -10   -0.60    1.30
  -2   0 -10    0.20    2.00
  -2   0 -10    0.20    1.50
   0   0 -12  125.69    6.80
   0   0 -12  140.19    7.10
   0   0 -12  121.89    7.00
   0   0 -12  136.59    6.40
   0   0 -12  132.49    7.10
   0   0 -12  137.99    6.70
   0   0  12  120.59    7.40
   0   0 -12  128.89    7.00
   0   0 -12  130.49    7.90
   0   0 -12  124.89    8.00
   0   0 -12  127.29    6.40
   2   0 -14   -2.10    1.50
  -2   0  14   -1.70    2.30
   2   0 -14   -0.90    0.90
   2   0 -14    0.00    0.90
   2   0 -14    0.00    1.20
  -2   0  14   -1.40    2.20
   2   0 -14    0.20    1.20
   2   0 -14   -0.70    1.00
   2   0 -14    0.30    1.90
   2   0 -14    1.90    1.60
   4   0 -16  122.79    8.30
   4   0 -16  114.59    6.90
   4   0 -16  112.39   10.60
   4   0 -16  124.49    7.30
  -4   0  16  117.99    8.80
   4   0 -16  120.89    7.30
   4   0 -16  133.19    7.50
   4   0 -16  127.99    9.10
  -4   0  16  129.99    8.90
   4   0 -16  128.29    8.10
   4   0 -16  127.49    8.40
  -4   0  16  117.49    9.20
   6   0 -18   -0.10    2.30
  -6   0  18   -1.90    3.10
  -6   0  18   -5.40    3.60
   6   0 -18    4.90    2.30
   6   0 -18    2.70    2.30
  -6   0  18    4.30    3.80
   6   0 -18    3.00    2.50
   6   0 -18   -3.20    3.10
  -6   0  18    3.50    3.40
  -8   0  20   25.90    5.40
   8   0 -20   20.40    4.10
   8   0 -20   14.70    3.70
  -8   0  20   17.40    4.30
   8   0 -20   24.00    5.70
   8   0 -20   13.00    4.90
   8   0 -20   12.10    3.70
  10   0 -22   -3.00    5.00
 -10   0  22   -2.10    5.40
  10   0 -22   -1.10    4.80
  10   0 -22   -1.90    3.90
 -10   0  22    6.30    5.80
 -11   1  -1   50.59    8.20
  11   1   1   50.09    8.60
 -11   1  -1   50.09    6.60
 -11   1  -1   49.20    7.10
  11   1   1   59.99    6.50
  11   1   1   57.49    7.00
 -11   1  -1   66.79    7.20
  11  -1   1   51.69    9.90
 -11  -1  -1   75.09    6.80
 -11  -1  -1   64.39    6.70
 -11  -1  -1   50.89    5.80
 -11  -1  -1   68.19    9.20
  11  -1   1   50.49    6.70
  -9   1  -3   16.40    3.60
  -9   1  -3   12.10    3.70
  -9   1  -3   15.00    3.70
  -9   1  -3    9.00    2.20
   9   1   3   11.30    4.30
  -9   1  -3   14.80    2.90
  -9   1  -3   16.30    3.10
   9   1   3    9.90    3.00
  -9  -1  -3   15.90    2.40
  -9  -1  -3   17.90    3.40
  -9  -1  -3   12.40    3.00
  -9  -1  -3   18.20    3.50
  -9  -1  -3   17.40    3.50
   9  -1   3   15.50    3.30
   9  -1   3   13.50    5.40
  -9  -1  -3    8.90    3.50
  -9  -1  -3   12.10    2.70
  -7   1  -5    8.40    2.50
   7   1   5    8.20    5.20
  -7   1  -5    9.70    2.10
  -7   1  -5    7.40    1.90
  -7   1  -5    8.30    2.20
   7   1   5    3.10    2.10
  -7   1  -5    7.80    2.50
  -7   1  -5    8.10    3.20
   7  -1   5    6.00    2.60
  -7  -1  -5    6.70    3.20
  -7  -1  -5    9.30    1.80
  -7  -1  -5    8.40    1.60
  -7  -1  -5    6.00    2.10
  -7  -1  -5   10.40    2.60
  -7  -1  -5    9.80    1.80
  -7  -1  -5    9.40    1.70
  -7  -1  -5    5.80    2.30
   7  -1   5   11.00    4.70
  -5   1  -7 1063.19   51.99
  -5   1  -7 1109.99   53.39
  -5   1  -7 1025.10   51.69
  -5   1  -7 1172.38   51.19
   5   1   7 1076.79   52.29
  -5   1  -7 1223.38   51.99
  -5   1  -7 1146.69   51.39
  -5   1  -7 1163.88   50.99
  -5   1  -7 1171.08   51.09
   5   1   7 1122.89   51.99
  -5  -1  -7 1287.67   56.09
  -5  -1  -7 1202.68   55.79
  -5  -1  -7 1245.78   55.89
  -5  -1  -7 1269.27   56.09
   5  -1   7 1205.28   56.49
  -5  -1  -7 1255.07   56.49
  -5  -1  -7 1229.38   56.49
  -5  -1  -7 1197.78   57.39
  -5  -1  -7 1239.78   56.79
  -3   1  -9  162.08    8.20
  -3   1  -9  156.78    7.90
  -3   1  -9  169.08    8.10
   3   1   9  133.29    9.80
  -3   1  -9  159.88    8.70
   3   1   9  147.69    8.90
   3   1   9  154.28    8.60
  -3   1  -9  148.39    8.90
  -3   1  -9  152.18    7.80
  -3  -1  -9  176.48    8.50
  -3  -1  -9  171.18    8.70
  -3  -1  -9  166.08    9.30
  -3  -1  -9  158.68    8.50
  -3  -1  -9  165.38    8.80
  -3  -1  -9  161.18    9.30
  -3  -1  -9  180.88    9.00
   3  -1   9  169.58    9.60
  -3  -1  -9  176.78    8.50
  -3  -1  -9  172.98    9.00
  -1   1 -11  481.25   22.40
   1   1  11  470.85   22.80
  -1   1 -11  492.55   22.70
  -1   1 -11  474.25   22.80
  -1   1 -11  486.55   23.20
  -1   1 -11  501.65   22.60
   1   1  11  448.56   22.80
  -1  -1 -11  524.65   24.20
  -1  -1 -11  537.65   24.90
   1  -1  11  531.45   24.90
  -1  -1 -11  565.64   24.40
  -1  -1 -11  497.05   24.40
   1  -1  11  483.95   24.80
  -1  -1 -11  534.15   24.70
  -1  -1 -11  537.45   24.20
  -1  -1 -11  516.05   25.10
  -1  -1 -11  540.25   24.40
  -1   1  13  321.17   16.00
  -1   1  13  280.47   14.90
  -1   1  13  299.77   15.30
   1   1 -13  301.07   14.80
   1   1 -13  287.97   15.20
   1   1 -13  313.07   14.50
   1   1 -13  281.27   15.10
   1   1 -13  299.27   14.70
   1   1 -13  309.97   14.30
   1   1 -13  311.97   14.50
   1   1 -13  300.87   15.90
   1   1 -13  297.17   15.00
   1  -1 -13  370.46   16.20
   1  -1 -13  333.27   15.90
   1  -1 -13  356.46   16.10
  -1  -1  13  315.97   16.70
   1  -1 -13  334.57   15.80
   1  -1 -13  345.97   16.00
   1  -1 -13  327.97   16.50
   1  -1 -13  345.37   16.10
  -1  -1  13  286.97   16.50
  -1  -1  13  330.87   17.60
   1  -1 -13  329.87   15.60
   3   1 -15  214.88   12.00
   3   1 -15  195.58   12.50
  -3   1  15  212.48   11.50
   3   1 -15  195.78   10.70
   3   1 -15  203.78   10.70
   3   1 -15  180.98   11.80
   3   1 -15  190.48   10.70
   3   1 -15  203.38   11.30
  -3   1  15  202.58   12.40
  -3   1  15  196.58   11.60
  -3   1  15  207.18   12.30
   3  -1 -15  231.08   11.60
   3  -1 -15  242.08   12.30
   3  -1 -15  251.17   12.10
   3  -1 -15  232.38   12.60
   3  -1 -15  224.38   11.40
   3  -1 -15  233.18   11.40
  -3  -1  15  225.08   13.80
  -3  -1  15  217.18   13.10
   3  -1 -15  221.48   12.20
   3  -1 -15  224.78   12.30
   5   1 -17   30.50    4.30
   5   1 -17   21.90    4.20
  -5   1  17   25.00    4.20
  -5   1  17   31.80    5.10
  -5   1  17   36.30    6.10
   5   1 -17   33.40    5.80
   5   1 -17   38.90    4.40
   5   1 -17   29.50    5.40
   5   1 -17   23.60    5.20
  -5  -1  17   23.10    4.50
  -5  -1  17   47.00    7.60
   5  -1 -17   30.00    4.50
   5  -1 -17   33.10    5.30
   5  -1 -17   29.40    3.60
   5  -1 -17   35.40    3.60
   5  -1 -17   35.90    4.50
  -5  -1  17   29.50    6.80
   5  -1 -17   38.70    3.80
   7   1 -19    5.10    3.30
   7   1 -19    3.10    3.90
   7   1 -19    2.30    2.60
  -7   1  19    8.00    3.60
  -7   1  19   -0.50    3.40
  -7   1  19    7.20    4.10
   7   1 -19   -0.50    3.70
   7   1 -19    6.70    5.00
   7   1 -19   12.90    4.20
   7  -1 -19    9.00    2.90
  -7  -1  19    7.20    3.60
   7  -1 -19    9.60    4.40
   7  -1 -19    4.20    3.10
   7  -1 -19    3.20    4.20
  -7  -1  19   11.60    5.40
  -7  -1  19    9.60    4.90
   7  -1 -19    7.30    3.00
   7  -1 -19   11.70    2.80
   9   1 -21    0.90    5.50
   9   1 -21    4.50    3.50
   9   1 -21    1.10    6.00
  -9   1  21    7.70    4.00
  -9   1  21   13.80    5.00
  -9  -1  21    8.20    4.00
   9  -1 -21   12.00    3.60
   9  -1 -21   11.20    3.40
  -9  -1  21   11.10    5.70
   9  -1 -21   10.80    6.10
  12   2   0   42.00    8.40
  12   2   0   55.79    7.40
 -12   2   0   63.09    8.90
  12  -2   0   76.29    7.80
 -12  -2   0   65.59    7.50
 -12  -2   0   67.89   12.10
 -12  -2   0   55.09    6.30
 -12  -2   0   61.59    8.60
 -10   2  -2   76.89    8.80
  10   2   2   78.69    8.80
 -10   2  -2   83.19    8.20
  10   2   2   87.49    7.30
 -10   2  -2   82.59    5.90
 -10  -2  -2  103.79   10.50
 -10  -2  -2   89.89    7.10
 -10  -2  -2  101.59    8.20
  10  -2   2  104.29    8.40
 -10  -2  -2  100.09    6.40
  10  -2   2   76.69   12.40
 -10  -2  -2  107.89    7.00
 -10  -2  -2   88.19    7.90
  -8   2  -4   80.19    7.90
  -8   2  -4   74.79    5.60
   8   2   4   84.59    8.20
   8   2   4   79.09    6.70
   8   2   4   85.79    7.10
  -8   2  -4   75.29    6.90
  -8   2  -4   80.49    6.60
  -8   2  -4   67.79    7.50
  -8  -2  -4   92.09    7.10
   8  -2   4   94.29    7.70
  -8  -2  -4   97.89    6.00
  -8  -2  -4   80.09    6.20
  -8  -2  -4   92.99    7.20
  -8  -2  -4   90.79    6.00
  -8  -2  -4   95.19    6.20
  -8  -2  -4   84.99    8.80
   6   2   6   17.80    3.10
   6   2   6   21.30    3.80
   6   2   6   27.50    4.40
  -6   2  -6   23.40    2.90
  -6   2  -6   23.80    4.40
  -6   2  -6   28.10    3.10
  -6   2  -6   26.00    4.90
  -6   2  -6   21.80    3.90
  -6   2  -6   25.30    4.80
  -6  -2  -6   26.80    3.10
  -6  -2  -6   32.70    3.80
  -6  -2  -6   28.60    2.90
  -6  -2  -6   25.40    3.90
  -6  -2  -6   29.50    3.80
  -6  -2  -6   30.40    3.30
  -6  -2  -6   22.90    4.50
  -6  -2  -6   20.60    3.10
   4   2   8   74.79    8.40
  -4   2  -8   93.49    6.80
  -4   2  -8   73.09    6.90
  -4   2  -8   94.79    5.40
   4   2   8  102.99    8.00
  -4   2  -8   75.49    5.80
  -4   2  -8   96.19    5.40
  -4   2  -8  106.79    6.90
   4   2   8   92.89    7.30
   4   2   8  106.89    6.10
  -4   2  -8   86.09    6.00
  -4  -2  -8  106.69   10.10
   4  -2   8   95.09    7.40
  -4  -2  -8  118.79    6.70
  -4  -2  -8  116.39    7.10
  -4  -2  -8  115.49    6.30
  -4  -2  -8  117.09    7.10
  -4  -2  -8  122.99    7.00
  -4  -2  -8  120.39    7.20
  -2   2 -10  134.09    8.20
  -2   2 -10  119.99    6.40
  -2   2 -10  104.99    7.10
   2   2  10  134.29    7.40
   2   2  10  123.99    7.90
  -2   2 -10  130.99    8.00
   2   2  10  134.49    7.70
   2   2  10  114.49    8.20
  -2   2 -10  132.29    7.90
  -2   2 -10  121.29    7.10
   2   2  10  110.89    8.30
  -2  -2 -10  160.08    7.90
  -2  -2 -10  152.88    8.00
  -2  -2 -10  151.98    8.90
  -2  -2 -10  147.99    8.70
  -2  -2 -10  151.68    7.80
  -2  -2 -10  153.28    8.40
   0   2  12  253.37   13.30
   0   2  12  222.28   13.80
   0   2 -12  281.67   14.10
   0   2 -12  262.17   13.30
   0   2 -12  271.17   14.30
   0   2  12  261.57   13.80
   0   2  12  256.37   13.40
   0   2 -12  256.27   13.70
   0  -2 -12  323.37   15.90
   0  -2 -12  294.17   14.60
   0  -2  12  290.17   15.70
   0  -2 -12  310.37   14.70
   0  -2 -12  327.87   14.90
   0  -2 -12  299.67   14.80
   0  -2 -12  310.67   15.20
   0  -2 -12  311.27   15.40
  -2   2  14  208.38   11.40
  -2   2  14  193.48   10.90
   2   2 -14  182.08   10.50
  -2   2  14  186.48   10.80
   2   2 -14  180.98   11.90
   2   2 -14  196.38   11.60
   2   2 -14  199.98   10.60
   2   2 -14  188.08   10.50
   2   2 -14  189.38   10.90
  -2   2  14  215.08   11.50
  -2   2  14  183.48   10.30
  -2   2  14  190.48   11.00
   2   2 -14  178.98   10.60
   2   2 -14  156.98   10.90
  -2  -2  14  241.68   14.40
   2  -2 -14  255.07   12.50
   2  -2 -14  229.18   12.00
   2  -2 -14  232.88   13.50
   2  -2 -14  235.98   12.10
   2  -2 -14  266.37   12.50
   2  -2 -14  238.58   12.20
   2  -2 -14  246.38   12.40
   2  -2 -14  259.67   12.70
  -4   2  16  203.78   12.90
   4   2 -16  208.98   12.00
   4   2 -16  185.88   12.80
   4   2 -16  232.88   12.40
  -4   2  16  191.48   12.00
   4   2 -16  189.78   12.80
   4   2 -16  227.78   12.30
   4   2 -16  215.98   13.10
  -4   2  16  214.58   12.30
   4   2 -16  204.38   13.00
  -4  -2  16  272.17   16.40
  -4  -2  16  267.97   16.00
   4  -2 -16  262.87   13.40
   4  -2 -16  279.87   14.40
   4  -2 -16  265.07   13.40
   4  -2 -16  268.97   15.90
   4  -2 -16  266.97   14.30
   4  -2 -16  260.07   13.70
   6   2 -18  119.39    9.90
   6   2 -18  131.99    9.40
  -6   2  18  137.99   10.80
   6   2 -18  126.19   10.40
  -6   2  18  145.69    9.70
   6   2 -18  128.69   12.20
   6   2 -18  132.29    9.50
   6   2 -18  120.19   11.20
  -6  -2  18  181.68   12.60
   6  -2 -18  171.78   10.10
   6  -2 -18  170.78   10.50
   6  -2 -18  169.98   11.60
   6  -2 -18  163.08   11.50
  -6  -2  18  179.08   13.00
   6  -2 -18  177.58   10.10
   8   2 -20   85.49    9.20
   8   2 -20   92.49   10.60
   8   2 -20  102.39   10.30
  -8   2  20  119.69   10.50
   8   2 -20  105.89    8.50
  -8  -2  20  145.99   11.20
   8  -2 -20  119.69    9.10
  -8  -2  20  159.58   10.50
   8  -2 -20  138.19    8.90
  -8  -2  20  134.59   13.30
   8  -2 -20  133.89    9.60
  10   2 -22   28.50    4.90
 -10  -2  22   37.90    7.80
  10  -2 -22   21.50    4.40
  10  -2 -22   17.00    8.10
  11   3   1   28.90    5.80
 -11   3  -1   26.00    4.00
  11   3   1   25.10    4.10
  11  -3   1   47.70    7.70
 -11  -3  -1   47.50    6.20
 -11  -3  -1   48.20    5.40
 -11  -3  -1   37.10    6.80
  -9   3  -3  152.78    9.00
   9   3   3  150.58   10.20
   9   3   3  169.98   11.80
  -9  -3  -3  183.38   12.60
  -9  -3  -3  206.48   11.40
  -9  -3  -3  209.88   11.10
  -9  -3  -3  220.18   16.10
  -9  -3  -3  206.38   12.50
   9  -3   3  190.28   12.50
  -9  -3  -3  207.48   11.20
   7   3   5  654.13   32.40
  -7   3  -5  649.04   30.00
   7   3   5  655.73   31.40
  -7   3  -5  613.94   30.00
  -7   3  -5  618.34   31.60
  -7   3  -5  620.74   31.10
  -7  -3  -5  827.82   37.70
  -7  -3  -5  801.42   38.70
  -7  -3  -5  767.42   38.00
  -7  -3  -5  776.22   37.60
  -7  -3  -5  837.62   38.70
  -7  -3  -5  815.62   38.10
  -5   3  -7 1067.09   50.09
   5   3   7 1011.70   53.79
   5   3   7 1122.69   51.29
  -5   3  -7 1187.28   49.99
  -5   3  -7 1086.59   51.19
   5   3   7 1132.49   50.49
   5   3   7 1063.79   51.89
  -5   3  -7 1088.89   51.79
  -5  -3  -7 1432.06   63.89
  -5  -3  -7 1332.47   64.09
  -5  -3  -7 1386.36   63.79
  -5  -3  -7 1397.66   63.59
  -5  -3  -7 1425.16   63.29
  -5  -3  -7 1380.26   63.19
  -5  -3  -7 1349.56   63.69
   3   3   9  179.68   10.20
  -3   3  -9  167.48    9.60
   3   3   9  159.68   10.70
   3   3   9  180.28   10.20
  -3   3  -9  181.58    8.90
  -3   3  -9  171.48   10.80
   3   3   9  177.58   12.20
   3   3   9  175.68   10.40
  -3   3  -9  139.49   12.00
  -3  -3  -9  213.98   11.90
  -3  -3  -9  223.38   11.30
  -3  -3  -9  227.58   11.20
  -3  -3  -9  218.28   12.00
  -3  -3  -9  213.58   12.30
  -3  -3  -9  210.68   11.90
  -3  -3  -9  225.18   11.50
  -1   3 -11  667.63   31.30
  -1   3 -11  596.14   30.60
  -1   3 -11  677.23   29.10
   1   3  11  604.74   30.40
   1   3  11  680.93   32.60
   1   3  11  580.44   30.90
  -1   3 -11  602.14   30.50
  -1   3 -11  694.63   31.70
   1   3  11  628.04   30.40
  -1  -3 -11  828.42   38.90
  -1  -3 -11  850.31   37.50
  -1  -3 -11  830.02   38.20
  -1  -3 -11  795.72   38.10
  -1  -3 -11  768.82   38.80
  -1  -3 -11  847.62   37.80
   1   3 -13   84.89    7.70
  -1   3  13   79.89    6.40
  -1   3  13   85.59    6.10
   1   3 -13   81.79    8.10
  -1   3  13   74.39    7.00
  -1   3  13   78.29    7.10
   1   3 -13   82.19    7.10
  -1   3  13  102.79    8.50
  -1   3  13   82.79    6.40
   1   3 -13   96.99    7.30
   1  -3 -13  115.89    6.50
   1  -3 -13  108.99    6.40
  -1  -3  13  109.29    9.00
   1  -3 -13  109.89    6.60
   1  -3 -13  100.09    6.10
   1  -3 -13  112.89    7.20
   1  -3 -13   97.89    8.00
   1  -3 -13  106.99    6.30
  -3   3  15  235.98   13.40
   3   3 -15  230.08   13.30
   3   3 -15  207.48   13.80
   3   3 -15  223.58   13.90
  -3   3  15  237.28   12.90
   3   3 -15  220.48   14.00
   3   3 -15  246.18   13.40
  -3   3  15  234.98   13.80
  -3   3  15  209.58   12.90
   3   3 -15  254.27   13.40
   3  -3 -15  331.67   16.80
   3  -3 -15  327.67   16.20
   3  -3 -15  327.77   16.10
   3  -3 -15  298.17   15.80
  -3  -3  15  318.77   18.80
  -5   3  17  132.69   10.30
   5   3 -17  127.79   10.30
  -5   3  17  118.69    9.10
   5   3 -17  133.39   10.40
   5   3 -17  134.89   10.70
  -5   3  17  135.69    9.10
   5   3 -17  145.79   10.70
   5   3 -17  130.89    9.60
  -5   3  17  139.69    8.60
   5   3 -17  124.89    9.80
   5  -3 -17  166.48    9.70
  -5  -3  17  163.18   12.50
   5  -3 -17  176.48    9.80
   5  -3 -17  174.18   10.90
   5  -3 -17  183.78   10.30
  -5  -3  17  163.28   13.60
   5  -3 -17  173.88   11.00
   7   3 -19   25.50    5.10
   7   3 -19   24.30    6.00
   7   3 -19   18.30    3.70
  -7   3  19   18.10    4.30
   7   3 -19   19.20    4.70
  -7   3  19   23.30    4.10
  -7   3  19   22.80    4.60
  -7  -3  19   35.40    7.10
   7  -3 -19   36.80    6.00
   7  -3 -19   38.30    4.30
   7  -3 -19   28.20    4.50
   9   3 -21   86.19    8.20
  -9   3  21  100.09    9.60
   9   3 -21   68.79    9.60
   9  -3 -21   90.19    9.00
   9  -3 -21  111.89    8.90
  -9  -3  21   97.39   10.70
   9  -3 -21  109.29    9.10
  -9  -3  21  132.79    9.10
  10   4   2   39.60    6.40
  10   4   2   48.50    7.90
  10   4   2   54.49    8.00
 -10   4  -2   46.70    4.50
 -10  -4  -2   61.39    6.10
 -10  -4  -2   72.89    6.30
 -10  -4  -2   72.59    8.10
  10  -4   2   81.09    8.80
 -10  -4  -2   75.09    5.50
 -10  -4  -2   71.29    7.20
   8   4   4   24.90    3.50
   8   4   4   14.10    3.90
  -8   4  -4   18.80    3.00
   8   4   4   19.00    4.40
  -8  -4  -4   36.90    5.90
  -8  -4  -4   37.80    4.70
  -8  -4  -4   36.40    5.70
  -8  -4  -4   38.40    4.30
  -8  -4  -4   43.40    4.90
  -8  -4  -4   36.80    4.60
   8  -4   4   25.20    4.60
   6   4   6  227.48   12.70
  -6   4  -6  202.68   11.20
   6   4   6  225.68   13.70
   6   4   6  207.28   13.70
  -6   4  -6  209.28   11.10
  -6   4  -6  184.78   13.30
  -6  -4  -6  307.67   16.20
  -6  -4  -6  299.87   15.80
  -6  -4  -6  296.17   15.60
  -6  -4  -6  308.47   16.50
  -6  -4  -6  284.97   16.30
  -6  -4  -6  302.37   16.30
  -4   4  -8   26.20    3.10
   4   4   8   22.30    4.20
   4   4   8   17.70    4.10
   4   4   8   24.40    4.50
  -4   4  -8   26.50    3.20
  -4   4  -8   15.80    4.30
  -4   4  -8   23.70    4.30
   4   4   8   29.00    5.10
  -4  -4  -8   30.90    4.50
  -4  -4  -8   35.30    3.60
  -4  -4  -8   24.50    5.30
  -4  -4  -8   28.20    4.60
  -4  -4  -8   31.80    3.70
  -4  -4  -8   29.00    5.60
  -4  -4  -8   30.90    5.80
   2   4  10   58.49    6.50
  -2   4 -10   69.09    7.10
   2   4  10   69.29    6.30
  -2   4 -10   77.49    4.70
  -2   4 -10   73.39    6.80
   2   4  10   70.99    6.00
   2   4  10   86.49    8.60
   2   4  10   71.29    5.80
  -2  -4 -10   93.69    5.80
  -2  -4 -10   91.39    5.80
  -2  -4 -10   93.89    6.20
  -2  -4 -10   93.19    8.80
  -2  -4 -10   84.19    7.00
  -2  -4 -10   87.69    6.70
   0   4  12    4.20    2.50
   0   4  12   -0.30    2.50
   0   4 -12    3.70    3.20
   0   4 -12   -0.90    2.90
   0   4  12    1.50    1.80
   0   4  12   -1.80    2.20
   0   4  12   -3.60    5.30
   0  -4 -12   -2.80    2.30
   0  -4 -12   -0.80    1.60
   0  -4 -12    0.30    1.60
   0  -4 -12    1.30    1.80
   0  -4 -12    0.80    1.50
   0  -4 -12    0.70    2.10
  -2   4  14  608.14   30.20
   2   4 -14  612.74   31.40
   2   4 -14  565.24   31.20
  -2   4  14  630.34   29.90
   2   4 -14  624.74   30.00
   2   4 -14  645.54   31.60
  -2   4  14  626.04   30.30
  -2   4  14  611.84   30.20
   2  -4 -14  935.71   43.20
   2  -4 -14  932.91   42.20
   2  -4 -14  959.30   41.90
  -2  -4  14  756.22   46.50
   4   4 -16   24.60    4.90
  -4   4  16   25.10    4.50
   4   4 -16   19.90    4.10
  -4   4  16   13.20    3.70
  -4   4  16   17.00    3.20
   4   4 -16   15.90    4.80
   4   4 -16   32.00    6.30
   4   4 -16   15.20    4.00
   4  -4 -16   41.10    4.60
   4  -4 -16   32.10    3.70
   4  -4 -16   48.40    5.40
   4  -4 -16   37.90    4.30
   4  -4 -16   34.50    3.80
   6   4 -18   11.00    5.10
   6   4 -18   10.00    3.50
   6   4 -18   13.40    4.10
   6   4 -18   11.20    5.00
  -6   4  18   12.90    3.10
  -6   4  18   17.60    3.60
  -6   4  18    7.60    2.90
   6  -4 -18   17.90    3.80
   6  -4 -18   17.00    3.10
  -6  -4  18   18.10    5.00
   6  -4 -18   19.70    3.50
   8   4 -20   -0.60    3.30
   8   4 -20    6.30    5.90
  -8  -4  20   -0.30    3.80
   8  -4 -20    3.40    3.40
  -8  -4  20    3.10    5.50
   8  -4 -20    2.00    2.60
   8  -4 -20    1.70    2.90
   9   5   3    4.30    4.30
   9   5   3    9.90    3.60
   9   5   3    6.40    4.40
  -9   5  -3    4.40    2.10
  -9  -5  -3   10.40    2.90
  -9  -5  -3   11.00    2.60
  -9  -5  -3    4.80    4.50
  -9  -5  -3    8.60    4.50
  -9  -5  -3   13.00    3.10
   9  -5   3   11.90    5.30
   7   5   5    5.90    3.00
  -7   5  -5    7.50    2.10
   7   5   5    3.70    3.10
   7   5   5   10.60    3.80
  -7  -5  -5    6.10    3.40
  -7  -5  -5   10.50    2.90
  -7  -5  -5   12.00    3.10
  -7  -5  -5   13.70    2.60
  -7  -5  -5   15.70    3.20
  -7  -5  -5   14.00    4.00
  -5   5  -7  172.88    9.80
   5   5   7  150.78   11.30
  -5   5  -7  156.98    9.90
   5   5   7  158.18   11.80
   5   5   7  172.48   11.60
[truncated: 245,211 more chars]
