# Supplementary material for: Crystal structure of 2-oxopyrrolidin-3-yl 4-(2-phenyl­diazen-1-yl)benzoate
Source: Acta Crystallogr E Crystallogr Commun. 2018 Mar 6;74(Pt 4):458–60. doi: 10.1107/S205698901800333X (PMC5946967; doi:10.1107/S205698901800333X)
Supplement: Supplementary file 2 [file e-74-00458-Isup2.hkl]

data_I                                                                          
_shelx_title ' elkin53_a.res in C2'                                             
_shelx_refln_list_code          4                                               
_shelx_F_calc_maximum      172.48                                               
_exptl_crystal_F_000       648.00                                               
_reflns_d_resolution_high  0.7694                                               
                                                                                
loop_                                                                           
 _space_group_symop_operation_xyz                                               
 'x, y, z'                                                                      
 '-x, y, -z'                                                                    
 'x+1/2, y+1/2, z'                                                              
 '-x+1/2, y+1/2, -z'                                                            
                                                                                
_cell_length_a    10.2069                                                       
_cell_length_b     6.3761                                                       
_cell_length_c    23.2265                                                       
_cell_angle_alpha  90.000                                                       
_cell_angle_beta  101.454                                                       
_cell_angle_gamma  90.000                                                       
                                                                                
_shelx_F_squared_multiplier     1.000                                           
                                                                                
loop_                                                                           
 _refln_index_h                                                                 
 _refln_index_k                                                                 
 _refln_index_l                                                                 
 _refln_F_squared_calc                                                          
 _refln_F_squared_meas                                                          
 _refln_F_squared_sigma                                                         
 _refln_observed_status                                                         
   1  -7   0         44.69         31.75         8.47 o                         
   3  -7   0        721.22        944.00        24.82 o                         
   5  -7   0         13.69         10.69         3.94 o                         
   0  -6   0       1200.16       1408.31        48.40 o                         
   2  -6   0         80.37         96.25         6.88 o                         
   4  -6   0        251.81        329.34        13.22 o                         
   6  -6   0         90.31        118.77         6.22 o                         
   8  -6   0         14.10          7.83         3.34 o                         
   1  -5   0        268.18        288.60        10.16 o                         
   3  -5   0        114.78        125.16         4.58 o                         
   5  -5   0         37.58         48.99         3.78 o                         
   7  -5   0         89.87        107.44         5.22 o                         
   9  -5   0         20.47         28.79         3.22 o                         
   0  -4   0       1654.03       1934.11        55.76 o                         
   2  -4   0        383.32        427.93         7.87 o                         
   4  -4   0        350.48        386.67         8.82 o                         
   6  -4   0        175.91        217.23         6.83 o                         
   8  -4   0        190.82        238.08         7.44 o                         
  10  -4   0        161.78        262.76         9.93 o                         
   1  -3   0        331.88        367.64         9.14 o                         
   3  -3   0       1910.57       2218.88        38.89 o                         
   5  -3   0        121.01        161.15         3.82 o                         
   7  -3   0         16.37         14.71         1.88 o                         
   9  -3   0        167.41        199.99         6.11 o                         
  11  -3   0         16.79         15.13         3.61 o                         
   0  -2   0       3362.15       3767.24        97.92 o                         
   2  -2   0        306.07        272.51         5.54 o                         
   4  -2   0         16.55         21.36         1.21 o                         
   6  -2   0        582.24        602.71         9.26 o                         
   8  -2   0        222.55        218.44         5.17 o                         
  10  -2   0        216.34        246.34         6.94 o                         
  12  -2   0        110.74        137.50         7.50 o                         
   1  -1   0        407.87        426.61        10.23 o                         
   3  -1   0       2705.02       2618.81        52.38 o                         
   5  -1   0        548.70        557.20         7.94 o                         
   7  -1   0        151.33        154.78         3.38 o                         
   9  -1   0          1.93         -1.77         1.90 o                         
  11  -1   0         41.29         35.26         3.41 o                         
   2   0   0        383.78        256.05         4.67 o                         
   4   0   0       1696.32       1648.42        24.98 o                         
   6   0   0        414.93        490.98         6.75 o                         
   8   0   0          4.80          4.80         1.50 o                         
  10   0   0          0.36          1.73         2.82 o                         
  12   0   0          2.01          4.56         3.30 o                         
   1   1   0        415.04        399.20         9.63 o                         
   3   1   0       2719.40       2444.80        38.93 o                         
   5   1   0        547.99        524.21         6.59 o                         
   7   1   0        149.70        136.53         3.48 o                         
   9   1   0          2.16         -1.68         1.91 o                         
  11   1   0         40.72         30.71         3.43 o                         
   0   2   0       3368.23       3094.63       140.21 o                         
   2   2   0        305.27        255.50         8.15 o                         
   4   2   0         16.71         18.08         0.96 o                         
   6   2   0        585.62        532.57         7.56 o                         
   8   2   0        222.17        189.59         4.76 o                         
  10   2   0        214.53        198.52        12.06 o                         
  12   2   0        110.83        116.06        11.02 o                         
   1   3   0        336.90        284.16         6.54 o                         
   3   3   0       1915.56       1798.29        27.85 o                         
   5   3   0        121.45        123.43         3.16 o                         
   7   3   0         16.12          9.37         2.75 o                         
   9   3   0        167.55        151.82         8.78 o                         
  11   3   0         16.46         13.77         4.06 o                         
   0   4   0       1636.87       1445.86        27.99 o                         
   2   4   0        382.61        320.44         6.01 o                         
   4   4   0        349.92        299.79         5.78 o                         
   6   4   0        176.16        157.53         4.47 o                         
   8   4   0        191.31        175.54         6.66 o                         
  10   4   0        161.36        151.54         9.66 o                         
   1   5   0        264.24        211.97         4.63 o                         
   3   5   0        116.30         95.18         3.05 o                         
   5   5   0         38.69         27.78         2.12 o                         
   7   5   0         89.54         80.01         5.58 o                         
   9   5   0         20.42         12.83         4.70 o                         
   0   6   0       1194.51        982.23        24.72 o                         
   2   6   0         80.49         61.47         3.84 o                         
   4   6   0        252.66        217.86         5.56 o                         
   6   6   0         91.09         80.83         4.41 o                         
   8   6   0         14.17         12.16         2.68 o                         
   1   7   0         44.84         39.70         2.90 o                         
   3   7   0        721.68        630.93        16.27 o                         
   5   7   0         13.45         10.99         2.39 o                         
   0   8   0        235.43        245.72        11.01 o                         
   2   8   0         45.21         35.76         4.71 o                         
  -7  -7   1         19.62         16.51         5.71 o                         
  -5  -7   1          0.73         -0.80         3.69 o                         
  -3  -7   1         45.94         56.95         6.36 o                         
  -1  -7   1         20.06         15.09         5.66 o                         
   1  -7   1        328.59        374.05        24.39 o                         
   3  -7   1         74.49         92.07         9.03 o                         
   5  -7   1          1.99          2.33         4.19 o                         
  -8  -6   1         60.60         55.81         8.81 o                         
  -6  -6   1        115.57        155.82         6.72 o                         
  -4  -6   1          3.07          1.67         4.06 o                         
  -2  -6   1        153.23        187.42         8.66 o                         
   0  -6   1        318.65        387.56        14.25 o                         
   2  -6   1        177.00        209.67         9.78 o                         
   4  -6   1        139.10        174.08         9.87 o                         
   6  -6   1         75.67         85.18         5.08 o                         
   8  -6   1          9.36         14.29         3.45 o                         
  -9  -5   1         35.10         41.82         4.37 o                         
  -7  -5   1        259.87        345.76         9.33 o                         
  -5  -5   1        263.16        311.25         9.38 o                         
  -3  -5   1         73.25         78.96         7.04 o                         
  -1  -5   1       1780.69       1998.52        43.36 o                         
   1  -5   1        280.16        295.71         8.13 o                         
   3  -5   1        457.28        510.68        10.25 o                         
   5  -5   1         81.55        103.37         5.31 o                         
   7  -5   1         13.53         11.21         2.76 o                         
   9  -5   1         55.46         74.68         4.76 o                         
 -10  -4   1         14.02         12.98         2.73 o                         
  -8  -4   1          8.35          7.81         2.54 o                         
  -6  -4   1        417.09        485.20        11.62 o                         
  -4  -4   1         28.60         24.42         1.86 o                         
  -2  -4   1        237.17        310.21         6.47 o                         
   0  -4   1         32.95         42.31         3.24 o                         
   2  -4   1         68.55         79.56         3.26 o                         
   4  -4   1         18.51         13.20         1.49 o                         
   6  -4   1       2269.07       2686.06        51.26 o                         
   8  -4   1         28.71         23.99         2.51 o                         
  10  -4   1        323.60        482.09        15.02 o                         
 -11  -3   1          9.87         14.68         3.42 o                         
  -9  -3   1         60.08         65.76         3.91 o                         
  -7  -3   1         68.23         76.46         3.59 o                         
  -5  -3   1          5.48          8.35         1.38 o                         
  -3  -3   1       2001.16       2206.91        35.90 o                         
  -1  -3   1        435.34        492.40        12.48 o                         
   1  -3   1        513.38        567.36        11.88 o                         
   3  -3   1       1697.96       2007.53        27.85 o                         
   5  -3   1        177.44        191.87         4.28 o                         
   7  -3   1        461.12        532.61         9.91 o                         
   9  -3   1        657.02        859.17        19.18 o                         
  11  -3   1         79.19         97.27         6.74 o                         
 -12  -2   1         33.29         48.85         4.45 o                         
 -10  -2   1         51.80         44.30         3.79 o                         
  -8  -2   1        445.86        529.64         9.69 o                         
  -6  -2   1        529.81        553.96         8.63 o                         
  -4  -2   1        360.41        426.02         7.23 o                         
  -2  -2   1        217.96        196.53         4.37 o                         
   0  -2   1       4383.20       4312.14        86.81 o                         
   2  -2   1        444.49        448.37        10.49 o                         
   4  -2   1       1018.70        966.23        15.23 o                         
   6  -2   1        149.17        151.50         3.66 o                         
   8  -2   1         22.28         26.81         2.06 o                         
  10  -2   1        145.01        172.78         5.49 o                         
  12  -2   1        138.32        181.26         8.00 o                         
 -11  -1   1         27.56         24.26         3.74 o                         
  -9  -1   1         35.51         19.23         3.75 o                         
  -7  -1   1        243.17        242.30         4.38 o                         
  -5  -1   1        896.86        907.01        12.36 o                         
  -3  -1   1        988.84        890.49        20.34 o                         
  -1  -1   1        664.94        602.10        11.47 o                         
   1  -1   1       2516.38       2384.59        53.48 o                         
   3  -1   1       1398.11       1313.97        22.54 o                         
   5  -1   1         42.65         51.83         2.10 o                         
   7  -1   1         98.44        105.19         2.87 o                         
   9  -1   1        497.55        513.91        12.12 o                         
  11  -1   1        133.55        129.66         8.62 o                         
 -12   0   1          1.43          8.55         3.78 o                         
 -10   0   1         81.43         86.62         4.80 o                         
  -8   0   1        126.00        124.34         3.95 o                         
  -6   0   1        479.65        416.70         5.65 o                         
  -4   0   1         54.75         62.71         1.78 o                         
  -2   0   1      29748.34      28317.27       763.13 o                         
   2   0   1       1674.83       1380.52        25.36 o                         
   4   0   1          0.53          1.22         0.64 o                         
   6   0   1         25.15         35.34         1.82 o                         
   8   0   1          1.06          1.87         1.47 o                         
  10   0   1         17.72         18.56         2.95 o                         
  12   0   1          1.97          4.10         3.47 o                         
 -11   1   1         27.66         16.55         3.08 o                         
  -9   1   1         34.82         22.61         2.59 o                         
  -7   1   1        241.25        220.91         4.19 o                         
  -5   1   1        892.61        850.30        10.93 o                         
  -3   1   1        982.06        794.15        12.45 o                         
  -1   1   1        672.48        558.50        13.01 o                         
   1   1   1       2535.40       2279.11        72.37 o                         
   3   1   1       1400.44       1245.74        20.74 o                         
   5   1   1         43.59         50.58         1.43 o                         
   7   1   1         98.13        101.23         3.09 o                         
   9   1   1        495.12        463.55         9.64 o                         
  11   1   1        131.57        118.56         5.77 o                         
 -12   2   1         33.22         37.08         5.81 o                         
 -10   2   1         51.20         41.80         3.90 o                         
  -8   2   1        449.15        474.25         8.63 o                         
  -6   2   1        525.84        494.62         7.16 o                         
  -4   2   1        362.68        354.38         4.94 o                         
  -2   2   1        215.61        173.00         5.15 o                         
   0   2   1       4383.24       3803.90        98.89 o                         
   2   2   1        444.83        418.92        12.42 o                         
   4   2   1       1018.69        841.23        10.47 o                         
   6   2   1        147.27        124.59         3.08 o                         
   8   2   1         22.36         23.20         2.04 o                         
  10   2   1        143.20        141.29         5.99 o                         
  12   2   1        138.54         85.79        16.95 o                         
 -11   3   1          9.94          0.30         3.79 o                         
  -9   3   1         60.11         53.97         5.42 o                         
  -7   3   1         68.88         58.48         2.91 o                         
  -5   3   1          5.37          4.89         1.05 o                         
  -3   3   1       1992.21       1795.44        25.21 o                         
  -1   3   1        441.47        364.43         8.71 o                         
   1   3   1        518.04        427.39         9.92 o                         
   3   3   1       1708.98       1630.45        21.95 o                         
   5   3   1        174.60        161.05         5.30 o                         
   7   3   1        463.72        438.20         9.03 o                         
   9   3   1        653.57        673.43        18.80 o                         
  11   3   1         78.17         55.66         5.44 o                         
 -10   4   1         13.84         13.64         3.43 o                         
  -8   4   1          8.75          6.36         2.60 o                         
  -6   4   1        418.93        389.30         7.63 o                         
  -4   4   1         28.29         19.12         1.41 o                         
  -2   4   1        237.51        229.78         4.41 o                         
   0   4   1         34.65         27.72         2.08 o                         
   2   4   1         68.49         55.61         2.46 o                         
   4   4   1         19.00         14.42         1.44 o                         
   6   4   1       2274.59       2074.05        34.34 o                         
   8   4   1         28.84         16.56         2.61 o                         
  10   4   1        324.03        340.38        15.71 o                         
  -9   5   1         34.17         25.65         3.53 o                         
  -7   5   1        261.31        250.78         6.46 o                         
  -5   5   1        261.52        234.54         5.70 o                         
  -3   5   1         73.49         55.55         2.81 o                         
  -1   5   1       1772.90       1440.04        22.08 o                         
   1   5   1        277.33        223.21         4.93 o                         
   3   5   1        455.42        353.49         6.05 o                         
   5   5   1         80.92         66.13         3.39 o                         
   7   5   1         13.10         12.41         2.15 o                         
   9   5   1         56.52         44.43         4.41 o                         
  -8   6   1         61.34         50.26         5.35 o                         
  -6   6   1        116.30        101.03         4.24 o                         
  -4   6   1          3.04          2.23         1.69 o                         
  -2   6   1        153.61        123.17         4.03 o                         
   0   6   1        321.55        267.70         6.32 o                         
   2   6   1        178.41        145.61         4.72 o                         
   4   6   1        139.15        125.23         4.81 o                         
   6   6   1         74.81         56.25         3.84 o                         
   8   6   1          9.13          5.94         2.93 o                         
  -7   7   1         19.37         17.37         2.99 o                         
  -5   7   1          0.69          0.83         2.44 o                         
  -3   7   1         45.84         33.99         3.01 o                         
  -1   7   1         20.62         18.14         2.22 o                         
   1   7   1        327.75        278.68         6.78 o                         
   3   7   1         75.38         61.08         4.57 o                         
   5   7   1          2.04          3.79         3.27 o                         
  -2   8   1         36.38         31.69         3.39 o                         
   0   8   1        114.51        113.51         6.08 o                         
   2   8   1         43.45         34.44         3.43 o                         
  -7  -7   2         16.48         10.37         6.14 o                         
  -5  -7   2         62.66         81.13        10.89 o                         
  -3  -7   2         20.29         18.93         5.81 o                         
   1  -7   2        203.17        264.44        19.28 o                         
   3  -7   2        292.00        399.81        12.52 o                         
   5  -7   2         17.11         14.58         3.91 o                         
  -8  -6   2         25.63         28.81         3.78 o                         
  -6  -6   2         81.19         94.52         6.12 o                         
  -4  -6   2         74.52         88.01         7.77 o                         
  -2  -6   2        366.73        408.57        14.42 o                         
   0  -6   2        466.87        484.68        14.16 o                         
   2  -6   2        172.94        234.81        12.28 o                         
   4  -6   2         14.17         20.61         3.14 o                         
   6  -6   2         41.39         46.75         3.79 o                         
   8  -6   2          8.91          7.37         3.18 o                         
  -9  -5   2         27.45         32.00         3.59 o                         
  -7  -5   2        241.60        320.19        11.64 o                         
  -5  -5   2        785.90        976.76        22.92 o                         
  -3  -5   2         74.36         73.03         5.04 o                         
  -1  -5   2         91.45        101.51         5.47 o                         
   1  -5   2         21.41         27.08         3.26 o                         
   3  -5   2        165.90        205.51         7.33 o                         
   5  -5   2        235.55        295.39         8.62 o                         
   7  -5   2          3.48          3.03         2.49 o                         
   9  -5   2         58.32         87.29         5.48 o                         
 -10  -4   2         77.09         96.40         6.55 o                         
  -8  -4   2        502.26        628.10        13.42 o                         
  -6  -4   2         93.08        113.12         5.02 o                         
  -4  -4   2        270.69        288.24         6.65 o                         
  -2  -4   2        647.66        715.95        16.27 o                         
   0  -4   2        550.73        657.85        15.05 o                         
   2  -4   2        110.57        133.43         3.76 o                         
   4  -4   2        472.68        483.55        10.43 o                         
   6  -4   2        685.11        781.35        19.60 o                         
   8  -4   2        149.50        188.07         6.14 o                         
  10  -4   2        115.69        152.71         5.82 o                         
 -11  -3   2          6.75          5.99         3.40 o                         
  -9  -3   2         86.09        103.73         4.44 o                         
  -7  -3   2        175.95        186.57         5.16 o                         
  -5  -3   2       1024.49       1185.52        19.80 o                         
  -3  -3   2        107.88        102.74         3.71 o                         
  -1  -3   2        361.26        330.76         7.45 o                         
   1  -3   2       1158.71       1352.93        28.35 o                         
   3  -3   2        786.45        923.56        14.05 o                         
   5  -3   2         23.15         36.77         3.06 o                         
   7  -3   2        636.75        717.19        12.68 o                         
   9  -3   2        275.36        376.22         9.42 o                         
  11  -3   2         47.77         46.55         6.53 o                         
 -12  -2   2         27.11         33.89         3.92 o                         
 -10  -2   2         69.95         81.70         5.17 o                         
  -8  -2   2       3506.58       3916.40        59.59 o                         
  -6  -2   2        260.79        266.80         5.50 o                         
  -4  -2   2        404.92        446.23        10.13 o                         
  -2  -2   2        152.23        166.12         3.79 o                         
   0  -2   2         18.26          7.34         0.90 o                         
   2  -2   2       1068.62       1033.03        21.64 o                         
   4  -2   2          8.39          7.25         0.97 o                         
   6  -2   2        201.75        181.83         4.22 o                         
   8  -2   2         99.77        124.59         4.14 o                         
  10  -2   2        159.51        209.01         6.56 o                         
  12  -2   2         69.68         72.08         8.71 o                         
 -13  -1   2          2.24          4.51         3.91 o                         
 -11  -1   2        217.99        278.04         8.41 o                         
  -9  -1   2          1.86          4.32         2.16 o                         
  -7  -1   2        101.53         95.13         2.61 o                         
  -5  -1   2       3424.34       3756.74        56.39 o                         
  -3  -1   2        990.39       1086.41        22.20 o                         
  -1  -1   2       6770.82       6205.25       137.65 o                         
   1  -1   2       1812.71       1656.77        55.54 o                         
   3  -1   2       1179.57       1053.93        18.26 o                         
   5  -1   2        485.41        544.95         8.26 o                         
   7  -1   2         13.78          8.97         1.42 o                         
   9  -1   2        581.05        578.11        11.17 o                         
  11  -1   2         13.23         15.70         3.05 o                         
 -12   0   2          2.17          4.86         3.13 o                         
 -10   0   2        159.04        161.41         6.06 o                         
  -8   0   2         25.33         15.75         1.89 o                         
  -6   0   2       1235.55       1273.40        15.39 o                         
  -4   0   2        417.08        425.81         6.91 o                         
  -2   0   2       2118.70       2136.23        38.99 o                         
   0   0   2        498.71        410.40         6.56 o                         
   2   0   2       3952.68       3809.19        69.26 o                         
   4   0   2       1822.33       1787.21        33.66 o                         
   6   0   2        907.87       1033.01        14.10 o                         
   8   0   2        118.62        136.11         4.46 o                         
  10   0   2          1.31          3.86         2.35 o                         
  12   0   2         34.06         33.83         4.19 o                         
 -13   1   2          2.22          1.05         5.90 o                         
 -11   1   2        217.97        231.36        10.43 o                         
  -9   1   2          1.42          5.16         2.12 o                         
  -7   1   2        102.23         92.28         2.75 o                         
  -5   1   2       3440.78       3512.98        41.99 o                         
  -3   1   2        988.70        972.39        18.42 o                         
  -1   1   2       6766.77       5927.07       198.55 o                         
   1   1   2       1806.77       1584.07        32.00 o                         
   3   1   2       1181.09       1015.22        21.34 o                         
   5   1   2        487.30        558.89         7.68 o                         
   7   1   2         14.53         10.40         1.47 o                         
   9   1   2        575.97        531.13        10.67 o                         
  11   1   2         12.81          7.74         2.91 o                         
 -12   2   2         27.07         24.41         6.37 o                         
 -10   2   2         70.54         68.01         4.10 o                         
  -8   2   2       3499.94       3436.37        52.76 o                         
  -6   2   2        261.23        235.20         4.06 o                         
  -4   2   2        404.94        368.02         5.73 o                         
  -2   2   2        150.67        156.82         4.66 o                         
   0   2   2         18.11          7.91         1.29 o                         
   2   2   2       1064.67        914.22        21.42 o                         
   4   2   2          8.36          5.67         0.92 o                         
   6   2   2        200.95        159.72         4.29 o                         
   8   2   2         99.39        102.77         3.66 o                         
  10   2   2        159.82        174.72         7.13 o                         
  12   2   2         69.45         78.16         9.15 o                         
 -11   3   2          6.63          6.54         3.56 o                         
  -9   3   2         83.98         63.34         4.66 o                         
  -7   3   2        175.26        157.34         4.10 o                         
  -5   3   2       1032.74        947.02        12.52 o                         
  -3   3   2        108.24         87.11         2.67 o                         
  -1   3   2        365.82        256.57         4.89 o                         
   1   3   2       1161.90       1036.11        13.80 o                         
   3   3   2        782.70        740.49        11.04 o                         
   5   3   2         22.59         31.48         2.19 o                         
   7   3   2        637.95        596.72        14.52 o                         
   9   3   2        277.20        279.82         8.59 o                         
  11   3   2         47.27         47.79         5.10 o                         
 -10   4   2         76.77         56.17         4.67 o                         
  -8   4   2        501.37        483.39        11.45 o                         
  -6   4   2         91.27         78.81         3.55 o                         
  -4   4   2        270.02        210.64         4.58 o                         
  -2   4   2        646.67        541.86         9.37 o                         
   0   4   2        551.32        491.14         7.96 o                         
   2   4   2        108.76        108.06         3.08 o                         
   4   4   2        472.11        376.50         8.33 o                         
   6   4   2        684.83        617.61        11.60 o                         
   8   4   2        148.95        127.24         7.94 o                         
  10   4   2        115.82         99.41         6.52 o                         
  -9   5   2         28.56         25.66         3.32 o                         
  -7   5   2        242.12        239.86         6.27 o                         
  -5   5   2        785.30        697.49        13.01 o                         
  -3   5   2         75.27         69.87         4.37 o                         
  -1   5   2         90.44         76.61         3.51 o                         
   1   5   2         21.09         16.75         1.38 o                         
   3   5   2        164.04        144.68         3.56 o                         
   5   5   2        237.02        198.52         5.12 o                         
   7   5   2          3.78          2.77         2.10 o                         
   9   5   2         59.33         49.51         4.19 o                         
  -8   6   2         24.91         16.19         2.90 o                         
  -6   6   2         81.10         64.14         3.87 o                         
  -4   6   2         74.40         58.52         3.11 o                         
  -2   6   2        366.26        303.86         6.75 o                         
   0   6   2        465.41        351.88         7.59 o                         
   2   6   2        169.97        143.08         4.38 o                         
   4   6   2         14.37         15.69         2.39 o                         
   6   6   2         41.70         33.56         3.40 o                         
   8   6   2          9.03          2.69         2.63 o                         
  -7   7   2         16.47          3.87         3.37 o                         
  -5   7   2         62.43         54.89         4.20 o                         
  -3   7   2         20.56         15.93         2.13 o                         
  -1   7   2          7.66          8.15         2.03 o                         
   1   7   2        203.77        167.79         6.14 o                         
   3   7   2        291.37        270.71         9.93 o                         
   5   7   2         16.98         11.18         2.48 o                         
  -2   8   2          8.68          6.61         2.46 o                         
   0   8   2         25.00         21.95         2.75 o                         
   2   8   2        216.40        180.65         8.47 o                         
  -5  -7   3         85.48        119.41        10.33 o                         
  -3  -7   3         59.58         77.38         8.10 o                         
  -1  -7   3          8.99          5.50         8.25 o                         
   1  -7   3        257.23        306.50        21.62 o                         
   3  -7   3         86.09        120.00         7.66 o                         
   5  -7   3         59.19         76.42         6.86 o                         
  -8  -6   3         19.23         13.22         3.55 o                         
  -6  -6   3        318.40        432.45        13.52 o                         
  -4  -6   3         41.46         47.31         4.63 o                         
  -2  -6   3       1490.37       1816.49        50.64 o                         
   0  -6   3         27.55         34.91         8.68 o                         
   2  -6   3        764.36        966.82        24.34 o                         
   4  -6   3         17.25         13.33         2.78 o                         
   6  -6   3         23.86         33.86         3.41 o                         
   8  -6   3         15.26         11.43         4.04 o                         
  -9  -5   3         27.67         40.26         3.92 o                         
  -7  -5   3        275.38        353.95        11.78 o                         
  -5  -5   3        884.52       1044.53        21.48 o                         
  -3  -5   3        125.27        157.26         5.71 o                         
  -1  -5   3         15.84         14.27         2.57 o                         
   1  -5   3        423.74        475.28        11.27 o                         
   3  -5   3        267.02        294.89        10.27 o                         
   5  -5   3        354.25        436.75        10.60 o                         
   7  -5   3         16.93         23.04         2.77 o                         
   9  -5   3         20.05         22.15         2.98 o                         
 -10  -4   3         30.82         37.40         4.71 o                         
  -8  -4   3        598.70        753.71        17.41 o                         
  -6  -4   3         94.50        112.30         3.99 o                         
  -4  -4   3        416.16        472.01         9.47 o                         
  -2  -4   3        980.95       1140.34        24.76 o                         
   0  -4   3        117.37        161.17         4.81 o                         
   2  -4   3         85.05         86.92         3.97 o                         
   4  -4   3       1693.37       2016.86        36.32 o                         
   6  -4   3        358.88        441.61         9.95 o                         
   8  -4   3        166.10        213.77         6.50 o                         
  10  -4   3        103.67        154.03         8.59 o                         
 -11  -3   3          0.78          1.03         3.62 o                         
  -9  -3   3        283.07        317.56         9.08 o                         
  -7  -3   3         66.54         66.04         3.15 o                         
  -5  -3   3       1376.50       1584.72        22.50 o                         
  -3  -3   3        580.16        668.84        13.80 o                         
  -1  -3   3        168.74        184.70         4.99 o                         
   1  -3   3       5713.67       6515.74       135.51 o                         
   3  -3   3         52.78         65.61         2.28 o                         
   5  -3   3       1180.10       1261.81        24.80 o                         
   7  -3   3        627.76        754.53        13.93 o                         
   9  -3   3        317.34        431.72         9.81 o                         
  11  -3   3          0.90          0.73         3.63 o                         
 -12  -2   3          5.64          0.08         3.17 o                         
 -10  -2   3        713.89        816.07        19.57 o                         
  -8  -2   3        342.56        399.87         7.64 o                         
  -6  -2   3        951.56        993.11        15.16 o                         
  -4  -2   3        434.81        507.14         9.57 o                         
  -2  -2   3       2981.25       2979.50        51.02 o                         
   0  -2   3          1.83          1.65         0.71 o                         
   2  -2   3       1819.63       1769.34        33.06 o                         
   4  -2   3        518.44        524.27        10.64 o                         
   6  -2   3         56.75         56.49         2.45 o                         
   8  -2   3         51.97         61.41         3.44 o                         
  10  -2   3         24.76         19.24         2.92 o                         
  12  -2   3         15.54         16.80         3.76 o                         
 -13  -1   3         44.86         33.54         4.31 o                         
 -11  -1   3         39.61         36.60         3.25 o                         
  -9  -1   3        440.20        488.35        10.96 o                         
  -7  -1   3        451.96        489.96         7.31 o                         
  -5  -1   3        113.06        119.47         2.84 o                         
  -3  -1   3       3199.28       3101.56        56.82 o                         
  -1  -1   3       2061.90       1874.74        42.20 o                         
   1  -1   3      12191.54      11921.10       305.86 o                         
   3  -1   3        955.40        977.08        20.23 o                         
   5  -1   3        424.07        472.21         7.56 o                         
   7  -1   3        211.44        187.10         4.24 o                         
   9  -1   3         43.21         31.98         2.26 o                         
  11  -1   3          2.69          4.96         3.50 o                         
 -12   0   3          7.13         10.60         3.17 o                         
 -10   0   3          0.05          4.14         2.40 o                         
  -8   0   3          2.51         -0.16         1.53 o                         
  -6   0   3        575.13        477.99         6.31 o                         
  -4   0   3       1305.00       1312.60        19.97 o                         
  -2   0   3          4.73         11.92         1.05 o                         
   0   0   3        193.54        181.68         3.24 o                         
   2   0   3      22797.02      21682.99       480.30 o                         
   4   0   3       4255.20       4429.92        65.96 o                         
   6   0   3       1056.88       1121.18        15.24 o                         
   8   0   3        275.40        281.15         6.86 o                         
  10   0   3         75.44         52.14         4.49 o                         
  12   0   3          0.46          1.87         4.20 o                         
 -13   1   3         44.67         40.94         5.96 o                         
 -11   1   3         39.82         35.84         4.27 o                         
  -9   1   3        439.83        456.07         9.08 o                         
  -7   1   3        451.91        453.71         6.24 o                         
  -5   1   3        115.39        111.82         2.47 o                         
  -3   1   3       3193.92       2763.11        55.74 o                         
  -1   1   3       2055.29       1659.58        33.51 o                         
   1   1   3      12174.92      11543.57       229.05 o                         
   3   1   3        958.49        946.75        21.87 o                         
   5   1   3        423.30        469.36         7.93 o                         
   7   1   3        211.59        177.44         4.54 o                         
   9   1   3         43.16         28.02         2.34 o                         
  11   1   3          2.78          4.64         3.14 o                         
 -12   2   3          5.70         10.31         4.87 o                         
 -10   2   3        713.23        696.24        17.95 o                         
  -8   2   3        338.27        330.85         5.83 o                         
  -6   2   3        949.79        842.67        11.23 o                         
  -4   2   3        438.08        400.37         6.42 o                         
  -2   2   3       2980.10       2603.22        59.09 o                         
   0   2   3          1.60          2.38         1.11 o                         
   2   2   3       1820.26       1551.66        35.52 o                         
   4   2   3        517.94        463.74         5.97 o                         
   6   2   3         57.95         49.13         2.63 o                         
   8   2   3         52.96         54.08         3.51 o                         
  10   2   3         24.73         21.12         2.82 o                         
  12   2   3         15.44         15.75         6.18 o                         
 -11   3   3          0.73          5.99         3.64 o                         
  -9   3   3        278.85        226.47        10.90 o                         
  -7   3   3         67.06         49.32         2.93 o                         
  -5   3   3       1374.39       1242.20        16.02 o                         
  -3   3   3        580.49        528.53         8.35 o                         
  -1   3   3        169.61        142.83         3.54 o                         
   1   3   3       5709.79       5207.40        62.49 o                         
   3   3   3         52.47         48.25         2.17 o                         
   5   3   3       1181.79       1041.11        16.10 o                         
   7   3   3        627.19        564.61        11.94 o                         
   9   3   3        317.57        332.27        12.42 o                         
  11   3   3          0.93         -2.87         4.96 o                         
 -10   4   3         31.20         20.96         3.15 o                         
  -8   4   3        600.02        549.08        28.27 o                         
  -6   4   3         95.86         95.15         3.38 o                         
  -4   4   3        418.33        358.14         7.76 o                         
  -2   4   3        980.40        838.90        14.07 o                         
   0   4   3        115.73        120.56         3.13 o                         
   2   4   3         83.94         78.06         2.35 o                         
   4   4   3       1699.28       1489.45        20.53 o                         
   6   4   3        357.82        336.63         8.79 o                         
   8   4   3        166.53        153.60         7.86 o                         
  10   4   3        104.24         93.84         6.26 o                         
  -9   5   3         28.63         21.08         3.01 o                         
  -7   5   3        275.67        255.36         6.59 o                         
  -5   5   3        892.48        755.60        13.95 o                         
  -3   5   3        124.84        100.61         4.09 o                         
  -1   5   3         15.69         14.90         1.94 o                         
   1   5   3        420.23        355.46         6.78 o                         
   3   5   3        267.03        217.26         4.34 o                         
   5   5   3        352.24        301.77         7.91 o                         
   7   5   3         16.86         12.77         2.24 o                         
   9   5   3         20.05         12.73         3.31 o                         
  -8   6   3         18.81         11.02         2.76 o                         
  -6   6   3        317.17        294.10         7.26 o                         
  -4   6   3         42.05         31.10         2.63 o                         
  -2   6   3       1488.72       1226.46        24.74 o                         
   0   6   3         27.79         12.42         2.09 o                         
   2   6   3        765.96        631.67        11.20 o                         
   4   6   3         17.92         12.13         2.07 o                         
   6   6   3         23.68         17.83         2.44 o                         
   8   6   3         15.27         13.02         3.96 o                         
  -7   7   3          0.04         -1.40         2.14 o                         
  -5   7   3         84.81         71.68         5.44 o                         
  -3   7   3         60.08         50.87         3.70 o                         
  -1   7   3          9.15          6.79         2.05 o                         
   1   7   3        254.83        212.52         6.32 o                         
   3   7   3         85.80         67.16         4.25 o                         
   5   7   3         58.99         49.78         5.03 o                         
  -2   8   3         52.01         30.15         4.12 o                         
   0   8   3          5.90          0.49         2.37 o                         
   2   8   3         71.41         67.73         6.25 o                         
  -7  -7   4          8.20         17.36         5.93 o                         
  -5  -7   4         12.11         11.05         4.86 o                         
  -3  -7   4         58.11         63.21         7.10 o                         
  -1  -7   4         80.72         90.59        18.20 o                         
   1  -7   4        530.65        634.21        35.46 o                         
   3  -7   4         35.10         30.07         4.18 o                         
   5  -7   4         67.95         96.50         7.07 o                         
  -8  -6   4         21.58         25.49         3.88 o                         
  -6  -6   4        158.55        214.30         9.03 o                         
  -4  -6   4        151.07        196.63         9.16 o                         
  -2  -6   4        733.98        944.81        25.27 o                         
   0  -6   4        190.19        196.59        10.17 o                         
   2  -6   4        122.46        129.25         6.58 o                         
   4  -6   4        122.29        143.84         6.24 o                         
   6  -6   4         83.69         99.12        11.76 o                         
   8  -6   4          1.46          0.80         3.54 o                         
  -9  -5   4         40.63         57.13         5.52 o                         
  -7  -5   4        342.30        403.93        12.95 o                         
  -5  -5   4        102.39        140.54        10.50 o                         
  -3  -5   4         98.64        131.59         7.52 o                         
  -1  -5   4         50.07         59.42         5.17 o                         
   1  -5   4        595.19        664.11        16.06 o                         
   3  -5   4        350.06        420.42        13.92 o                         
   5  -5   4        185.66        237.69         7.01 o                         
   7  -5   4          0.44         -2.13         2.26 o                         
   9  -5   4         42.77         56.75         5.99 o                         
 -10  -4   4          9.84          7.19         2.68 o                         
  -8  -4   4         97.95        112.04         7.97 o                         
  -6  -4   4         42.70         55.97         3.01 o                         
  -4  -4   4        129.64        137.04         5.83 o                         
  -2  -4   4        525.69        558.02        12.02 o                         
   0  -4   4        121.99        120.72         4.13 o                         
   2  -4   4         93.04        105.28         3.70 o                         
   4  -4   4        667.15        780.14        14.30 o                         
   6  -4   4         88.35        119.33         5.20 o                         
   8  -4   4         64.02         78.47         3.90 o                         
  10  -4   4         50.34         74.72         4.55 o                         
 -11  -3   4         17.30         13.28         3.43 o                         
  -9  -3   4        111.52        119.43         5.52 o                         
  -7  -3   4         65.77         77.44         3.30 o                         
  -5  -3   4         47.25         43.64         3.08 o                         
  -3  -3   4        668.72        759.98        15.56 o                         
  -1  -3   4         40.08         41.82         3.51 o                         
   1  -3   4        465.19        522.43        16.09 o                         
   3  -3   4        243.72        258.21         5.51 o                         
   5  -3   4        116.76        132.03         4.09 o                         
   7  -3   4        791.59        950.30        19.46 o                         
   9  -3   4         36.91         33.18         3.42 o                         
  11  -3   4         28.95         28.18         4.10 o                         
 -12  -2   4          8.50         10.51         3.28 o                         
 -10  -2   4         90.72        108.30         5.81 o                         
  -8  -2   4        349.19        375.35         6.90 o                         
  -6  -2   4         63.92         71.90         2.42 o                         
  -4  -2   4       3567.92       4212.64        63.37 o                         
  -2  -2   4        228.93        234.11         4.86 o                         
   0  -2   4       3500.28       3415.55        80.68 o                         
   2  -2   4       1102.32       1155.33        20.28 o                         
   4  -2   4        338.27        334.83         6.85 o                         
   6  -2   4        115.39        130.63         3.55 o                         
   8  -2   4        172.61        194.13         5.04 o                         
  10  -2   4         22.08         21.46         3.80 o                         
  12  -2   4         12.68          9.21         5.90 o                         
 -13  -1   4         94.28         97.37         6.06 o                         
 -11  -1   4         93.15        115.48         8.08 o                         
  -9  -1   4        149.54        157.72         6.60 o                         
  -7  -1   4        456.90        452.14         6.87 o                         
  -5  -1   4       1507.02       1666.67        25.56 o                         
  -3  -1   4        834.26        866.66        19.35 o                         
  -1  -1   4       8869.17       8519.84       243.83 o                         
   1  -1   4      27803.03      27145.26       894.29 o                         
   3  -1   4        815.30        824.23        15.74 o                         
   5  -1   4        470.26        495.68         8.34 o                         
   7  -1   4         22.26         17.41         1.29 o                         
   9  -1   4        151.08        156.83         5.99 o                         
  11  -1   4         73.18         62.32         5.51 o                         
 -12   0   4          4.81          6.90         3.17 o                         
 -10   0   4          5.01          6.56         2.46 o                         
  -8   0   4        123.37        110.39         3.69 o                         
  -6   0   4        165.65        199.69         3.19 o                         
  -4   0   4        279.60        271.48         5.30 o                         
  -2   0   4       3732.08       3729.55        86.95 o                         
   0   0   4       2026.27       1871.55        31.52 o                         
   2   0   4      23192.61      23356.80       571.17 o                         
   4   0   4       8350.94       8752.35       137.63 o                         
   6   0   4        433.85        508.61         7.78 o                         
   8   0   4          8.24         10.10         1.69 o                         
  10   0   4        366.95        350.48         8.99 o                         
  12   0   4          1.32          2.68         3.97 o                         
 -13   1   4         93.76         98.46        10.28 o                         
 -11   1   4         93.68        104.35         5.80 o                         
  -9   1   4        149.12        151.72         4.59 o                         
  -7   1   4        458.12        420.98         5.88 o                         
  -5   1   4       1500.38       1500.00        18.60 o                         
  -3   1   4        835.83        761.30        16.16 o                         
  -1   1   4       8878.43       7999.56       177.76 o                         
   1   1   4      27882.19      27965.16       716.17 o                         
   3   1   4        812.78        873.31        23.24 o                         
   5   1   4        469.71        484.02         7.40 o                         
   7   1   4         22.37         15.50         1.67 o                         
   9   1   4        151.25        137.37         5.60 o                         
  11   1   4         71.94         55.98         4.83 o                         
 -12   2   4          8.56          1.42         4.90 o                         
 -10   2   4         90.69         83.95         4.69 o                         
  -8   2   4        350.58        319.98         5.70 o                         
  -6   2   4         64.59         64.59         2.23 o                         
  -4   2   4       3566.20       3501.75        45.73 o                         
  -2   2   4        230.90        198.67         5.92 o                         
   0   2   4       3491.04       2953.78        50.21 o                         
   2   2   4       1101.35       1041.33        24.32 o                         
   4   2   4        338.31        289.25         4.57 o                         
   6   2   4        112.83        112.88         3.54 o                         
   8   2   4        171.60        166.34         5.19 o                         
  10   2   4         22.41         22.14         3.67 o                         
  12   2   4         12.39         11.84         6.19 o                         
 -11   3   4         17.42         14.47         4.25 o                         
  -9   3   4        111.72         97.96         7.08 o                         
  -7   3   4         66.15         60.22         3.01 o                         
  -5   3   4         47.32         43.08         2.06 o                         
  -3   3   4        671.70        594.85         9.24 o                         
  -1   3   4         40.64         25.58         2.67 o                         
   1   3   4        455.55        417.21         6.11 o                         
   3   3   4        244.25        205.76         3.94 o                         
   5   3   4        119.57        108.82         3.85 o                         
   7   3   4        790.94        807.12        22.99 o                         
   9   3   4         37.44         26.06         4.45 o                         
  11   3   4         28.43         18.45         4.17 o                         
 -10   4   4          9.60         10.62         4.03 o                         
  -8   4   4         98.54         73.89         8.01 o                         
  -6   4   4         42.03         42.75         2.89 o                         
  -4   4   4        131.88         99.81         3.43 o                         
  -2   4   4        525.34        415.61         7.11 o                         
   0   4   4        119.63         90.65         2.30 o                         
   2   4   4         93.03         91.42         2.84 o                         
   4   4   4        673.11        640.09        11.67 o                         
   6   4   4         89.17         86.47         4.02 o                         
   8   4   4         63.68         42.70         4.07 o                         
  10   4   4         49.63         40.53         5.50 o                         
  -9   5   4         40.83         29.50         3.56 o                         
  -7   5   4        343.59        294.05         7.32 o                         
  -5   5   4        100.82         92.59         3.99 o                         
  -3   5   4         97.41         89.38         3.98 o                         
  -1   5   4         50.13         37.55         2.77 o                         
   1   5   4        591.07        486.41         8.68 o                         
   3   5   4        348.60        294.80         5.54 o                         
   5   5   4        186.73        156.28         5.04 o                         
   7   5   4          0.40         -0.81         3.02 o                         
   9   5   4         42.32         37.17         4.40 o                         
  -8   6   4         21.66         26.40         4.74 o                         
  -6   6   4        160.04        132.07         4.82 o                         
  -4   6   4        151.78        139.39         5.10 o                         
  -2   6   4        734.35        628.95        13.97 o                         
   0   6   4        191.17        143.68         4.83 o                         
   2   6   4        122.99         80.07         3.95 o                         
   4   6   4        120.21         99.43         4.61 o                         
   6   6   4         84.47         72.70         4.23 o                         
   8   6   4          1.57          3.51         3.15 o                         
  -7   7   4          8.12          6.35         3.84 o                         
  -5   7   4         11.74          6.04         4.76 o                         
  -3   7   4         57.96         50.43         3.83 o                         
  -1   7   4         80.47         65.31         3.81 o                         
   1   7   4        530.93        458.15        10.56 o                         
   3   7   4         34.96         23.65         2.61 o                         
   5   7   4         69.26         46.16         5.83 o                         
  -2   8   4         73.12         60.13         4.12 o                         
   0   8   4         13.97         17.57         3.14 o                         
   2   8   4         41.73         37.51         5.08 o                         
   0  -8   5          8.21          4.87         9.52 o                         
   2  -8   5         84.13        109.46        10.38 o                         
  -7  -7   5          8.24          9.31         5.93 o                         
  -5  -7   5         12.38          1.90         8.89 o                         
  -3  -7   5         77.05         86.27         8.96 o                         
  -1  -7   5         10.71          9.10         7.83 o                         
   3  -7   5         12.55         14.81         4.14 o                         
   5  -7   5          3.76          1.95         4.10 o                         
  -8  -6   5          7.77          9.64         3.68 o                         
  -6  -6   5        126.68        152.43         7.94 o                         
  -4  -6   5        627.72        824.71        21.11 o                         
  -2  -6   5        258.19        322.57        10.33 o                         
   0  -6   5         17.66          5.67         4.09 o                         
   2  -6   5        404.24        505.00        16.35 o                         
   4  -6   5         18.98         30.47         3.16 o                         
   6  -6   5         44.21         47.11         4.46 o                         
   8  -6   5         24.69         24.04         3.48 o                         
  -9  -5   5         23.66         27.34         3.30 o                         
  -7  -5   5        668.07        806.12        21.84 o                         
  -5  -5   5         48.18         61.52         4.37 o                         
  -3  -5   5        329.75        384.01        10.88 o                         
  -1  -5   5        226.59        229.38         8.11 o                         
   1  -5   5        264.66        264.86         7.70 o                         
   3  -5   5        141.74        164.32         6.18 o                         
   5  -5   5        134.13        149.30         5.79 o                         
   7  -5   5         22.50         26.43         2.69 o                         
   9  -5   5         29.92         39.63         4.47 o                         
 -10  -4   5         90.98        126.55         5.87 o                         
  -8  -4   5         68.57         73.65         4.39 o                         
  -6  -4   5        330.76        358.19         6.94 o                         
  -4  -4   5         78.06         80.94         5.32 o                         
  -2  -4   5         89.57         94.29         5.20 o                         
   0  -4   5        204.03        220.21         5.96 o                         
   2  -4   5        458.69        483.72         8.84 o                         
   4  -4   5        487.02        558.76        13.90 o                         
   6  -4   5        143.16        168.34         5.55 o                         
   8  -4   5         75.35         94.97         4.51 o                         
  10  -4   5        186.42        269.98         9.87 o                         
 -11  -3   5         23.45         29.96         4.02 o                         
  -9  -3   5         49.34         51.91         3.61 o                         
  -7  -3   5         42.70         49.28         2.97 o                         
  -5  -3   5        378.17        453.11         8.15 o                         
  -3  -3   5       1187.30       1455.68        28.18 o                         
  -1  -3   5       1641.50       1842.39        45.77 o                         
   1  -3   5       1116.55       1330.12        27.75 o                         
   3  -3   5        370.60        433.00         8.69 o                         
   5  -3   5        916.02       1048.52        19.34 o                         
   7  -3   5       1387.94       1718.85        33.24 o                         
   9  -3   5         17.37         21.30         2.32 o                         
  11  -3   5         54.94         69.24         5.84 o                         
 -12  -2   5          9.84         -0.87         3.04 o                         
 -10  -2   5        154.56        163.22         6.73 o                         
  -8  -2   5         75.86         68.29         3.19 o                         
  -6  -2   5        321.68        338.09         6.16 o                         
  -4  -2   5        846.51        974.34        17.61 o                         
  -2  -2   5         95.45        125.59         3.17 o                         
   0  -2   5       1919.28       1865.14        37.90 o                         
   2  -2   5       1975.93       1802.07        33.74 o                         
   4  -2   5        346.45        346.43         7.04 o                         
   6  -2   5         86.00         93.61         3.11 o                         
   8  -2   5         19.73         14.00         1.74 o                         
  10  -2   5         10.28         14.65         2.43 o                         
 -13  -1   5          5.67          7.58         3.49 o                         
 -11  -1   5        139.94        149.52         6.07 o                         
  -9  -1   5        381.01        424.58         8.93 o                         
  -7  -1   5       1050.46       1000.97        13.54 o                         
  -5  -1   5        277.78        266.38         4.86 o                         
  -3  -1   5        442.81        463.33         8.60 o                         
  -1  -1   5      18669.79      18921.51      1028.05 o                         
   1  -1   5       6125.69       5871.83       129.02 o                         
   3  -1   5        456.55        500.14         9.96 o                         
   5  -1   5        116.68        103.43         2.73 o                         
   7  -1   5         22.18         18.17         1.42 o                         
   9  -1   5         12.35          4.94         1.79 o                         
  11  -1   5         72.77         72.58         5.19 o                         
 -12   0   5          0.01         -3.12         3.12 o                         
 -10   0   5         75.02         57.01         4.18 o                         
  -8   0   5         17.14         12.10         1.60 o                         
  -6   0   5          3.54          5.08         0.74 o                         
  -4   0   5       3952.13       3840.88        60.85 o                         
  -2   0   5         21.17         23.30         1.37 o                         
   0   0   5        159.94        179.73         3.69 o                         
   2   0   5       2797.45       2630.75        91.57 o                         
   4   0   5        339.84        328.27         5.63 o                         
   6   0   5        539.32        585.06         8.87 o                         
   8   0   5        296.44        226.98         5.58 o                         
  10   0   5         37.09         33.55         3.16 o                         
  12   0   5         16.39         12.94         4.67 o                         
 -13   1   5          5.39          4.37         4.64 o                         
 -11   1   5        140.71        124.89         6.79 o                         
  -9   1   5        382.12        387.71         7.38 o                         
  -7   1   5       1050.01        911.53        11.73 o                         
  -5   1   5        279.64        234.38         3.87 o                         
  -3   1   5        451.99        391.35         8.85 o                         
  -1   1   5      18633.88      17583.27       541.32 o                         
   1   1   5       6122.09       5805.96       129.48 o                         
   3   1   5        455.73        489.94        17.83 o                         
   5   1   5        117.76        106.05         2.44 o                         
   7   1   5         22.02         16.29         1.79 o                         
   9   1   5         12.01         13.33         2.50 o                         
  11   1   5         71.89         74.45         6.04 o                         
 -12   2   5          9.69         12.13         5.54 o                         
 -10   2   5        154.77        132.72         6.57 o                         
  -8   2   5         75.47         70.55         2.65 o                         
  -6   2   5        319.31        283.19         4.61 o                         
  -4   2   5        857.37        787.19        11.33 o                         
  -2   2   5         93.62         99.20         3.29 o                         
   0   2   5       1912.15       1614.53        42.19 o                         
   2   2   5       1978.94       1579.52        25.68 o                         
   4   2   5        345.41        316.91         5.14 o                         
   6   2   5         87.45         81.58         4.00 o                         
   8   2   5         19.50         14.54         2.24 o                         
  10   2   5         10.62          6.98         3.39 o                         
 -11   3   5         23.29         29.30         4.68 o                         
  -9   3   5         49.09         41.39         3.40 o                         
  -7   3   5         42.17         32.46         1.98 o                         
  -5   3   5        381.02        340.02         6.50 o                         
  -3   3   5       1188.42       1079.93        15.02 o                         
  -1   3   5       1636.94       1395.99        20.74 o                         
   1   3   5       1124.19       1031.32        14.82 o                         
   3   3   5        371.64        363.82         5.82 o                         
   5   3   5        922.90        866.87        14.81 o                         
   7   3   5       1389.43       1357.05        27.07 o                         
   9   3   5         16.89         13.14         3.40 o                         
  11   3   5         54.63         47.61        11.87 o                         
 -10   4   5         88.97         81.09         8.74 o                         
  -8   4   5         67.92         55.97         4.29 o                         
  -6   4   5        331.09        268.39         5.51 o                         
  -4   4   5         77.61         64.05         3.09 o                         
  -2   4   5         89.74         71.39         3.43 o                         
   0   4   5        203.75        156.08         3.62 o                         
   2   4   5        456.34        386.67         6.21 o                         
   4   4   5        483.52        415.85        11.82 o                         
   6   4   5        141.92        118.19         4.91 o                         
   8   4   5         75.51         62.17         4.47 o                         
  10   4   5        187.70        202.76         8.83 o                         
  -9   5   5         23.58         21.33         3.48 o                         
  -7   5   5        664.23        614.18        12.59 o                         
  -5   5   5         47.58         39.86         2.47 o                         
  -3   5   5        330.15        266.32         6.76 o                         
  -1   5   5        225.68        168.50         4.69 o                         
   1   5   5        262.80        192.86         4.65 o                         
   3   5   5        142.52        116.86         4.29 o                         
   5   5   5        133.01        103.81         5.54 o                         
   7   5   5         22.57         14.53         2.96 o                         
   9   5   5         30.09         24.97         4.17 o                         
  -8   6   5          7.94          6.42         2.90 o                         
  -6   6   5        127.17        107.90         4.80 o                         
  -4   6   5        631.83        594.53        11.75 o                         
  -2   6   5        258.57        211.45         6.47 o                         
   0   6   5         17.92         12.27         2.27 o                         
   2   6   5        403.71        319.62         7.22 o                         
   4   6   5         19.84         17.40         2.10 o                         
   6   6   5         44.55         34.13         3.93 o                         
   8   6   5         24.27         14.24         3.85 o                         
  -7   7   5          8.31          0.07         2.34 o                         
  -5   7   5         12.21          2.89         3.36 o                         
  -3   7   5         75.94         61.03         3.69 o                         
  -1   7   5         10.70          8.06         2.07 o                         
   1   7   5         30.58         19.25         3.01 o                         
   3   7   5         13.00          5.29         2.96 o                         
   5   7   5          3.77         -0.84         6.14 o                         
  -2   8   5         50.04         47.67         4.27 o                         
   0   8   5          8.09          6.01         3.22 o                         
   2   8   5         84.11         45.32         7.62 o                         
   0  -8   6          7.41         10.37         6.14 o                         
  -5  -7   6        112.21        142.30        18.64 o                         
  -3  -7   6         33.64         25.26         8.24 o                         
  -1  -7   6         31.83         25.93         4.57 o                         
   3  -7   6         15.66         19.57         4.67 o                         
   5  -7   6        112.71        176.13        11.95 o                         
  -8  -6   6          4.87          6.63         4.83 o                         
  -6  -6   6         38.72         39.70         4.40 o                         
  -4  -6   6        524.64        666.38        14.98 o                         
  -2  -6   6         24.22         27.66         4.60 o                         
   0  -6   6         54.72         44.46         6.05 o                         
   2  -6   6        320.30        372.88        13.40 o                         
   4  -6   6        116.75        129.43         6.89 o                         
   6  -6   6          4.24          6.00         3.91 o                         
   8  -6   6          3.76          5.38         3.79 o                         
  -9  -5   6         93.90        102.28         8.23 o                         
  -7  -5   6         28.82         39.24         4.17 o                         
  -5  -5   6       1177.30       1441.37        28.47 o                         
  -3  -5   6        132.32        151.86         6.44 o                         
  -1  -5   6       1213.65       1390.23        67.09 o                         
   1  -5   6        171.02        201.40         6.58 o                         
   3  -5   6         10.85          9.67         2.19 o                         
   5  -5   6         76.02         89.75         4.55 o                         
   7  -5   6         19.96         21.02         3.22 o                         
   9  -5   6          2.67          2.32         5.50 o                         
 -10  -4   6         13.80          9.48         4.55 o                         
  -8  -4   6        103.43        114.00         5.69 o                         
  -6  -4   6        235.93        272.12         7.35 o                         
  -4  -4   6         43.72         48.27         4.49 o                         
  -2  -4   6         59.08         61.73         3.67 o                         
   0  -4   6        247.55        258.11         6.64 o                         
   2  -4   6        359.38        392.51         8.10 o                         
   4  -4   6         28.59         31.41         3.52 o                         
   6  -4   6        502.85        637.05        13.96 o                         
   8  -4   6        331.02        478.18        10.43 o                         
  10  -4   6         12.61         12.06         2.82 o                         
 -11  -3   6         83.69        110.27         7.02 o                         
  -9  -3   6         10.27          6.61         2.48 o                         
  -7  -3   6        167.34        173.23         4.41 o                         
  -5  -3   6       1068.72       1359.59        21.59 o                         
  -3  -3   6        856.72        955.66        24.86 o                         
  -1  -3   6       1502.76       1823.29        34.28 o                         
   1  -3   6        637.16        676.93        13.52 o                         
   3  -3   6        803.92        886.70        16.30 o                         
   5  -3   6       1352.74       1479.36        26.56 o                         
   7  -3   6        653.87        827.32        15.90 o                         
   9  -3   6         26.03         25.88         2.63 o                         
  11  -3   6         31.36         40.98         5.50 o                         
 -12  -2   6         71.78         70.12         5.24 o                         
 -10  -2   6        200.50        225.51         7.93 o                         
  -8  -2   6        174.20        185.10         4.34 o                         
  -6  -2   6        190.89        239.53         4.86 o                         
  -4  -2   6       2140.88       2603.04        45.27 o                         
  -2  -2   6        272.64        271.28         6.43 o                         
   0  -2   6       2204.68       2358.33        43.56 o                         
   2  -2   6       1456.89       1573.72        29.46 o                         
   4  -2   6        201.91        223.36         4.85 o                         
   6  -2   6         46.69         58.48         2.58 o                         
   8  -2   6         18.73         15.21         1.76 o                         
  10  -2   6         25.87         25.48         3.13 o                         
 -13  -1   6         44.57         38.24         4.10 o                         
 -11  -1   6         85.61         84.25         4.97 o                         
  -9  -1   6        624.38        659.36        11.78 o                         
  -7  -1   6       1461.79       1452.50        18.47 o                         
  -5  -1   6       1483.38       1603.80        24.79 o                         
  -3  -1   6       2340.93       2597.50        47.82 o                         
  -1  -1   6      24394.67      25486.30      1287.68 o                         
   1  -1   6        138.73        139.36         4.54 o                         
   3  -1   6        275.76        234.58         4.53 o                         
   5  -1   6        307.62        347.98         6.63 o                         
   7  -1   6         18.69         19.29         1.49 o                         
   9  -1   6         67.33         70.26         3.79 o                         
  11  -1   6         47.99         43.43         4.69 o                         
 -12   0   6          0.24         -1.60         3.37 o                         
 -10   0   6         29.64         21.59         2.32 o                         
  -8   0   6        780.84        805.13        13.96 o                         
  -6   0   6         35.51         39.40         1.54 o                         
  -4   0   6       4701.65       4926.21        73.44 o                         
  -2   0   6       1084.09       1089.59        24.86 o                         
   0   0   6       4433.48       4219.90        76.69 o                         
   2   0   6       1993.60       2139.26        48.13 o                         
   4   0   6        555.89        538.85         8.29 o                         
   6   0   6          6.21          2.95         1.15 o                         
   8   0   6          8.43          6.83         1.65 o                         
  10   0   6        597.61        616.04        19.47 o                         
  12   0   6          5.01          3.28         6.63 o                         
 -13   1   6         44.96         48.36         6.29 o                         
 -11   1   6         85.39         64.96         5.04 o                         
  -9   1   6        624.59        604.85        10.31 o                         
  -7   1   6       1455.91       1346.67        16.58 o                         
  -5   1   6       1494.32       1420.21        16.54 o                         
  -3   1   6       2350.93       2443.69        41.64 o                         
  -1   1   6      24409.60      25436.74       740.81 o                         
   1   1   6        136.00        126.76         3.91 o                         
   3   1   6        275.33        234.20         6.72 o                         
   5   1   6        303.67        318.41         5.53 o                         
   7   1   6         18.46         15.42         2.14 o                         
   9   1   6         66.63         46.20         3.82 o                         
  11   1   6         47.27         41.82         4.34 o                         
 -12   2   6         72.07         55.52         5.44 o                         
 -10   2   6        201.90        189.75         6.34 o                         
  -8   2   6        173.19        161.64         3.92 o                         
  -6   2   6        191.29        206.36         3.87 o                         
  -4   2   6       2153.28       2139.27        26.38 o                         
  -2   2   6        270.72        219.38         5.66 o                         
   0   2   6       2192.44       2054.55        76.45 o                         
   2   2   6       1455.50       1341.55        23.74 o                         
   4   2   6        200.55        201.18         3.68 o                         
   6   2   6         48.29         50.81         2.63 o                         
   8   2   6         18.19         10.98         2.56 o                         
  10   2   6         25.88         13.05         4.07 o                         
 -11   3   6         83.18         70.05         6.53 o                         
  -9   3   6         10.00          1.76         2.30 o                         
  -7   3   6        166.75        139.42         3.76 o                         
  -5   3   6       1068.74       1021.07        15.54 o                         
  -3   3   6        863.54        710.19         9.89 o                         
  -1   3   6       1503.74       1394.25        18.96 o                         
   1   3   6        637.11        530.92         8.72 o                         
   3   3   6        802.49        711.32        11.38 o                         
   5   3   6       1352.19       1253.06        20.52 o                         
   7   3   6        654.12        615.60        13.81 o                         
   9   3   6         25.86         24.61         3.44 o                         
  11   3   6         31.30         20.88         5.68 o                         
 -10   4   6         13.58         12.55         3.18 o                         
  -8   4   6        103.88        109.25         4.42 o                         
  -6   4   6        235.09        201.52         4.68 o                         
  -4   4   6         42.66         43.95         2.38 o                         
  -2   4   6         59.12         45.38         2.52 o                         
   0   4   6        248.24        191.65         4.35 o                         
   2   4   6        358.02        294.88         5.90 o                         
   4   4   6         28.01         24.77         2.09 o                         
   6   4   6        501.49        446.15        10.98 o                         
   8   4   6        330.84        322.66        10.88 o                         
  10   4   6         12.80          3.70         3.35 o                         
  -9   5   6         93.43         61.47         5.41 o                         
  -7   5   6         28.72         20.73         2.77 o                         
  -5   5   6       1174.26       1003.42        16.91 o                         
  -3   5   6        133.96        108.45         4.54 o                         
  -1   5   6       1208.27        995.65        16.70 o                         
   1   5   6        171.65        139.23         4.24 o                         
   3   5   6         10.78          3.98         1.63 o                         
   5   5   6         76.65         56.53         3.15 o                         
   7   5   6         20.07          7.98         2.53 o                         
   9   5   6          2.74         15.63         8.49 o                         
  -8   6   6          4.65          2.01         3.14 o                         
  -6   6   6         38.69         26.26         2.66 o                         
  -4   6   6        525.75        440.54         9.14 o                         
  -2   6   6         25.01         14.33         2.48 o                         
   0   6   6         52.71         40.04         3.04 o                         
   2   6   6        320.35        261.47        10.11 o                         
   4   6   6        116.42         89.44         4.57 o                         
   6   6   6          3.88          3.09         2.52 o                         
   8   6   6          3.76          8.70         3.46 o                         
  -5   7   6        112.67        110.78         5.59 o                         
  -3   7   6         32.95         23.16         2.91 o                         
  -1   7   6         32.11         20.19         3.03 o                         
   1   7   6          0.66          2.48         2.29 o                         
   3   7   6         15.60         15.97         4.93 o                         
   5   7   6        112.94         96.97         7.74 o                         
  -2   8   6          9.85         12.89         3.16 o                         
   0   8   6          7.76          5.34         3.27 o                         
   0  -8   7        102.07        142.94        12.50 o                         
  -5  -7   7        167.57        274.99        23.31 o                         
  -3  -7   7         35.66         37.62         5.99 o                         
  -1  -7   7         10.68         14.29         6.01 o                         
   3  -7   7          3.85          9.48         4.40 o                         
   5  -7   7         39.22         45.87         5.90 o                         
  -8  -6   7          0.88          1.94         3.38 o                         
  -6  -6   7        128.78        153.97         8.50 o                         
  -4  -6   7         22.41         19.36         3.38 o                         
  -2  -6   7         89.18         88.94         7.44 o                         
   0  -6   7          7.29          8.48         4.54 o                         
   2  -6   7        105.42         94.76         8.10 o                         
   4  -6   7         84.51        116.05         5.63 o                         
   6  -6   7          2.57          0.31         2.80 o                         
  -9  -5   7          9.24         11.43         3.16 o                         
  -7  -5   7        557.10        690.59        17.00 o                         
  -5  -5   7        103.26        108.42         4.82 o                         
  -3  -5   7        522.94        660.03        16.06 o                         
  -1  -5   7       1059.17       1233.37        46.47 o                         
   1  -5   7         29.75         28.36         3.00 o                         
   3  -5   7         17.86         21.17         2.93 o                         
   5  -5   7        396.18        512.20        12.06 o                         
   7  -5   7        200.65        292.39        10.15 o                         
   9  -5   7         46.07         54.83         4.70 o                         
 -10  -4   7         26.70         30.56         3.45 o                         
  -8  -4   7         66.84         79.89         5.17 o                         
  -6  -4   7        558.96        647.75        11.67 o                         
  -4  -4   7        263.42        305.88         8.29 o                         
  -2  -4   7        172.07        174.96         6.35 o                         
   0  -4   7        144.07        165.92         4.97 o                         
   2  -4   7        360.17        429.60         9.17 o                         
   4  -4   7        289.22        339.87         7.87 o                         
   6  -4   7        194.38        258.09         6.81 o                         
   8  -4   7        298.67        436.66        14.82 o                         
  10  -4   7          2.91         -0.14         3.08 o                         
 -11  -3   7         52.35         67.74         5.99 o                         
  -9  -3   7         27.28         24.30         2.78 o                         
  -7  -3   7         67.02         72.88         3.16 o                         
  -5  -3   7        500.51        609.38        11.12 o                         
  -3  -3   7        206.17        195.12         4.94 o                         
  -1  -3   7       2088.88       2362.87        46.93 o                         
   1  -3   7        634.85        743.41        13.56 o                         
   3  -3   7          2.61          1.85         1.47 o                         
   5  -3   7       2479.24       2986.03        51.78 o                         
   7  -3   7        151.86        182.17         5.26 o                         
   9  -3   7         30.23         40.23         3.06 o                         
  11  -3   7         11.79          7.11         5.09 o                         
 -12  -2   7         10.31         11.40         3.21 o                         
 -10  -2   7          4.64          7.29         2.64 o                         
  -8  -2   7          1.30         -0.25         1.41 o                         
  -6  -2   7        396.99        413.96         7.67 o                         
  -4  -2   7       2804.37       3377.76        54.28 o                         
  -2  -2   7        861.11       1003.89        17.75 o                         
   0  -2   7       5047.46       5458.81        99.63 o                         
   2  -2   7       1760.42       2077.08        38.59 o                         
   4  -2   7        359.64        369.85         7.17 o                         
   6  -2   7        168.42        190.44         4.49 o                         
   8  -2   7         11.14         12.88         1.84 o                         
  10  -2   7         59.31         60.58         5.01 o                         
 -13  -1   7          1.82          5.27         5.50 o                         
 -11  -1   7        108.90        128.26         5.69 o                         
  -9  -1   7        910.42        983.81        16.17 o                         
  -7  -1   7        388.85        397.36         6.44 o                         
  -5  -1   7        920.36       1038.10        15.67 o                         
  -3  -1   7        613.53        614.94        12.08 o                         
  -1  -1   7       3188.63       3491.81        55.20 o                         
   1  -1   7       2113.44       2118.43        42.68 o                         
   3  -1   7        804.99        821.73        13.72 o                         
   5  -1   7       2117.21       2663.42        40.44 o                         
   7  -1   7        115.72        133.17         3.81 o                         
   9  -1   7          3.16          5.79         2.13 o                         
  11  -1   7         39.14         31.47         4.84 o                         
 -12   0   7         26.81         26.21         4.76 o                         
 -10   0   7          0.14          3.10         2.01 o                         
  -8   0   7        438.42        471.88         8.26 o                         
  -6   0   7        137.14        148.79         2.62 o                         
  -4   0   7       1790.48       1825.92        26.39 o                         
  -2   0   7       1053.22        911.84        17.10 o                         
   0   0   7        960.84        854.78        15.96 o                         
   2   0   7        122.31         99.16         3.63 o                         
   4   0   7       1337.95       1298.07        18.99 o                         
   6   0   7          8.50          9.52         1.20 o                         
   8   0   7        349.77        332.88         7.39 o                         
  10   0   7         19.84         14.38         3.17 o                         
  12   0   7          5.26          0.05         4.00 o                         
 -13   1   7          1.82         -0.65         4.89 o                         
 -11   1   7        108.81        112.01         6.32 o                         
  -9   1   7        914.27        903.09        14.95 o                         
  -7   1   7        390.10        364.69         5.95 o                         
  -5   1   7        922.60        928.80        12.61 o                         
  -3   1   7        614.23        573.00        11.21 o                         
  -1   1   7       3206.78       3231.44        54.69 o                         
   1   1   7       2114.79       1936.15        50.77 o                         
   3   1   7        805.61        794.41        14.29 o                         
   5   1   7       2107.69       2433.15        35.23 o                         
   7   1   7        116.07        112.12         3.64 o                         
   9   1   7          3.41          8.61         2.74 o                         
  11   1   7         39.30         31.86         4.71 o                         
 -12   2   7         10.56         10.21         5.05 o                         
 -10   2   7          4.61          2.29         2.57 o                         
  -8   2   7          1.48          1.89         1.41 o                         
  -6   2   7        395.54        346.78         5.27 o                         
  -4   2   7       2781.02       2663.33        32.58 o                         
  -2   2   7        860.14        784.10        11.56 o                         
   0   2   7       5031.44       4672.47       100.10 o                         
   2   2   7       1751.87       1837.09        26.71 o                         
   4   2   7        361.24        321.64         5.56 o                         
   6   2   7        168.20        154.19         5.17 o                         
   8   2   7         11.16          7.22         2.29 o                         
  10   2   7         59.79         51.73         7.42 o                         
 -11   3   7         52.35         52.56         5.28 o                         
  -9   3   7         27.18         15.03         2.45 o                         
  -7   3   7         66.15         58.29         2.84 o                         
  -5   3   7        506.56        480.75         8.14 o                         
  -3   3   7        205.95        145.84         3.12 o                         
  -1   3   7       2091.76       1816.28        25.46 o                         
   1   3   7        633.72        574.40         9.39 o                         
   3   3   7          2.35          2.12         1.76 o                         
   5   3   7       2481.32       2365.55        39.03 o                         
   7   3   7        149.01        126.61         4.78 o                         
   9   3   7         30.77         27.18         4.52 o                         
  11   3   7         12.12         15.62         6.18 o                         
 -10   4   7         26.93         28.30         3.68 o                         
  -8   4   7         66.60         62.43         3.63 o                         
  -6   4   7        559.35        478.85         8.36 o                         
  -4   4   7        264.01        214.39         4.80 o                         
  -2   4   7        171.12        127.58         4.19 o                         
   0   4   7        142.88        116.27         4.64 o                         
   2   4   7        360.96        336.97         6.14 o                         
   4   4   7        290.61        250.47         6.02 o                         
   6   4   7        196.42        179.32         6.40 o                         
   8   4   7        298.09        332.12        13.49 o                         
  10   4   7          3.18          1.31         3.03 o                         
  -9   5   7          9.19          4.29         2.76 o                         
  -7   5   7        559.08        534.18         9.99 o                         
  -5   5   7        102.20         79.17         4.78 o                         
  -3   5   7        526.19        434.34         8.96 o                         
  -1   5   7       1067.16        906.48        15.46 o                         
   1   5   7         30.34         21.33         1.87 o                         
   3   5   7         17.58         11.78         1.93 o                         
   5   5   7        398.66        345.95        10.22 o                         
   7   5   7        201.05        184.70        10.82 o                         
   9   5   7         45.34         25.79         3.49 o                         
  -8   6   7          0.86         -0.81         2.89 o                         
  -6   6   7        128.93        106.58         4.44 o                         
  -4   6   7         21.32         12.91         2.14 o                         
  -2   6   7         89.40         68.52         5.11 o                         
   0   6   7          7.41          6.75         2.19 o                         
   2   6   7        105.83         62.30         3.90 o                         
   4   6   7         84.31         64.30         7.66 o                         
   6   6   7          2.31         -1.83         2.91 o                         
  -5   7   7        168.22        167.08         6.74 o                         
  -3   7   7         35.61         27.18         3.15 o                         
  -1   7   7         10.31          9.79         3.20 o                         
   1   7   7        101.41         80.56         6.66 o                         
   3   7   7          3.94         -0.88         4.22 o                         
   5   7   7         38.77         18.84         9.10 o                         
  -2   8   7          1.25          0.30         2.48 o                         
   0   8   7        100.55         70.24         6.07 o                         
  -5  -7   8         79.11        145.78        13.98 o                         
  -3  -7   8         13.83         19.50         7.73 o                         
  -1  -7   8         11.49         16.34         4.28 o                         
   1  -7   8          6.87         10.07         4.27 o                         
   3  -7   8          0.16          1.17         3.84 o                         
   5  -7   8         54.73         92.49         8.05 o                         
  -8  -6   8          3.97          1.68         4.34 o                         
  -6  -6   8        221.77        302.62        11.06 o                         
  -4  -6   8         12.35         13.59         3.88 o                         
  -2  -6   8        331.77        399.74        12.94 o                         
   0  -6   8         31.20         30.57         4.82 o                         
   2  -6   8         88.37         95.83         5.34 o                         
   4  -6   8        104.82        155.37         6.29 o                         
   6  -6   8         35.21         53.61         5.87 o                         
  -9  -5   8         76.28        104.76        11.58 o                         
  -7  -5   8         18.45         19.76         3.04 o                         
  -5  -5   8        111.53        131.60         5.20 o                         
  -3  -5   8       1155.98       1507.54        37.12 o                         
  -1  -5   8        975.19       1127.77        43.45 o                         
   1  -5   8         14.00         19.67         2.81 o                         
   3  -5   8        312.32        385.48        11.27 o                         
   5  -5   8         33.24         46.71         3.72 o                         
   7  -5   8         26.54         39.32         3.97 o                         
   9  -5   8         38.73         31.22         8.51 o                         
 -10  -4   8          3.16          2.63         3.15 o                         
  -8  -4   8         78.93         96.53         5.36 o                         
  -6  -4   8         22.49         27.04         2.23 o                         
  -4  -4   8         13.57         10.11         2.25 o                         
  -2  -4   8        596.84        687.51        19.17 o                         
   0  -4   8          8.72          5.91         1.56 o                         
   2  -4   8         21.31         29.93         2.52 o                         
   4  -4   8         58.71         66.05         3.61 o                         
   6  -4   8         65.09         78.20         4.05 o                         
   8  -4   8        305.12        439.35        11.21 o                         
  10  -4   8          4.37          3.63         3.71 o                         
 -11  -3   8         33.39         38.82         4.92 o                         
  -9  -3   8        204.68        233.35         6.30 o                         
  -7  -3   8         57.75         61.11         3.05 o                         
  -5  -3   8          7.96          5.81         1.27 o                         
  -3  -3   8        741.63        919.20        17.05 o                         
  -1  -3   8        845.57       1022.29        21.52 o                         
   1  -3   8        114.06        139.12         3.90 o                         
   3  -3   8         62.56         74.26         3.03 o                         
   5  -3   8        841.46        983.04        17.12 o                         
   7  -3   8        200.91        273.29        10.11 o                         
   9  -3   8         20.41         23.73         2.47 o                         
 -12  -2   8          8.58         10.39         3.24 o                         
 -10  -2   8        141.88        178.49         6.47 o                         
  -8  -2   8         57.12         46.79         2.55 o                         
  -6  -2   8       1212.19       1481.00        22.49 o                         
  -4  -2   8        965.35       1123.33        20.83 o                         
  -2  -2   8        615.77        693.33        13.54 o                         
   0  -2   8        336.66        395.42        11.13 o                         
   2  -2   8       2138.70       2657.79        45.55 o                         
   4  -2   8        218.17        244.85         5.39 o                         
   6  -2   8        192.07        225.01         5.04 o                         
   8  -2   8          9.44          5.55         1.72 o                         
  10  -2   8         15.81         20.58         2.94 o                         
 -13  -1   8         77.66        111.42         8.95 o                         
 -11  -1   8          9.89          9.90         2.55 o                         
  -9  -1   8       1438.93       1634.48        25.21 o                         
  -7  -1   8        121.41        137.41         3.40 o                         
  -5  -1   8        596.43        682.84        11.34 o                         
  -3  -1   8       1966.21       2370.79        40.60 o                         
  -1  -1   8        666.87        716.94        12.70 o                         
   1  -1   8        222.82        236.67         6.27 o                         
   3  -1   8       1980.35       2173.96        34.93 o                         
   5  -1   8        760.39        889.94        13.60 o                         
   7  -1   8         55.94         64.15         2.79 o                         
   9  -1   8        162.32        178.93         7.75 o                         
  11  -1   8        107.84        124.33         9.17 o                         
 -12   0   8        219.44        285.63        12.88 o                         
 -10   0   8         67.39         59.90         3.37 o                         
  -8   0   8        956.09        938.96        14.50 o                         
  -6   0   8        231.62        249.55         3.81 o                         
  -4   0   8        358.40        287.01         5.63 o                         
  -2   0   8        110.74        138.07         3.33 o                         
   0   0   8       1232.42       1240.20        22.97 o                         
   2   0   8        919.44        846.44        18.14 o                         
   4   0   8       1350.55       1575.76        22.93 o                         
   6   0   8         26.99         18.84         1.41 o                         
   8   0   8        211.93        211.88         5.83 o                         
  10   0   8         39.57         39.12         6.39 o                         
 -13   1   8         77.28         62.93        11.33 o                         
 -11   1   8          9.95          7.67         3.48 o                         
  -9   1   8       1434.45       1500.89        23.52 o                         
  -7   1   8        120.97        123.14         2.95 o                         
  -5   1   8        593.87        603.98         8.17 o                         
  -3   1   8       1964.99       2111.80        34.03 o                         
  -1   1   8        665.36        643.12        11.49 o                         
   1   1   8        223.77        208.19         6.78 o                         
   3   1   8       1987.64       2060.48        35.52 o                         
   5   1   8        760.35        839.39        11.99 o                         
   7   1   8         56.60         54.23         2.68 o                         
   9   1   8        163.19        159.59         6.53 o                         
  11   1   8        108.27         71.54         6.74 o                         
 -12   2   8          8.66         -3.00         4.73 o                         
 -10   2   8        140.29        150.42         5.70 o                         
  -8   2   8         58.85         42.87         2.28 o                         
  -6   2   8       1214.15       1256.83        17.56 o                         
  -4   2   8        965.54        873.55        11.48 o                         
  -2   2   8        609.77        554.81         8.09 o                         
   0   2   8        335.00        331.25         9.14 o                         
   2   2   8       2139.24       2261.78        36.63 o                         
   4   2   8        219.09        197.02         6.45 o                         
   6   2   8        193.90        187.59         5.45 o                         
   8   2   8          9.38         13.42         2.74 o                         
  10   2   8         14.87         14.76         4.06 o                         
 -11   3   8         33.22         24.71         4.16 o                         
  -9   3   8        204.04        191.65         5.50 o                         
  -7   3   8         57.42         41.76         2.46 o                         
  -5   3   8          8.21          6.60         1.41 o                         
  -3   3   8        744.12        673.62         9.20 o                         
  -1   3   8        845.47        770.00        11.55 o                         
   1   3   8        112.85        100.51         3.80 o                         
   3   3   8         63.24         61.00         2.88 o                         
   5   3   8        837.58        792.18        15.25 o                         
   7   3   8        199.34        190.55         9.38 o                         
   9   3   8         19.59         19.93         4.99 o                         
 -10   4   8          2.78          0.15         2.65 o                         
  -8   4   8         77.20         75.55         4.72 o                         
  -6   4   8         23.02         21.63         1.83 o                         
  -4   4   8         13.69          4.38         1.57 o                         
  -2   4   8        601.14        486.69         8.95 o                         
   0   4   8          8.51          5.07         2.04 o                         
   2   4   8         21.01         18.77         2.08 o                         
   4   4   8         58.97         51.22         2.95 o                         
   6   4   8         65.93         56.54         3.78 o                         
   8   4   8        306.72        325.91        16.60 o                         
  10   4   8          4.10          3.13         4.55 o                         
  -9   5   8         75.15         71.18         9.09 o                         
  -7   5   8         18.79         18.35         2.50 o                         
  -5   5   8        111.36         83.90         4.13 o                         
  -3   5   8       1157.34       1032.65        19.58 o                         
  -1   5   8        974.55        818.25        15.97 o                         
   1   5   8         13.49         10.43         2.08 o                         
   3   5   8        310.88        263.43         6.08 o                         
   5   5   8         33.99         26.57         2.71 o                         
   7   5   8         27.78         21.47         3.18 o                         
   9   5   8         38.76         31.43         4.52 o                         
  -8   6   8          3.84          1.57         3.03 o                         
  -6   6   8        222.56        216.53         6.11 o                         
  -4   6   8         11.91          9.45         2.59 o                         
  -2   6   8        330.94        280.28         9.86 o                         
   0   6   8         31.22         22.94         4.66 o                         
   2   6   8         89.04         54.67         3.99 o                         
   4   6   8        103.96         96.80         6.78 o                         
   6   6   8         36.30         25.79         4.73 o                         
  -5   7   8         79.09         76.20         5.14 o                         
  -3   7   8         13.80         12.13         2.75 o                         
  -1   7   8         11.31          8.22         2.82 o                         
   1   7   8          6.70          8.68         3.14 o                         
   3   7   8          0.16         -4.54         6.91 o                         
   5   7   8         54.48         26.46         8.89 o                         
  -5  -7   9         16.59         16.59        12.49 o                         
  -3  -7   9         32.21         36.50         6.09 o                         
  -1  -7   9         41.04         55.58         5.52 o                         
   1  -7   9         31.37         32.84         5.52 o                         
   3  -7   9          5.42          6.81         3.15 o                         
  -8  -6   9        104.19        138.36        11.86 o                         
  -6  -6   9        237.30        325.53        10.19 o                         
  -4  -6   9         49.01         52.64         7.73 o                         
  -2  -6   9         40.33         36.88         6.80 o                         
   0  -6   9        104.12        111.44        11.74 o                         
   2  -6   9          1.33          0.26         2.75 o                         
   4  -6   9        177.70        260.69         8.21 o                         
   6  -6   9         20.71         29.84         3.33 o                         
  -9  -5   9         34.30         32.55         5.17 o                         
  -7  -5   9        107.67        135.93         5.88 o                         
  -5  -5   9         48.39         71.54         5.53 o                         
  -3  -5   9       2370.69       3147.14       100.76 o                         
  -1  -5   9        172.02        172.41        13.63 o                         
   1  -5   9        165.77        200.57         9.17 o                         
   3  -5   9        456.04        556.14        14.97 o                         
   5  -5   9         13.58         17.50         2.87 o                         
   7  -5   9         89.04        130.67         5.07 o                         
 -10  -4   9        162.01        200.07         8.06 o                         
  -8  -4   9        138.01        145.94         5.41 o                         
  -6  -4   9        513.69        594.06        11.40 o                         
  -4  -4   9         68.64         79.03         5.08 o                         
  -2  -4   9         64.20         88.94         5.27 o                         
   0  -4   9        200.56        239.20         5.89 o                         
   2  -4   9        334.32        368.01         8.71 o                         
   4  -4   9          4.85          5.54         1.70 o                         
   6  -4   9        314.68        410.53        10.97 o                         
   8  -4   9        112.11        140.53         6.61 o                         
 -11  -3   9         38.17         34.23         4.12 o                         
  -9  -3   9         30.22         30.69         3.27 o                         
  -7  -3   9         57.02         63.44         3.18 o                         
  -5  -3   9         98.38        129.86         3.93 o                         
  -3  -3   9       1135.78       1422.72        27.56 o                         
  -1  -3   9       1452.96       1733.80        32.49 o                         
   1  -3   9        627.39        755.18        16.37 o                         
   3  -3   9        410.42        465.85         9.40 o                         
   5  -3   9          3.39          0.91         1.36 o                         
   7  -3   9         31.70         42.19         2.75 o                         
   9  -3   9        103.58        130.57         5.04 o                         
 -12  -2   9         16.73         20.51         3.90 o                         
 -10  -2   9        124.01        133.35         5.74 o                         
  -8  -2   9        115.48        123.31         4.02 o                         
  -6  -2   9        156.86        156.73         4.13 o                         
  -4  -2   9        152.61        188.55         4.38 o                         
  -2  -2   9        208.17        183.73         4.38 o                         
   0  -2   9      16413.93      19232.97       322.33 o                         
   2  -2   9        161.74        160.34         3.91 o                         
   4  -2   9         45.33         47.16         3.02 o                         
   6  -2   9        949.58       1124.75        18.09 o                         
   8  -2   9        149.85        167.09         5.45 o                         
  10  -2   9         21.85         24.33         3.41 o                         
 -13  -1   9         31.84         32.66         4.69 o                         
 -11  -1   9         13.03         10.83         3.18 o                         
  -9  -1   9         91.84         93.18         4.11 o                         
  -7  -1   9        278.00        295.27         5.19 o                         
  -5  -1   9         86.51         87.80         2.82 o                         
  -3  -1   9       4234.82       4574.45        72.35 o                         
  -1  -1   9        301.82        336.43         6.46 o                         
   1  -1   9       1514.65       1573.20        27.66 o                         
   3  -1   9        351.48        361.53         5.97 o                         
   5  -1   9        210.88        214.74         4.67 o                         
   7  -1   9         67.20         74.33         3.10 o                         
   9  -1   9        147.64        149.02         5.60 o                         
  11  -1   9         14.14          9.63         4.25 o                         
 -12   0   9         15.88         13.29         3.99 o                         
 -10   0   9        415.95        391.21         8.79 o                         
  -8   0   9        537.41        550.72         9.37 o                         
  -6   0   9        208.21        201.15         3.40 o                         
  -4   0   9        405.44        357.66         6.00 o                         
  -2   0   9       1043.62       1003.04        17.53 o                         
   0   0   9       1071.92       1192.26        20.52 o                         
   2   0   9        173.63        107.68         2.57 o                         
   4   0   9       1546.57       1731.85        26.60 o                         
   6   0   9        243.44        232.65         5.62 o                         
   8   0   9         80.94         82.02         4.40 o                         
  10   0   9          0.00         -3.04         3.04 o                         
 -13   1   9         32.22         31.74         5.94 o                         
 -11   1   9         13.09          7.33         2.97 o                         
  -9   1   9         88.17         87.37         4.20 o                         
  -7   1   9        276.88        264.48         4.80 o                         
  -5   1   9         88.35         82.60         2.58 o                         
  -3   1   9       4251.56       4249.68        62.46 o                         
  -1   1   9        303.48        287.60         6.13 o                         
   1   1   9       1519.30       1514.69        28.49 o                         
   3   1   9        349.21        329.44         6.01 o                         
   5   1   9        210.15        192.67         3.98 o                         
   7   1   9         66.98         66.16         3.25 o                         
   9   1   9        147.87        141.97         6.60 o                         
  11   1   9         14.21          8.64         4.30 o                         
 -12   2   9         17.15         11.44         4.63 o                         
 -10   2   9        124.32        133.16         6.72 o                         
  -8   2   9        117.14        103.64         3.47 o                         
  -6   2   9        154.98        121.88         3.23 o                         
  -4   2   9        151.45        140.84         3.05 o                         
  -2   2   9        209.62        151.63         2.95 o                         
   0   2   9      16410.54      16772.52       281.68 o                         
   2   2   9        160.26        142.65         3.35 o                         
   4   2   9         44.17         34.81         1.85 o                         
   6   2   9        949.97        935.95        17.91 o                         
   8   2   9        150.77        123.61        10.02 o                         
  10   2   9         21.76         25.09         4.20 o                         
 -11   3   9         38.14         32.16         4.40 o                         
  -9   3   9         31.63         23.97         2.51 o                         
  -7   3   9         56.92         52.82         2.79 o                         
  -5   3   9        100.37         97.89         3.25 o                         
  -3   3   9       1142.67       1056.34        14.90 o                         
  -1   3   9       1451.78       1323.09        19.03 o                         
   1   3   9        620.91        559.14         8.86 o                         
   3   3   9        413.48        365.81         7.37 o                         
   5   3   9          3.50          1.59         1.96 o                         
   7   3   9         32.55         32.83         3.04 o                         
   9   3   9        104.28        113.13         6.85 o                         
 -10   4   9        160.05        156.80         9.74 o                         
  -8   4   9        136.13        111.30         4.23 o                         
  -6   4   9        516.71        446.83         9.56 o                         
  -4   4   9         68.09         48.48         2.93 o                         
  -2   4   9         65.38         61.81         3.12 o                         
   0   4   9        200.13        177.45         4.95 o                         
   2   4   9        333.97        266.60         6.87 o                         
   4   4   9          5.11          6.31         2.05 o                         
   6   4   9        314.58        250.71        12.21 o                         
   8   4   9        111.57         89.79         8.47 o                         
  -9   5   9         34.05         36.45         5.56 o                         
  -7   5   9        108.18         96.79         4.25 o                         
  -5   5   9         48.03         41.39         3.28 o                         
  -3   5   9       2369.03       2139.04        41.44 o                         
  -1   5   9        171.94        126.65         4.62 o                         
   1   5   9        165.30        134.60         5.00 o                         
   3   5   9        456.52        366.34        13.53 o                         
   5   5   9         13.88          8.26         2.26 o                         
   7   5   9         89.00         86.39         7.10 o                         
  -8   6   9        102.97        108.16         7.32 o                         
  -6   6   9        236.91        234.15         6.80 o                         
  -4   6   9         49.08         41.98         4.64 o                         
  -2   6   9         42.18         34.34         3.66 o                         
   0   6   9        104.07         92.39         5.54 o                         
   2   6   9          1.26         -2.44         2.44 o                         
   4   6   9        176.75        156.11         6.18 o                         
   6   6   9         20.43         18.08         5.26 o                         
  -5   7   9         16.74         10.79         2.81 o                         
  -3   7   9         32.52         28.27         3.39 o                         
  -1   7   9         40.59         24.45         3.35 o                         
   1   7   9         31.62         18.29         3.46 o                         
   3   7   9          5.21          7.34         4.55 o                         
  -5  -7  10          3.65          4.24         5.13 o                         
  -3  -7  10         45.52         56.60        10.37 o                         
  -1  -7  10         29.84         43.99         6.48 o                         
   1  -7  10         13.03          6.15         7.73 o                         
   3  -7  10          7.21         12.41         3.41 o                         
  -8  -6  10        113.23        169.04        10.65 o                         
  -6  -6  10         84.75        103.23         6.42 o                         
  -4  -6  10         43.34         73.27         6.19 o                         
  -2  -6  10         79.33         93.64         6.75 o                         
   0  -6  10        281.54        309.44        23.16 o                         
   2  -6  10         18.28         24.40         3.51 o                         
   4  -6  10        140.09        197.43         7.41 o                         
   6  -6  10         74.37        144.16         6.90 o                         
  -9  -5  10         14.51         13.97         4.28 o                         
  -7  -5  10          9.66         12.78         2.88 o                         
  -5  -5  10        187.87        240.43         8.02 o                         
  -3  -5  10       1120.34       1337.60        32.68 o                         
  -1  -5  10         75.34         82.56         7.11 o                         
   1  -5  10         71.57        108.15         6.10 o                         
   3  -5  10        287.68        346.86        10.46 o                         
   5  -5  10          6.19          7.62         2.94 o                         
   7  -5  10         95.11        140.72         8.25 o                         
 -10  -4  10         54.38         56.38         4.45 o                         
  -8  -4  10        197.67        210.52         6.37 o                         
  -6  -4  10        253.34        274.11         7.31 o                         
  -4  -4  10         44.93         41.24         3.79 o                         
  -2  -4  10         70.86         84.64         5.23 o                         
   0  -4  10         29.96         29.78         2.59 o                         
   2  -4  10        156.78        192.81         5.64 o                         
   4  -4  10         71.22         97.08         4.29 o                         
   6  -4  10        103.46        134.60         5.03 o                         
   8  -4  10        106.17        154.27         6.62 o                         
 -11  -3  10         63.45         70.66         6.12 o                         
  -9  -3  10         11.45          7.79         2.77 o                         
  -7  -3  10         35.18         37.51         2.90 o                         
  -5  -3  10        237.36        285.07         7.30 o                         
  -3  -3  10        379.66        473.24        10.48 o                         
  -1  -3  10       1201.11       1258.97        22.19 o                         
   1  -3  10       3261.71       4157.43        83.83 o                         
   3  -3  10         23.24         36.04         2.40 o                         
   5  -3  10          5.85          5.75         1.54 o                         
   7  -3  10         77.81         87.59         4.44 o                         
   9  -3  10         73.84         88.31         4.80 o                         
 -12  -2  10         23.91         20.08         3.83 o                         
 -10  -2  10         37.53         28.40         2.96 o                         
  -8  -2  10        141.73        152.14         4.32 o                         
  -6  -2  10         42.63         47.83         2.45 o                         
  -4  -2  10         15.59         23.96         1.62 o                         
  -2  -2  10        630.99        796.17        14.44 o                         
   0  -2  10       1796.67       1966.71        49.69 o                         
   2  -2  10        259.02        325.05         7.15 o                         
   4  -2  10        201.38        209.51         4.80 o                         
   6  -2  10       1293.63       1498.54        23.66 o                         
   8  -2  10          3.69          4.39         1.90 o                         
  10  -2  10         21.66         16.07         3.53 o                         
 -13  -1  10         30.30         20.91         5.28 o                         
 -11  -1  10          2.46          1.31         2.83 o                         
  -9  -1  10        478.05        522.25         9.79 o                         
  -7  -1  10        173.14        167.38         3.75 o                         
  -5  -1  10        950.58       1086.09        15.73 o                         
  -3  -1  10       2128.07       2264.39        34.35 o                         
  -1  -1  10        127.82        150.23         3.37 o                         
   1  -1  10       2263.80       2354.87        35.49 o                         
   3  -1  10       1173.19       1322.96        20.46 o                         
   5  -1  10         14.09         10.14         1.17 o                         
   7  -1  10        124.80        123.25         3.92 o                         
   9  -1  10         74.75         73.83         6.44 o                         
  11  -1  10         26.03         20.73         4.15 o                         
 -12   0  10        101.99        117.01         7.54 o                         
 -10   0  10          5.91          7.96         2.49 o                         
  -8   0  10         66.94         59.79         3.05 o                         
  -6   0  10        473.17        409.00         6.31 o                         
  -4   0  10       1234.82       1195.27        23.16 o                         
  -2   0  10       3496.23       3682.43        55.18 o                         
   0   0  10       4446.22       4362.69        73.56 o                         
   2   0  10          3.40         -0.32         1.29 o                         
   4   0  10        825.74        823.74        16.21 o                         
   6   0  10         57.13         63.38         3.66 o                         
   8   0  10         60.34         60.66         3.78 o                         
  10   0  10          1.79          2.71         3.24 o                         
 -13   1  10         29.95          8.81         8.36 o                         
 -11   1  10          2.43         -0.70         2.84 o                         
  -9   1  10        478.33        477.17         9.85 o                         
  -7   1  10        173.28        152.98         3.65 o                         
  -5   1  10        952.34        989.72        13.28 o                         
  -3   1  10       2126.97       2070.42        28.55 o                         
  -1   1  10        128.75        122.05         3.60 o                         
   1   1  10       2260.64       2218.17        38.23 o                         
   3   1  10       1172.13       1201.37        17.88 o                         
   5   1  10         13.87          7.21         1.41 o                         
   7   1  10        125.34        124.39         4.64 o                         
   9   1  10         74.88         59.24         5.81 o                         
  11   1  10         26.33         13.01         4.41 o                         
 -12   2  10         24.05         19.58         5.52 o                         
 -10   2  10         38.36         28.32         3.50 o                         
  -8   2  10        142.38        122.59         3.83 o                         
  -6   2  10         42.05         43.12         2.92 o                         
  -4   2  10         15.18         20.14         1.39 o                         
  -2   2  10        627.86        629.86         8.84 o                         
   0   2  10       1812.38       1612.26        33.90 o                         
   2   2  10        257.63        263.53         5.78 o                         
   4   2  10        202.73        177.38         4.47 o                         
   6   2  10       1295.92       1224.53        21.50 o                         
   8   2  10          3.60          0.70         2.38 o                         
  10   2  10         21.11          6.39         6.58 o                         
 -11   3  10         63.81         62.13         9.05 o                         
  -9   3  10         11.17          5.16         2.04 o                         
  -7   3  10         35.72         29.14         2.06 o                         
  -5   3  10        235.97        210.22         4.94 o                         
  -3   3  10        381.19        338.56         6.48 o                         
  -1   3  10       1200.98        965.12        14.37 o                         
   1   3  10       3268.25       3069.53        53.36 o                         
   3   3  10         23.03         16.93         2.20 o                         
   5   3  10          6.08         -0.16         2.23 o                         
   7   3  10         77.20         69.57         6.61 o                         
   9   3  10         73.76         65.71         7.52 o                         
 -10   4  10         55.04         50.72         4.67 o                         
  -8   4  10        197.38        166.31         6.68 o                         
  -6   4  10        252.22        201.32         5.84 o                         
  -4   4  10         44.12         25.52         2.29 o                         
  -2   4  10         73.22         54.79         3.86 o                         
   0   4  10         28.84         18.27         2.34 o                         
   2   4  10        155.82        153.61         4.66 o                         
   4   4  10         70.45         59.59         3.67 o                         
   6   4  10        102.39         81.60         6.59 o                         
   8   4  10        105.50        110.70         8.66 o                         
  -9   5  10         14.38         12.26         3.51 o                         
  -7   5  10          9.48          9.10         2.29 o                         
  -5   5  10        188.14        153.41         6.27 o                         
  -3   5  10       1112.37        916.01        19.47 o                         
  -1   5  10         75.16         58.38         4.04 o                         
   1   5  10         69.63         72.15         4.19 o                         
   3   5  10        287.17        208.06         6.71 o                         
   5   5  10          5.93          7.16         2.28 o                         
   7   5  10         96.01         78.56         4.45 o                         
  -8   6  10        113.48        136.25         9.36 o                         
  -6   6  10         84.29         74.80         4.31 o                         
  -4   6  10         43.66         40.71         4.08 o                         
  -2   6  10         81.01         63.50         5.93 o                         
   0   6  10        283.32        251.30         9.42 o                         
   2   6  10         18.57         12.49         2.79 o                         
   4   6  10        141.27        122.92         5.91 o                         
   6   6  10         74.06         72.62        10.90 o                         
  -5   7  10          3.70          1.22         2.76 o                         
  -3   7  10         45.55         38.19         3.97 o                         
  -1   7  10         29.85         33.63         3.66 o                         
   1   7  10         12.60         15.39         3.41 o                         
   3   7  10          7.19          5.67         3.95 o                         
  -5  -7  11         51.59         47.58         6.90 o                         
  -3  -7  11         22.84         22.04         5.78 o                         
  -1  -7  11         13.02          6.03         4.44 o                         
   1  -7  11         13.13         10.36         5.39 o                         
   3  -7  11         11.42         19.32         4.66 o                         
  -8  -6  11         59.06         65.35         6.92 o                         
  -6  -6  11        101.69        127.91         7.68 o                         
  -4  -6  11         37.61         65.44         6.02 o                         
  -2  -6  11         81.54        104.95        16.82 o                         
   0  -6  11         27.35         54.48         9.21 o                         
   2  -6  11         42.07         46.78         3.68 o                         
   4  -6  11         65.25        108.38         5.75 o                         
   6  -6  11         99.36        177.71         8.26 o                         
  -9  -5  11         26.50         36.58         5.12 o                         
  -7  -5  11         13.84         16.57         2.92 o                         
  -5  -5  11        139.18        169.28         7.00 o                         
  -3  -5  11          8.33         11.60         2.72 o                         
  -1  -5  11          6.03          8.06         3.44 o                         
   1  -5  11        756.11        981.16        26.06 o                         
   3  -5  11        249.81        334.24        12.02 o                         
   5  -5  11         20.64         19.02         2.37 o                         
   7  -5  11        252.74        381.48        11.34 o                         
 -10  -4  11          0.20          0.51         3.64 o                         
  -8  -4  11        276.50        293.20         9.33 o                         
  -6  -4  11        197.95        229.91         7.17 o                         
  -4  -4  11        500.19        637.62        20.16 o                         
  -2  -4  11        607.26        679.49        16.55 o                         
   0  -4  11        123.05        144.79         4.67 o                         
   2  -4  11        242.21        315.93         8.39 o                         
   4  -4  11         17.66         14.77         2.34 o                         
   6  -4  11        367.56        523.06        10.93 o                         
   8  -4  11          3.34          1.09         2.62 o                         
 -11  -3  11         12.07         11.96         4.00 o                         
  -9  -3  11         36.51         33.78         2.70 o                         
  -7  -3  11         91.21         86.54         3.80 o                         
  -5  -3  11        479.88        597.16        10.65 o                         
  -3  -3  11        198.64        268.79         7.67 o                         
  -1  -3  11        281.83        319.76         6.39 o                         
   1  -3  11       1543.12       1759.18        33.40 o                         
   3  -3  11        152.64        182.08         5.46 o                         
   5  -3  11        318.71        381.60         8.27 o                         
   7  -3  11         20.63         18.39         2.14 o                         
   9  -3  11          6.16          4.42         2.83 o                         
 -12  -2  11         29.29         29.09         4.14 o                         
 -10  -2  11        136.51        155.92         5.82 o                         
  -8  -2  11        135.39        140.10         4.27 o                         
  -6  -2  11         71.19         81.01         3.32 o                         
  -4  -2  11        349.93        430.79         7.73 o                         
  -2  -2  11       2146.31       2570.25        44.18 o                         
   0  -2  11       2055.78       2279.96        36.60 o                         
   2  -2  11        246.84        264.76         5.83 o                         
   4  -2  11        948.69       1040.35        16.69 o                         
   6  -2  11       1051.19       1325.14        21.22 o                         
   8  -2  11          1.21          0.41         2.43 o                         
  10  -2  11         14.87         12.89         3.60 o                         
 -11  -1  11         16.99         11.48         2.78 o                         
  -9  -1  11        190.74        199.07         5.46 o                         
  -7  -1  11        587.33        622.66         9.73 o                         
  -5  -1  11        203.39        262.30         5.63 o                         
  -3  -1  11        353.95        375.57         7.09 o                         
  -1  -1  11        156.70        174.41         3.60 o                         
   1  -1  11       1040.12       1128.00        16.62 o                         
   3  -1  11        432.21        493.90         7.89 o                         
   5  -1  11        209.52        219.96         4.65 o                         
   7  -1  11        113.64        145.35         4.96 o                         
   9  -1  11        101.80        124.81         7.04 o                         
  11  -1  11         13.76         16.72         4.02 o                         
 -12   0  11         26.55         20.83         4.27 o                         
 -10   0  11        149.16        164.54         6.36 o                         
  -8   0  11       4338.61       4661.73        71.13 o                         
  -6   0  11          0.60         -0.76         1.03 o                         
  -4   0  11       1414.17       1726.77        24.07 o                         
  -2   0  11        434.62        444.53         7.10 o                         
   0   0  11        980.89       1005.52        14.88 o                         
   2   0  11         16.80         18.76         1.36 o                         
   4   0  11        222.03        228.88         5.33 o                         
   6   0  11        132.39        155.47         4.59 o                         
   8   0  11         13.78         10.55         2.47 o                         
  10   0  11          7.86          7.91         3.72 o                         
 -11   1  11         16.91         14.45         3.40 o                         
  -9   1  11        192.10        167.95         5.53 o                         
  -7   1  11        583.63        552.65         9.13 o                         
  -5   1  11        207.12        244.83         4.09 o                         
  -3   1  11        353.31        335.48         5.59 o                         
  -1   1  11        158.34        154.58         3.12 o                         
   1   1  11       1035.16       1025.54        18.38 o                         
   3   1  11        433.90        470.47         8.21 o                         
   5   1  11        211.67        201.17         4.32 o                         
   7   1  11        112.11        123.68         4.50 o                         
   9   1  11        102.31        104.22         6.21 o                         
  11   1  11         13.58          6.29         7.47 o                         
 -12   2  11         29.14         18.19         5.93 o                         
 -10   2  11        136.85        129.34         6.17 o                         
  -8   2  11        133.66        118.42         3.76 o                         
  -6   2  11         71.74         65.55         3.23 o                         
  -4   2  11        346.05        333.86         5.51 o                         
  -2   2  11       2138.32       1989.85        24.65 o                         
   0   2  11       2042.23       1829.68        39.77 o                         
   2   2  11        244.40        224.97         4.48 o                         
   4   2  11        949.14        888.31        14.82 o                         
   6   2  11       1047.87       1083.05        19.16 o                         
   8   2  11          1.10          2.58         3.81 o                         
  10   2  11         14.86         11.38         4.36 o                         
 -11   3  11         12.05          8.61         5.64 o                         
  -9   3  11         37.22         30.03         2.61 o                         
  -7   3  11         91.17         54.40         3.00 o                         
  -5   3  11        480.58        458.52         9.90 o                         
  -3   3  11        200.95        197.85         4.92 o                         
  -1   3  11        283.18        243.13         5.55 o                         
   1   3  11       1545.39       1367.71        29.25 o                         
   3   3  11        153.63        136.71         4.17 o                         
   5   3  11        316.50        271.96         7.64 o                         
   7   3  11         20.80         22.22         2.53 o                         
   9   3  11          6.35          3.74         4.89 o                         
 -10   4  11          0.22          4.46         3.73 o                         
  -8   4  11        274.52        238.36         6.30 o                         
  -6   4  11        197.32        184.90         5.65 o                         
  -4   4  11        501.46        430.32         9.17 o                         
  -2   4  11        604.94        486.56         9.85 o                         
   0   4  11        124.24        100.92         4.57 o                         
   2   4  11        244.05        209.55         6.15 o                         
   4   4  11         17.55          8.43         2.21 o                         
   6   4  11        368.29        368.96        16.26 o                         
   8   4  11          3.40          3.84         2.85 o                         
  -9   5  11         25.97         25.82         3.66 o                         
  -7   5  11         14.40         11.89         2.20 o                         
  -5   5  11        140.77         96.82         8.68 o                         
  -3   5  11          8.46          6.99         2.59 o                         
  -1   5  11          6.09          0.90         2.03 o                         
   1   5  11        759.45        661.53        14.99 o                         
   3   5  11        248.00        206.94         8.66 o                         
   5   5  11         21.19         10.29         3.23 o                         
   7   5  11        254.32        223.19        12.04 o                         
  -8   6  11         57.93         47.43         7.41 o                         
  -6   6  11        101.65         99.28         5.22 o                         
  -4   6  11         37.96         33.53         3.73 o                         
  -2   6  11         80.96         63.24         5.51 o                         
   0   6  11         28.38         26.49         3.55 o                         
   2   6  11         41.88         27.35         3.26 o                         
   4   6  11         64.78         55.47         5.02 o                         
   6   6  11         98.63        102.60         6.52 o                         
  -5   7  11         51.45         33.19         4.76 o                         
  -3   7  11         22.93         20.40         3.38 o                         
  -1   7  11         13.30         13.59         3.27 o                         
   1   7  11         13.13          6.46         3.34 o                         
   3   7  11         11.51         19.93         5.76 o                         
  -5  -7  12         22.44         46.97         5.42 o                         
  -3  -7  12          9.44         10.08         7.30 o                         
  -1  -7  12          8.72         13.83         4.57 o                         
   1  -7  12         11.85         13.08         3.79 o                         
   3  -7  12         17.93         18.96         4.04 o                         
  -8  -6  12         58.58         71.77         9.88 o                         
  -6  -6  12        251.49        388.46        13.71 o                         
  -4  -6  12         36.80         51.57         6.82 o                         
  -2  -6  12         95.05        132.54         8.56 o                         
   0  -6  12         39.30         63.24         5.85 o                         
   2  -6  12         86.16        122.18         6.02 o                         
   4  -6  12         42.23         57.40         4.44 o                         
   6  -6  12        102.00        177.59         8.87 o                         
  -9  -5  12        151.36        256.50        19.63 o                         
  -7  -5  12         91.01        110.87         5.73 o                         
  -5  -5  12         76.99        113.88        12.70 o                         
  -3  -5  12         64.14         72.36         5.09 o                         
  -1  -5  12        182.47        223.71         9.49 o                         
   1  -5  12        209.54        207.91         7.42 o                         
   3  -5  12        188.28        227.76         7.11 o                         
   5  -5  12        111.60        154.95         5.34 o                         
   7  -5  12        116.10        199.77         8.65 o                         
 -10  -4  12          1.18         -3.74         3.74 o                         
  -8  -4  12         11.36         14.54         2.87 o                         
  -6  -4  12        105.05        129.23         4.93 o                         
  -4  -4  12        709.82        880.26        31.00 o                         
  -2  -4  12       1311.45       1647.13        39.89 o                         
   0  -4  12          1.26          0.04         1.52 o                         
   2  -4  12         15.92         25.41         2.65 o                         
   4  -4  12         10.05          9.23         1.74 o                         
   6  -4  12         18.38         17.43         2.83 o                         
   8  -4  12         28.90         22.39         3.68 o                         
 -11  -3  12         80.76         94.98         7.40 o                         
  -9  -3  12        253.80        316.38         8.80 o                         
  -7  -3  12         61.11         71.00         4.21 o                         
  -5  -3  12        117.30        127.20         4.36 o                         
  -3  -3  12        165.85        197.69         6.37 o                         
  -1  -3  12        692.72        795.28        13.02 o                         
   1  -3  12        339.83        396.02         8.14 o                         
   3  -3  12         46.49         59.01         2.74 o                         
   5  -3  12         17.63         26.86         3.04 o                         
   7  -3  12        103.78        131.02         4.58 o                         
   9  -3  12          6.77          1.31         3.35 o                         
 -12  -2  12         60.39        101.69         8.41 o                         
 -10  -2  12         31.14         29.77         3.02 o                         
  -8  -2  12        406.72        475.78         8.56 o                         
  -6  -2  12         98.31         93.09         3.97 o                         
  -4  -2  12        968.24       1114.55        18.97 o                         
  -2  -2  12       1798.05       2239.50        36.19 o                         
   0  -2  12        566.11        656.66        11.37 o                         
   2  -2  12        302.44        332.82         6.60 o                         
   4  -2  12        899.17       1079.42        17.30 o                         
   6  -2  12        471.71        595.11        11.17 o                         
   8  -2  12         21.01         18.17         2.39 o                         
  10  -2  12         51.67         52.23         4.82 o                         
 -11  -1  12         45.90         50.34         3.76 o                         
  -9  -1  12        358.00        408.27         8.30 o                         
  -7  -1  12        656.74        711.79        10.95 o                         
  -5  -1  12        726.89        916.59        14.34 o                         
  -3  -1  12        422.82        475.79         8.07 o                         
  -1  -1  12        172.14        168.55         3.58 o                         
   1  -1  12       1648.90       1879.24        28.58 o                         
   3  -1  12        235.20        248.07         5.69 o                         
   5  -1  12        219.90        246.86         6.33 o                         
   7  -1  12        368.60        406.99         9.19 o                         
   9  -1  12        109.19        116.70         6.84 o                         
 -12   0  12          2.76         -0.17         4.51 o                         
 -10   0  12        989.45       1124.55        20.64 o                         
  -8   0  12         33.58         26.23         2.52 o                         
  -6   0  12         30.32         20.64         1.70 o                         
  -4   0  12        253.52        228.47         5.61 o                         
  -2   0  12         30.34         25.60         1.35 o                         
   0   0  12        292.49        276.51         4.49 o                         
   2   0  12        974.08       1127.36        18.71 o                         
   4   0  12         11.34          9.23         1.35 o                         
   6   0  12        275.35        303.77         7.23 o                         
   8   0  12          2.12          1.24         2.22 o                         
  10   0  12          3.06          7.95         3.69 o                         
 -11   1  12         45.69         46.10         4.65 o                         
  -9   1  12        354.72        362.62         8.27 o                         
  -7   1  12        660.66        638.34         9.89 o                         
  -5   1  12        718.04        815.22        10.86 o                         
  -3   1  12        421.58        426.97         6.60 o                         
  -1   1  12        171.39        148.02         3.01 o                         
   1   1  12       1648.97       1682.89        27.61 o                         
   3   1  12        235.72        230.77         5.29 o                         
   5   1  12        220.58        224.51         5.19 o                         
   7   1  12        367.50        362.84         8.06 o                         
   9   1  12        108.68        112.61         8.16 o                         
 -12   2  12         61.30         46.70         7.32 o                         
 -10   2  12         31.15         22.11         3.21 o                         
  -8   2  12        403.79        412.75         7.58 o                         
  -6   2  12         97.79         76.25         2.99 o                         
  -4   2  12        963.25        872.52        12.25 o                         
  -2   2  12       1799.02       1764.52        22.88 o                         
   0   2  12        565.81        550.35        10.30 o                         
   2   2  12        302.26        267.98         5.00 o                         
   4   2  12        899.76        916.32        15.38 o                         
   6   2  12        471.90        462.69         9.62 o                         
   8   2  12         20.54         12.72         3.37 o                         
  10   2  12         52.76         42.12         4.88 o                         
 -11   3  12         80.42         75.71         8.59 o                         
  -9   3  12        253.79        260.68         6.46 o                         
  -7   3  12         60.03         49.12         3.09 o                         
  -5   3  12        120.25        101.04         3.58 o                         
  -3   3  12        164.19        146.00         5.40 o                         
  -1   3  12        695.57        620.10         9.98 o                         
   1   3  12        338.97        299.33         6.55 o                         
   3   3  12         44.76         30.10         2.40 o                         
   5   3  12         18.03         18.80         3.94 o                         
   7   3  12        104.07        104.06         7.66 o                         
   9   3  12          6.67          5.91         6.58 o                         
 -10   4  12          1.18         -0.79         4.20 o                         
  -8   4  12         11.49         14.68         2.32 o                         
  -6   4  12        105.63         95.80         4.45 o                         
  -4   4  12        717.33        623.26        12.20 o                         
  -2   4  12       1310.93       1141.41        20.19 o                         
   0   4  12          1.27          1.39         2.06 o                         
   2   4  12         15.68         12.81         2.28 o                         
   4   4  12          9.83          8.79         2.28 o                         
   6   4  12         18.60         22.42         3.42 o                         
   8   4  12         29.17         21.11         4.65 o                         
  -9   5  12        149.89        162.66         7.90 o                         
  -7   5  12         90.78         93.69         4.57 o                         
  -5   5  12         77.86         73.19         5.53 o                         
  -3   5  12         64.12         49.02         3.95 o                         
  -1   5  12        181.89        140.80         5.58 o                         
   1   5  12        210.49        129.25         5.74 o                         
   3   5  12        188.33        143.64         7.46 o                         
   5   5  12        110.97         88.33         6.69 o                         
   7   5  12        115.79        111.30         7.49 o                         
  -8   6  12         59.57         46.55         7.73 o                         
  -6   6  12        252.37        270.49         9.44 o                         
  -4   6  12         37.69         33.93         3.48 o                         
  -2   6  12         94.61         76.35         5.19 o                         
   0   6  12         39.14         36.38         5.06 o                         
   2   6  12         84.76         68.72         5.11 o                         
   4   6  12         42.26         25.90         3.70 o                         
   6   6  12        100.89         77.46         9.76 o                         
  -5   7  12         22.25         24.21         3.20 o                         
  -3   7  12          9.77          1.15         2.97 o                         
  -1   7  12          8.54          8.57         3.27 o                         
   1   7  12         11.75          6.55         3.43 o                         
   3   7  12         17.91          9.42         4.44 o                         
  -5  -7  13        106.66        121.05         9.39 o                         
  -3  -7  13          0.99          8.20         4.47 o                         
  -1  -7  13         12.93         16.01         7.62 o                         
   1  -7  13          5.89          3.23         6.77 o                         
  -8  -6  13          5.81          7.32         7.94 o                         
  -6  -6  13          3.05          1.34         3.62 o                         
  -4  -6  13         10.46         11.73         3.45 o                         
  -2  -6  13         87.45        116.34         8.29 o                         
   0  -6  13         62.50         96.44         7.75 o                         
   2  -6  13         32.03         43.83         3.92 o                         
   4  -6  13         34.41         27.85         4.32 o                         
  -9  -5  13          4.45          5.74         4.78 o                         
  -7  -5  13         24.25         25.25         3.19 o                         
  -5  -5  13         65.20         93.08         4.87 o                         
  -3  -5  13         57.94         73.82         7.88 o                         
  -1  -5  13        131.71        153.43         7.74 o                         
   1  -5  13        153.12        170.96         5.73 o                         
   3  -5  13         18.08         16.60         2.70 o                         
   5  -5  13          2.68          0.95         2.15 o                         
   7  -5  13         44.33         46.46         4.82 o                         
 -10  -4  13         21.22         27.91         4.74 o                         
  -8  -4  13         68.49         58.22         4.90 o                         
  -6  -4  13        231.47        277.15         8.25 o                         
  -4  -4  13       1417.67       1915.45        37.34 o                         
  -2  -4  13       1144.89       1492.82        41.62 o                         
   0  -4  13        636.98        820.07        16.93 o                         
   2  -4  13        118.20        167.43         5.87 o                         
   4  -4  13          8.77         10.49         1.81 o                         
   6  -4  13          0.86          0.10         1.87 o                         
   8  -4  13         45.68         40.27         5.77 o                         
 -11  -3  13          1.49          5.30         5.04 o                         
  -9  -3  13         20.38         16.95         2.56 o                         
  -7  -3  13        155.32        155.52         5.30 o                         
  -5  -3  13       1220.65       1490.79        25.33 o                         
  -3  -3  13        545.20        644.74        17.59 o                         
  -1  -3  13        225.79        229.17         5.14 o                         
   1  -3  13        322.35        389.70         8.10 o                         
   3  -3  13        542.37        672.38        11.64 o                         
   5  -3  13         31.47         35.80         2.86 o                         
   7  -3  13          0.52          4.53         2.44 o                         
   9  -3  13         11.69          7.55         3.65 o                         
 -12  -2  13         36.39         42.27         5.82 o                         
 -10  -2  13         29.87         27.69         3.09 o                         
  -8  -2  13        174.77        212.32         5.50 o                         
  -6  -2  13        370.32        442.59         8.28 o                         
  -4  -2  13        687.06        781.11        13.06 o                         
  -2  -2  13        257.94        343.18         6.69 o                         
   0  -2  13        301.28        341.85         6.18 o                         
   2  -2  13        699.21        829.99        12.89 o                         
   4  -2  13       1235.98       1503.57        25.10 o                         
   6  -2  13          7.79          5.33         1.94 o                         
   8  -2  13         81.30         88.45         4.73 o                         
  10  -2  13         41.62         50.77         4.09 o                         
 -11  -1  13         27.29         24.63         3.63 o                         
  -9  -1  13        244.50        269.65         6.83 o                         
  -7  -1  13        442.51        424.83         7.75 o                         
  -5  -1  13        244.22        296.55         6.04 o                         
  -3  -1  13        267.01        278.09         5.04 o                         
  -1  -1  13        653.67        715.05        10.43 o                         
   1  -1  13       1572.44       1868.98        28.53 o                         
   3  -1  13        198.31        209.90         4.34 o                         
   5  -1  13        213.16        240.70         5.64 o                         
   7  -1  13         86.91        103.45         4.98 o                         
   9  -1  13          8.61          6.09         2.80 o                         
 -12   0  13         15.39         14.67         4.63 o                         
 -10   0  13        227.86        232.60         6.88 o                         
  -8   0  13         81.85         87.69         3.99 o                         
  -6   0  13         16.73         15.89         1.37 o                         
  -4   0  13        551.92        584.17         8.76 o                         
  -2   0  13        730.82        811.40        13.16 o                         
   0   0  13         33.60         39.02         1.58 o                         
   2   0  13       1296.44       1453.60        22.59 o                         
   4   0  13          3.79          5.53         1.33 o                         
   6   0  13        368.26        404.08         8.39 o                         
   8   0  13          6.06          4.38         2.34 o                         
  10   0  13         23.02         17.86         5.04 o                         
 -11   1  13         27.08         34.21         5.22 o                         
  -9   1  13        247.30        236.70         7.99 o                         
  -7   1  13        443.48        388.28         6.77 o                         
  -5   1  13        239.44        253.13         4.83 o                         
  -3   1  13        263.48        253.97         4.58 o                         
  -1   1  13        654.96        640.33         9.21 o                         
   1   1  13       1563.27       1674.84        27.59 o                         
   3   1  13        198.91        181.45         4.80 o                         
   5   1  13        216.42        230.03         5.74 o                         
   7   1  13         87.78         90.19         8.31 o                         
   9   1  13          8.54          7.96         3.78 o                         
 -12   2  13         36.21         29.54         5.40 o                         
 -10   2  13         29.89         22.99         3.83 o                         
  -8   2  13        175.55        175.56         4.53 o                         
  -6   2  13        368.81        345.97         6.12 o                         
  -4   2  13        687.00        615.66         9.87 o                         
  -2   2  13        258.18        261.64         4.49 o                         
   0   2  13        302.56        276.72         6.30 o                         
   2   2  13        704.26        699.42        11.38 o                         
   4   2  13       1236.17       1231.19        19.10 o                         
   6   2  13          8.35          7.32         2.70 o                         
   8   2  13         81.39         62.82         5.20 o                         
  10   2  13         41.50         39.00         5.50 o                         
 -11   3  13          1.47         -3.64         5.26 o                         
  -9   3  13         20.59         23.29         2.51 o                         
  -7   3  13        154.03        118.81         4.03 o                         
  -5   3  13       1214.80       1072.68        17.13 o                         
  -3   3  13        548.32        466.59         8.57 o                         
  -1   3  13        226.06        180.04         4.73 o                         
   1   3  13        326.23        288.56         6.94 o                         
   3   3  13        540.45        484.94        10.46 o                         
   5   3  13         31.28         26.73         2.53 o                         
   7   3  13          0.60         -2.21         3.65 o                         
   9   3  13         11.75          8.00         5.70 o                         
 -10   4  13         21.02         23.63         4.74 o                         
  -8   4  13         69.68         70.88         4.24 o                         
  -6   4  13        232.60        190.33         5.73 o                         
  -4   4  13       1421.92       1352.71        25.27 o                         
  -2   4  13       1146.20       1017.54        18.35 o                         
   0   4  13        635.87        565.81        12.16 o                         
   2   4  13        117.35        115.54         5.44 o                         
   4   4  13          8.72          7.37         3.52 o                         
   6   4  13          0.72          3.17         2.71 o                         
   8   4  13         45.90         16.70         6.15 o                         
  -9   5  13          4.62         -0.56         6.12 o                         
  -7   5  13         24.04         18.20         2.52 o                         
  -5   5  13         66.18         48.16         3.59 o                         
  -3   5  13         57.13         46.60         3.89 o                         
  -1   5  13        132.04        101.51         4.95 o                         
   1   5  13        154.08        106.98         5.76 o                         
   3   5  13         17.61          8.65         2.89 o                         
   5   5  13          2.72         -0.87         2.60 o                         
   7   5  13         44.52         13.40         4.56 o                         
  -8   6  13          5.57          0.12         3.05 o                         
  -6   6  13          2.87          5.09         3.08 o                         
  -4   6  13         10.01         -0.08         2.76 o                         
  -2   6  13         87.21         68.06         5.15 o                         
   0   6  13         62.94         65.22         6.51 o                         
   2   6  13         31.56         22.27         3.20 o                         
   4   6  13         34.20         26.48         3.80 o                         
  -5   7  13        105.49        102.96         5.62 o                         
  -3   7  13          0.89          0.71         2.97 o                         
  -1   7  13         12.95         12.90         3.51 o                         
   1   7  13          5.97          1.58         3.87 o                         
   3   7  13          5.59         11.01         8.04 o                         
  -3  -7  14         11.05         10.39         5.44 o                         
  -1  -7  14         31.06         60.05         5.66 o                         
   1  -7  14         11.91         16.72         3.72 o                         
  -6  -6  14         16.96         22.06         4.24 o                         
  -4  -6  14         16.43         12.62         3.10 o                         
  -2  -6  14          7.92         17.31         4.19 o                         
   0  -6  14          9.34         13.89         3.43 o                         
   2  -6  14        173.26        237.04         8.58 o                         
   4  -6  14         64.17        107.46         6.06 o                         
  -9  -5  14         68.77        100.80        12.39 o                         
  -7  -5  14         12.46          9.62         3.12 o                         
  -5  -5  14         31.38         31.03         3.40 o                         
  -3  -5  14          8.92         11.23         2.77 o                         
  -1  -5  14        124.03        162.12         7.91 o                         
   1  -5  14         92.83         93.05         4.80 o                         
   3  -5  14        121.57        170.14         7.66 o                         
   5  -5  14         78.79        120.02         8.42 o                         
   7  -5  14        404.30        732.03        21.46 o                         
 -10  -4  14         65.66         59.01         7.17 o                         
  -8  -4  14         51.24         53.42         5.74 o                         
  -6  -4  14         38.49         39.90         6.08 o                         
  -4  -4  14        797.91       1134.72        25.01 o                         
  -2  -4  14       1469.31       1942.32        78.26 o                         
   0  -4  14        428.48        516.69        10.08 o                         
   2  -4  14        139.16        162.66         5.21 o                         
   4  -4  14         19.38         17.96         2.16 o                         
   6  -4  14         86.77        126.16         6.75 o                         
   8  -4  14         14.77          1.61         4.97 o                         
 -11  -3  14         39.92         35.03         5.78 o                         
  -9  -3  14         15.14         11.68         2.68 o                         
  -7  -3  14        560.10        649.52        14.42 o                         
  -5  -3  14        333.52        446.60         9.64 o                         
  -3  -3  14        123.56        167.11         5.27 o                         
  -1  -3  14        790.47        977.74        22.31 o                         
   1  -3  14        275.99        348.03         7.61 o                         
   3  -3  14        238.17        299.13         6.38 o                         
   5  -3  14         10.20         13.72         2.58 o                         
   7  -3  14          5.97          6.31         2.48 o                         
   9  -3  14          5.88          2.27         3.14 o                         
 -12  -2  14         75.38         75.22         7.01 o                         
 -10  -2  14         10.26         15.90         3.37 o                         
  -8  -2  14        148.60        168.49         5.00 o                         
  -6  -2  14        493.38        551.95        10.36 o                         
  -4  -2  14         13.70         15.98         1.46 o                         
  -2  -2  14        414.46        521.59         8.95 o                         
   0  -2  14        120.77        157.19         4.04 o                         
   2  -2  14         57.56         54.06         2.40 o                         
   4  -2  14        157.03        198.49         4.68 o                         
   6  -2  14        127.35        141.85         6.02 o                         
   8  -2  14         23.19         26.86         3.21 o                         
 -11  -1  14         65.59         56.96         4.60 o                         
  -9  -1  14         25.41         20.29         2.61 o                         
  -7  -1  14         74.98         67.74         3.37 o                         
  -5  -1  14        124.04        140.50         3.85 o                         
  -3  -1  14        284.12        288.21         5.37 o                         
  -1  -1  14       1347.03       1555.92        27.54 o                         
   1  -1  14        755.43        845.33        14.40 o                         
   3  -1  14        133.29        163.08         4.27 o                         
   5  -1  14        736.53        843.03        15.09 o                         
   7  -1  14        463.99        556.55        11.10 o                         
   9  -1  14         25.00         26.14         3.18 o                         
 -12   0  14         47.47         45.58         5.15 o                         
 -10   0  14         74.07         60.41         4.62 o                         
  -8   0  14        309.37        326.92         7.60 o                         
  -6   0  14        565.14        573.80         8.56 o                         
  -4   0  14        834.03        918.80        13.65 o                         
  -2   0  14          2.51         -0.83         0.84 o                         
   0   0  14         27.24         21.14         1.21 o                         
   2   0  14       1371.54       1387.20        26.57 o                         
   4   0  14        214.13        220.81         5.00 o                         
   6   0  14        187.84        185.04         5.23 o                         
   8   0  14         29.77         21.75         2.70 o                         
  10   0  14         23.20         15.21         4.53 o                         
 -11   1  14         65.17         58.18         5.41 o                         
  -9   1  14         25.84         20.10         2.88 o                         
  -7   1  14         75.57         64.94         3.06 o                         
  -5   1  14        121.71        120.65         3.73 o                         
  -3   1  14        284.90        260.02         4.94 o                         
  -1   1  14       1343.95       1382.16        18.75 o                         
   1   1  14        761.56        746.92        14.31 o                         
   3   1  14        132.65        142.81         4.18 o                         
   5   1  14        740.67        751.46        13.95 o                         
   7   1  14        462.99        516.96        20.36 o                         
   9   1  14         25.03         20.86         4.98 o                         
 -12   2  14         76.57         79.03         8.18 o                         
 -10   2  14          9.81         10.44         3.34 o                         
  -8   2  14        148.50        131.73         4.28 o                         
  -6   2  14        492.52        441.86         7.16 o                         
  -4   2  14         13.37          9.04         1.80 o                         
  -2   2  14        413.76        403.08         6.20 o                         
   0   2  14        121.18        121.09         5.16 o                         
   2   2  14         56.88         44.38         2.80 o                         
   4   2  14        156.89        163.98         5.31 o                         
   6   2  14        128.04        109.83         5.55 o                         
   8   2  14         23.36         10.31         3.39 o                         
 -11   3  14         40.06         24.52         7.40 o                         
  -9   3  14         15.11          8.89         2.88 o                         
  -7   3  14        558.91        489.04         9.59 o                         
  -5   3  14        333.91        332.31         6.97 o                         
  -3   3  14        125.75        119.20         5.04 o                         
  -1   3  14        785.73        710.27        13.52 o                         
   1   3  14        273.28        242.71         6.51 o                         
   3   3  14        240.92        222.24         6.38 o                         
   5   3  14         10.34         10.81         2.37 o                         
   7   3  14          6.15          6.91         3.79 o                         
   9   3  14          5.88         23.13         5.97 o                         
 -10   4  14         65.78         69.94         7.44 o                         
  -8   4  14         51.03         38.30         2.92 o                         
  -6   4  14         38.67         32.51         2.76 o                         
  -4   4  14        796.00        774.51        13.94 o                         
  -2   4  14       1466.01       1317.29        23.10 o                         
   0   4  14        430.85        364.13         8.93 o                         
   2   4  14        141.35        102.54         5.45 o                         
   4   4  14         19.10         13.99         3.79 o                         
   6   4  14         86.45         59.23         7.45 o                         
   8   4  14         14.95          9.70         6.72 o                         
  -9   5  14         68.53         71.02         6.09 o                         
  -7   5  14         12.41         10.97         2.38 o                         
  -5   5  14         31.81         19.68         2.63 o                         
  -3   5  14          8.48         -1.13         3.64 o                         
  -1   5  14        123.99         87.47         5.81 o                         
   1   5  14         91.50         59.60         4.94 o                         
   3   5  14        122.57        115.17         5.84 o                         
   5   5  14         77.19         70.73         7.12 o                         
   7   5  14        402.19        419.70        19.02 o                         
  -6   6  14         17.50         18.73         3.43 o                         
  -4   6  14         16.44          8.30         2.99 o                         
  -2   6  14          7.87          5.10         2.98 o                         
   0   6  14          9.16          3.68         3.25 o                         
   2   6  14        173.07        145.17         6.75 o                         
   4   6  14         63.94         57.53         5.79 o                         
  -3   7  14         11.10          6.32         3.35 o                         
  -1   7  14         31.05         29.85         4.85 o                         
   1   7  14         12.20         15.64         6.34 o                         
  -3  -7  15          4.47          0.88         3.75 o                         
  -1  -7  15         21.87         36.09         5.91 o                         
   1  -7  15         23.15         24.30         4.20 o                         
  -6  -6  15         41.56         32.83         7.30 o                         
  -4  -6  15         57.54         74.15         9.69 o                         
  -2  -6  15         39.07         55.03         6.89 o                         
   0  -6  15          1.00          3.72         3.14 o                         
   2  -6  15        181.68        288.58        16.55 o                         
   4  -6  15        120.45        186.95         9.63 o                         
  -9  -5  15          0.23          0.14         7.51 o                         
  -7  -5  15         22.92         22.65         3.55 o                         
  -5  -5  15         11.50         10.66         4.86 o                         
  -3  -5  15         98.41        133.36         5.88 o                         
  -1  -5  15         13.28         12.14         3.94 o                         
   1  -5  15         14.07         17.37         2.43 o                         
   3  -5  15          1.32         -1.52         1.96 o                         
   5  -5  15        272.27        460.16        11.76 o                         
 -10  -4  15          0.86          1.62         4.42 o                         
  -8  -4  15          2.35         -2.86         3.33 o                         
  -6  -4  15         22.40         23.18         3.11 o                         
  -4  -4  15        379.81        483.41        12.26 o                         
  -2  -4  15        290.73        348.55        12.05 o                         
   0  -4  15        244.25        302.38         8.08 o                         
   2  -4  15         36.09         31.54         2.81 o                         
   4  -4  15         13.63         24.36         2.41 o                         
   6  -4  15          9.75         10.33         2.69 o                         
   8  -4  15         19.81         25.15         4.78 o                         
 -11  -3  15          2.77          5.50         4.51 o                         
  -9  -3  15         38.42         31.30         3.65 o                         
  -7  -3  15         71.08        102.74         6.17 o                         
  -5  -3  15         23.72         23.57         3.92 o                         
  -3  -3  15        522.34        681.83        15.81 o                         
  -1  -3  15       1429.12       1915.97        31.71 o                         
   1  -3  15         23.71         32.14         2.46 o                         
   3  -3  15        336.99        401.37         7.92 o                         
   5  -3  15          0.70          0.27         1.76 o                         
   7  -3  15         30.47         28.08         3.68 o                         
 -12  -2  15         39.78         45.86         7.31 o                         
 -10  -2  15          9.64          4.31         2.90 o                         
  -8  -2  15        581.47        681.24        12.01 o                         
  -6  -2  15        378.35        402.37         8.34 o                         
  -4  -2  15         82.73        108.99         3.55 o                         
  -2  -2  15         67.44         70.12         2.59 o                         
   0  -2  15         35.42         47.32         2.39 o                         
   2  -2  15        299.74        359.79         7.20 o                         
   4  -2  15         36.37         43.19         2.98 o                         
   6  -2  15          5.46          6.60         2.49 o                         
   8  -2  15        108.03        148.22         5.98 o                         
 -11  -1  15         74.20         74.66         6.97 o                         
  -9  -1  15         57.32         56.62         4.20 o                         
  -7  -1  15        280.87        328.70         6.94 o                         
  -5  -1  15        179.32        186.12         4.65 o                         
  -3  -1  15        420.54        490.33         8.20 o                         
  -1  -1  15        218.32        240.41         4.39 o                         
   1  -1  15         55.87         66.43         2.15 o                         
   3  -1  15         69.97         78.97         3.98 o                         
   5  -1  15        784.35        948.11        16.90 o                         
   7  -1  15        124.39        147.66         5.75 o                         
   9  -1  15         47.13         44.79         3.94 o                         
 -12   0  15         49.13         48.19         6.51 o                         
 -10   0  15         86.97         98.01         7.01 o                         
  -8   0  15        756.65        835.30        15.09 o                         
  -6   0  15        311.26        320.76         6.52 o                         
  -4   0  15       2407.03       2846.29        39.43 o                         
  -2   0  15          4.51          6.84         1.05 o                         
   0   0  15        196.83        208.03         3.67 o                         
   2   0  15         86.89         99.20         3.19 o                         
   4   0  15        155.27        163.40         4.35 o                         
   6   0  15        761.85        881.31        15.16 o                         
   8   0  15         25.04         21.21         3.01 o                         
 -11   1  15         74.15         82.94         6.14 o                         
  -9   1  15         57.84         50.47         4.24 o                         
  -7   1  15        284.10        296.86         5.89 o                         
  -5   1  15        179.59        170.36         4.25 o                         
  -3   1  15        412.71        425.80         7.38 o                         
  -1   1  15        218.76        220.97         4.72 o                         
   1   1  15         55.00         55.12         2.87 o                         
   3   1  15         69.34         56.88         3.06 o                         
   5   1  15        783.18        855.85        15.72 o                         
   7   1  15        124.01        121.93         6.93 o                         
   9   1  15         47.39         52.27         5.19 o                         
 -12   2  15         40.52         51.22         6.62 o                         
 -10   2  15          9.31          7.65         3.53 o                         
  -8   2  15        581.35        557.57         9.75 o                         
  -6   2  15        375.99        325.20         6.55 o                         
  -4   2  15         82.29         83.79         3.64 o                         
  -2   2  15         65.50         63.64         3.48 o                         
   0   2  15         36.61         42.66         3.69 o                         
   2   2  15        297.30        283.91         6.52 o                         
   4   2  15         36.72         29.86         2.42 o                         
   6   2  15          5.62          6.55         2.58 o                         
   8   2  15        108.27         95.97         9.02 o                         
 -11   3  15          2.74         -0.31         5.77 o                         
  -9   3  15         38.37         35.36         3.27 o                         
  -7   3  15         69.73         65.44         3.89 o                         
  -5   3  15         24.12         19.48         2.27 o                         
  -3   3  15        524.61        490.62         9.04 o                         
  -1   3  15       1428.36       1357.27        22.35 o                         
   1   3  15         23.85         19.53         2.65 o                         
   3   3  15        337.68        301.99         8.72 o                         
   5   3  15          0.58          2.24         3.80 o                         
   7   3  15         30.26         25.42         4.37 o                         
 -10   4  15          0.88         10.27         6.58 o                         
  -8   4  15          2.21          1.59         2.57 o                         
  -6   4  15         22.85         19.35         2.85 o                         
  -4   4  15        379.75        359.98         8.00 o                         
  -2   4  15        292.61        239.89         6.74 o                         
   0   4  15        242.79        209.96         7.24 o                         
   2   4  15         36.35         18.89         2.74 o                         
   4   4  15         13.59         11.25         3.36 o                         
   6   4  15          9.69          4.49         4.05 o                         
   8   4  15         19.64         13.10         4.42 o                         
  -9   5  15          0.21          5.07         4.94 o                         
  -7   5  15         22.74         12.84         3.19 o                         
  -5   5  15         11.52         12.93         2.99 o                         
  -3   5  15        101.91         88.31         5.90 o                         
  -1   5  15         13.11          9.22         2.63 o                         
   1   5  15         14.23         13.04         3.03 o                         
   3   5  15          1.32          0.15         2.77 o                         
   5   5  15        269.88        269.80        14.32 o                         
  -6   6  15         42.76         36.34         4.58 o                         
  -4   6  15         56.87         44.47         4.32 o                         
  -2   6  15         39.93         30.85         3.43 o                         
   0   6  15          1.02          2.73         3.17 o                         
   2   6  15        182.07        173.01         7.26 o                         
   4   6  15        120.02         94.53         8.91 o                         
  -3   7  15          4.92          2.18         2.95 o                         
  -1   7  15         22.04         22.91         3.69 o                         
   1   7  15         23.16         17.19         3.71 o                         
  -1  -7  16        217.94        388.59        16.59 o                         
  -6  -6  16         18.68         24.13         4.79 o                         
  -4  -6  16         73.17        115.86         7.55 o                         
  -2  -6  16          9.73         20.96         3.57 o                         
   0  -6  16         33.92         30.92         7.45 o                         
   2  -6  16         97.27        157.78        14.08 o                         
   4  -6  16         22.15         21.41         4.37 o                         
  -9  -5  16          4.75          3.67         4.77 o                         
  -7  -5  16         21.45         15.63         3.90 o                         
  -5  -5  16         71.52        100.14         9.01 o                         
  -3  -5  16         91.51        139.88        10.73 o                         
  -1  -5  16        104.26        156.60         8.43 o                         
   1  -5  16          9.70          3.62         2.67 o                         
   3  -5  16         32.13         37.30         4.47 o                         
   5  -5  16         25.60         63.85         4.77 o                         
 -10  -4  16         25.20         27.78         5.32 o                         
  -8  -4  16          8.68          7.68         3.39 o                         
  -6  -4  16        194.87        274.58         8.53 o                         
  -4  -4  16         66.36         80.64         4.89 o                         
  -2  -4  16        279.84        397.50        13.28 o                         
   0  -4  16        103.12        146.16         5.04 o                         
   2  -4  16        415.07        499.02        10.54 o                         
   4  -4  16        128.63        180.45         6.46 o                         
   6  -4  16          0.73          4.01         2.72 o                         
 -11  -3  16          1.74         -4.60         4.60 o                         
  -9  -3  16         44.90         36.82         3.39 o                         
  -7  -3  16        139.73        178.96        10.33 o                         
  -5  -3  16         12.43          9.45         1.98 o                         
  -3  -3  16        708.30        902.71        36.58 o                         
  -1  -3  16       1810.07       2380.23        41.56 o                         
   1  -3  16        334.46        433.69         9.74 o                         
   3  -3  16         41.46         47.77         3.51 o                         
   5  -3  16         21.07         20.56         2.25 o                         
   7  -3  16         16.66         14.47         3.30 o                         
 -10  -2  16         85.74         98.11         7.16 o                         
  -8  -2  16        253.24        272.51         8.15 o                         
  -6  -2  16        170.42        218.75         5.83 o                         
  -4  -2  16        516.31        568.59        10.93 o                         
  -2  -2  16        322.92        388.54         7.33 o                         
   0  -2  16        225.40        276.23         5.87 o                         
   2  -2  16         61.19         57.30         4.00 o                         
   4  -2  16         64.70         76.26         3.90 o                         
   6  -2  16          8.05         10.09         2.58 o                         
   8  -2  16         26.53         27.02         3.29 o                         
 -11  -1  16         12.53         11.60         3.49 o                         
  -9  -1  16        360.40        450.21         9.62 o                         
  -7  -1  16         99.82         92.70         4.02 o                         
  -5  -1  16         60.35         70.09         3.25 o                         
  -3  -1  16        306.04        381.64         6.85 o                         
  -1  -1  16        106.02        113.07         2.73 o                         
   1  -1  16        460.76        539.52         7.95 o                         
   3  -1  16        275.54        312.49         6.67 o                         
   5  -1  16        585.10        722.87        13.57 o                         
   7  -1  16         12.38         11.95         2.45 o                         
   9  -1  16         14.68         13.43         4.13 o                         
 -12   0  16          0.35          2.13         4.16 o                         
 -10   0  16        227.67        254.47        10.11 o                         
  -8   0  16         61.93         62.77         4.70 o                         
  -6   0  16         52.99         64.86         3.18 o                         
  -4   0  16        240.93        262.11         5.02 o                         
  -2   0  16         54.90         52.26         2.46 o                         
   0   0  16        958.02       1072.39        15.51 o                         
   2   0  16         22.13         28.12         2.31 o                         
   4   0  16        706.88        753.62        13.82 o                         
   6   0  16         18.78         13.29         2.25 o                         
   8   0  16         97.87        100.71         6.84 o                         
 -11   1  16         12.75          9.34         3.77 o                         
  -9   1  16        362.48        392.97        10.02 o                         
  -7   1  16         98.38         86.47         4.60 o                         
  -5   1  16         59.71         56.60         3.02 o                         
  -3   1  16        301.45        340.46         6.73 o                         
  -1   1  16        106.10         91.12         3.38 o                         
   1   1  16        457.03        485.93         9.65 o                         
   3   1  16        275.32        266.84         6.30 o                         
   5   1  16        585.74        621.42        12.22 o                         
   7   1  16         11.98          3.36         3.19 o                         
   9   1  16         14.54         11.33         5.01 o                         
 -10   2  16         85.18         74.70         6.08 o                         
  -8   2  16        253.92        215.02         6.27 o                         
  -6   2  16        170.70        174.69         5.24 o                         
  -4   2  16        511.59        443.45         8.84 o                         
  -2   2  16        323.27        299.10         5.91 o                         
   0   2  16        224.67        215.57         6.14 o                         
   2   2  16         61.66         52.43         3.15 o                         
   4   2  16         65.80         60.19         4.73 o                         
   6   2  16          8.47          6.55         3.60 o                         
   8   2  16         26.08         12.36         4.91 o                         
 -11   3  16          1.75         -4.89         4.89 o                         
  -9   3  16         44.44         33.44         4.46 o                         
  -7   3  16        142.17        126.90         5.87 o                         
  -5   3  16         12.31          5.48         2.06 o                         
  -3   3  16        709.88        662.37        11.52 o                         
  -1   3  16       1814.64       1660.38        29.19 o                         
   1   3  16        331.49        300.50         8.00 o                         
   3   3  16         42.13         30.96         3.31 o                         
   5   3  16         21.61         15.25         3.49 o                         
   7   3  16         17.08         19.57         4.58 o                         
 -10   4  16         24.71         10.52         7.05 o                         
  -8   4  16          8.82          3.62         2.86 o                         
  -6   4  16        193.77        198.07         6.07 o                         
  -4   4  16         64.41         42.76         4.09 o                         
  -2   4  16        283.32        258.92         7.29 o                         
   0   4  16        104.55         82.63         5.00 o                         
   2   4  16        416.46        315.13         9.11 o                         
   4   4  16        127.74        113.36         7.92 o                         
   6   4  16          0.78         -2.67         3.96 o                         
  -9   5  16          4.81          5.53         3.49 o                         
  -7   5  16         20.55         10.15         3.06 o                         
  -5   5  16         72.46         67.31         4.45 o                         
  -3   5  16         93.40         79.47         5.27 o                         
  -1   5  16        103.48        104.70         5.16 o                         
   1   5  16          9.88          4.23         3.23 o                         
   3   5  16         32.26         26.80         4.63 o                         
   5   5  16         25.67         15.88         4.40 o                         
  -6   6  16         19.00         14.96         4.07 o                         
  -4   6  16         74.79         67.71         5.92 o                         
  -2   6  16         10.17          8.44         3.08 o                         
   0   6  16         32.88         24.46         3.85 o                         
   2   6  16         97.45         92.29         6.07 o                         
   4   6  16         21.70         19.35         3.71 o                         
  -1   7  16        217.98        230.78         8.53 o                         
  -6  -6  17         49.96         69.39         6.38 o                         
  -4  -6  17         70.45        122.87         8.79 o                         
  -2  -6  17          0.49          8.18         3.70 o                         
   0  -6  17         22.22         23.63         4.55 o                         
   2  -6  17          1.90          0.45         3.67 o                         
  -7  -5  17         10.79         12.80         3.72 o                         
  -5  -5  17        155.78        251.08         8.84 o                         
  -3  -5  17         19.89         18.58         3.01 o                         
  -1  -5  17          9.47          8.68         3.56 o                         
   1  -5  17         10.94         11.47         3.22 o                         
   3  -5  17          3.26          5.71         2.93 o                         
   5  -5  17          0.25          5.13         3.97 o                         
 -10  -4  17          2.61          3.75         4.27 o                         
  -8  -4  17          2.78          8.28         3.72 o                         
  -6  -4  17        136.65        200.98         7.68 o                         
  -4  -4  17        449.60        587.48        14.68 o                         
  -2  -4  17         68.90         80.06         4.41 o                         
   0  -4  17        626.62        828.65        16.44 o                         
   2  -4  17        280.32        337.31         9.25 o                         
   4  -4  17         82.84        108.68         4.75 o                         
   6  -4  17         38.15         56.00         7.86 o                         
 -11  -3  17          1.81         -4.61         4.61 o                         
  -9  -3  17         55.50         46.64         4.18 o                         
  -7  -3  17        158.80        215.32         8.18 o                         
  -5  -3  17        290.70        366.33         8.73 o                         
  -3  -3  17       2562.65       3465.01        64.77 o                         
  -1  -3  17        491.63        608.92        12.19 o                         
   1  -3  17         21.68         21.51         2.23 o                         
   3  -3  17         58.31         73.87         4.32 o                         
   5  -3  17         31.34         36.61         3.25 o                         
   7  -3  17          1.61          1.31         2.91 o                         
 -10  -2  17         72.65         68.54         5.52 o                         
  -8  -2  17        175.11        198.84         6.21 o                         
  -6  -2  17         67.72         73.94         4.38 o                         
  -4  -2  17        542.18        644.29        12.91 o                         
  -2  -2  17       1189.85       1379.04        20.72 o                         
   0  -2  17        128.12        145.12         3.78 o                         
   2  -2  17        296.52        363.28         8.14 o                         
   4  -2  17         17.21         15.37         2.05 o                         
   6  -2  17         30.94         33.79         3.05 o                         
   8  -2  17         28.48         28.50         3.32 o                         
 -11  -1  17         71.44         83.20         6.04 o                         
  -9  -1  17        495.89        563.13        11.82 o                         
  -7  -1  17         58.04         67.40         3.79 o                         
  -5  -1  17         77.52         71.65         3.80 o                         
  -3  -1  17         85.38         85.84         2.94 o                         
  -1  -1  17         84.35         84.78         2.50 o                         
   1  -1  17        132.21        137.55         3.90 o                         
   3  -1  17         42.34         43.83         2.78 o                         
   5  -1  17        601.67        731.34        14.83 o                         
   7  -1  17         67.45         51.34         4.28 o                         
   9  -1  17         25.49         32.30         4.60 o                         
 -12   0  17          0.12          6.96         5.10 o                         
 -10   0  17          0.93          1.23         2.94 o                         
  -8   0  17         19.34         16.42         2.60 o                         
  -6   0  17         64.67         66.56         4.22 o                         
  -4   0  17         89.36         81.65         3.10 o                         
  -2   0  17          1.18          0.35         1.29 o                         
   0   0  17          3.16          4.75         1.75 o                         
   2   0  17        681.54        765.60        13.94 o                         
   4   0  17         12.04         11.01         2.14 o                         
   6   0  17        187.30        229.36         6.33 o                         
   8   0  17        152.35        147.64         7.57 o                         
 -11   1  17         72.75         74.68         7.92 o                         
  -9   1  17        495.83        483.47        11.62 o                         
  -7   1  17         57.75         52.13         3.51 o                         
  -5   1  17         77.16         64.86         3.41 o                         
  -3   1  17         82.60         74.81         3.10 o                         
  -1   1  17         83.63         77.13         3.48 o                         
   1   1  17        132.68        117.93         4.27 o                         
   3   1  17         42.29         38.65         2.52 o                         
   5   1  17        600.03        640.40        13.55 o                         
   7   1  17         68.49         62.40         4.58 o                         
   9   1  17         25.50         22.44         5.18 o                         
 -10   2  17         72.76         57.09         6.55 o                         
  -8   2  17        173.34        155.28         5.76 o                         
  -6   2  17         68.48         56.96         3.54 o                         
  -4   2  17        540.18        511.33         9.51 o                         
  -2   2  17       1187.33       1089.41        16.46 o                         
   0   2  17        130.15        119.18         5.22 o                         
   2   2  17        297.92        283.31         7.05 o                         
   4   2  17         17.40         11.06         2.52 o                         
   6   2  17         32.19         30.19         3.80 o                         
   8   2  17         28.47         15.20         5.12 o                         
 -11   3  17          1.96         -0.34         6.40 o                         
  -9   3  17         55.03         42.53         4.56 o                         
  -7   3  17        159.46        155.53         5.54 o                         
  -5   3  17        290.19        281.28         6.56 o                         
  -3   3  17       2554.50       2548.28        40.02 o                         
  -1   3  17        488.70        428.78        11.63 o                         
   1   3  17         22.45         18.44         2.67 o                         
   3   3  17         59.11         47.43         5.10 o                         
   5   3  17         31.60         24.26         3.98 o                         
   7   3  17          2.01          1.74         5.93 o                         
 -10   4  17          2.65          5.19         6.45 o                         
  -8   4  17          2.78          4.17         2.75 o                         
  -6   4  17        138.22        142.28         5.36 o                         
  -4   4  17        451.27        425.61         9.63 o                         
  -2   4  17         67.99         44.54         5.35 o                         
   0   4  17        629.79        511.03        11.67 o                         
   2   4  17        280.44        252.29        10.77 o                         
   4   4  17         83.21         59.38         4.65 o                         
   6   4  17         38.11         32.55         4.37 o                         
  -7   5  17         10.79         14.37         3.32 o                         
  -5   5  17        154.77        168.20         6.30 o                         
  -3   5  17         20.60         14.57         2.97 o                         
  -1   5  17          9.30          6.25         2.85 o                         
   1   5  17         11.39         12.61         2.79 o                         
   3   5  17          3.07          1.81         2.96 o                         
   5   5  17          0.26         -6.14        10.79 o                         
  -6   6  17         49.96         64.83         7.77 o                         
  -4   6  17         71.73         57.26         5.20 o                         
  -2   6  17          0.53          2.09         3.12 o                         
   0   6  17         22.00         22.02         3.92 o                         
   2   6  17          1.98          9.87         3.34 o                         
  -6  -6  18        100.97        174.28        10.69 o                         
  -4  -6  18          7.49         16.32         4.55 o                         
  -2  -6  18         31.00         45.15         7.88 o                         
   0  -6  18         26.35         42.68         4.80 o                         
   2  -6  18          7.14         13.19         3.75 o                         
  -7  -5  18         38.49         40.20         4.69 o                         
  -5  -5  18          2.39          6.51         3.15 o                         
  -3  -5  18          3.04          5.14         3.49 o                         
  -1  -5  18        155.97        238.79         9.36 o                         
   1  -5  18        134.40        174.12         9.88 o                         
   3  -5  18          2.15          1.59         2.55 o                         
   5  -5  18         20.48         30.69         4.22 o                         
  -8  -4  18         35.86         48.39         4.44 o                         
  -6  -4  18         32.03         38.46         3.90 o                         
  -4  -4  18         45.75         70.49         3.94 o                         
  -2  -4  18         26.68         39.30         3.63 o                         
   0  -4  18          3.82          3.07         2.93 o                         
   2  -4  18          3.34         -0.82         2.10 o                         
   4  -4  18         45.60         71.52         4.78 o                         
   6  -4  18        124.74        209.29         7.33 o                         
  -9  -3  18         62.33         89.53         7.55 o                         
  -7  -3  18         83.66         80.98         5.67 o                         
  -5  -3  18         92.89        124.72         4.80 o                         
  -3  -3  18        641.21        872.84        18.02 o                         
  -1  -3  18        159.73        204.90         7.85 o                         
   1  -3  18         59.39         78.01         4.09 o                         
   3  -3  18         39.66         55.97         4.72 o                         
   5  -3  18        101.37        136.26         5.17 o                         
   7  -3  18          2.57          7.11         3.26 o                         
 -10  -2  18        146.56        153.55         7.91 o                         
  -8  -2  18        219.13        284.92         7.65 o                         
  -6  -2  18        316.26        367.48         8.97 o                         
  -4  -2  18       1340.02       1592.93        33.93 o                         
  -2  -2  18        205.38        229.67         5.04 o                         
   0  -2  18        106.41        125.93         5.24 o                         
   2  -2  18         87.00        106.60         4.05 o                         
   4  -2  18         26.81         21.95         2.50 o                         
   6  -2  18         94.64        110.75         5.32 o                         
   8  -2  18         80.95        104.24         8.34 o                         
 -11  -1  18         41.57         55.38         4.93 o                         
  -9  -1  18         20.47         19.30         3.33 o                         
  -7  -1  18         25.38         22.91         2.45 o                         
  -5  -1  18        167.08        203.03         5.86 o                         
  -3  -1  18         22.64         16.13         2.59 o                         
  -1  -1  18         27.61         26.47         1.91 o                         
   1  -1  18         37.78         35.01         2.89 o                         
   3  -1  18        236.36        273.52         6.45 o                         
   5  -1  18         42.83         32.49         2.73 o                         
   7  -1  18         99.48        102.61         5.55 o                         
 -12   0  18          9.29         14.60        13.97 o                         
 -10   0  18          2.08         11.88         5.41 o                         
  -8   0  18         61.72         45.03         3.60 o                         
  -6   0  18          0.30          2.31         2.32 o                         
  -4   0  18        192.43        206.18         5.19 o                         
  -2   0  18         36.68         33.70         2.26 o                         
   0   0  18       1467.66       1641.59        27.68 o                         
   2   0  18         92.78         85.91         5.78 o                         
   4   0  18          0.23         -0.06         2.48 o                         
   6   0  18        764.72        867.81        17.46 o                         
   8   0  18         83.65         81.99         5.98 o                         
 -11   1  18         41.17         42.67         6.41 o                         
  -9   1  18         21.85         16.59         3.06 o                         
  -7   1  18         25.34         17.47         2.56 o                         
  -5   1  18        168.30        171.30         5.59 o                         
  -3   1  18         22.64         18.43         1.92 o                         
  -1   1  18         27.78         18.58         2.16 o                         
   1   1  18         37.38         29.97         2.39 o                         
   3   1  18        236.97        248.78         6.65 o                         
   5   1  18         43.13         34.29         3.22 o                         
   7   1  18         99.72         80.78         5.14 o                         
 -10   2  18        146.41        138.66         9.23 o                         
  -8   2  18        219.50        221.00         6.60 o                         
  -6   2  18        318.00        278.29         7.71 o                         
  -4   2  18       1339.81       1271.15        20.10 o                         
  -2   2  18        207.49        182.79         5.22 o                         
   0   2  18        106.21        104.51         4.83 o                         
   2   2  18         86.65         70.98         4.32 o                         
   4   2  18         26.72         17.96         3.96 o                         
   6   2  18         94.85        113.81         8.68 o                         
   8   2  18         81.66         74.51         7.37 o                         
  -9   3  18         61.68         69.07         7.33 o                         
  -7   3  18         83.35         72.37         4.57 o                         
  -5   3  18         92.55         81.34         4.45 o                         
  -3   3  18        642.22        626.87        13.56 o                         
  -1   3  18        159.30        141.65         5.45 o                         
   1   3  18         59.46         45.36         5.55 o                         
   3   3  18         39.35         35.66         3.47 o                         
   5   3  18        100.41         97.00         7.07 o                         
   7   3  18          2.41          3.26         4.76 o                         
  -8   4  18         35.05         35.01         4.69 o                         
  -6   4  18         31.66         26.24         2.94 o                         
  -4   4  18         45.96         42.32         3.29 o                         
  -2   4  18         27.74         19.54         3.80 o                         
   0   4  18          3.93         -0.54         2.93 o                         
   2   4  18          3.26          5.86         2.81 o                         
   4   4  18         45.58         39.25         4.14 o                         
   6   4  18        124.06        147.74         8.24 o                         
  -7   5  18         38.42         24.02         3.86 o                         
  -5   5  18          2.37          1.17         2.76 o                         
  -3   5  18          2.92          5.42         2.86 o                         
  -1   5  18        156.69        131.14         6.96 o                         
   1   5  18        133.74        112.71         6.33 o                         
   3   5  18          2.23          6.01         3.17 o                         
   5   5  18         20.56         21.45         4.41 o                         
  -6   6  18        100.56         94.19         6.20 o                         
  -4   6  18          7.66         14.98         3.61 o                         
  -2   6  18         30.59         24.83         4.13 o                         
   0   6  18         26.64         23.82         3.90 o                         
   2   6  18          7.06          2.25         3.14 o                         
  -4  -6  19         26.87         37.68         9.00 o                         
  -2  -6  19        106.96        162.32         7.84 o                         
   0  -6  19         16.85         28.64         4.30 o                         
  -7  -5  19         27.54         28.99         5.42 o                         
  -5  -5  19         16.88          4.78         4.48 o                         
  -3  -5  19         48.34         76.67         6.27 o                         
  -1  -5  19        171.89        264.48        10.10 o                         
   1  -5  19        107.86        181.14        10.94 o                         
   3  -5  19          3.13          1.37         3.51 o                         
  -8  -4  19         47.33         47.45         5.16 o                         
  -6  -4  19         57.95         62.56         4.95 o                         
  -4  -4  19         18.73         20.63         2.63 o                         
  -2  -4  19         42.60         40.34         3.61 o                         
   0  -4  19        120.56        121.30         6.33 o                         
   2  -4  19         17.64         28.12         3.08 o                         
   4  -4  19         19.76         20.05         3.06 o                         
   6  -4  19         82.60        133.72         8.31 o                         
  -9  -3  19        162.27        179.94         8.73 o                         
  -7  -3  19         55.69         73.89         5.45 o                         
  -5  -3  19         17.04         13.31         2.80 o                         
  -3  -3  19        295.21        374.24         9.14 o                         
  -1  -3  19         41.71         47.17         3.57 o                         
   1  -3  19         42.27         64.50         3.40 o                         
   3  -3  19         66.10         67.28         4.92 o                         
   5  -3  19         57.68         55.49         4.57 o                         
   7  -3  19         35.99         41.96         4.81 o                         
 -10  -2  19          1.08         -1.17         3.60 o                         
  -8  -2  19         29.46         22.64         3.00 o                         
  -6  -2  19         32.65         23.34         3.19 o                         
  -4  -2  19         29.75         23.20         3.79 o                         
  -2  -2  19        450.44        585.08        11.84 o                         
   0  -2  19         32.50         27.26         1.87 o                         
   2  -2  19         29.73         31.57         3.22 o                         
   4  -2  19         42.14         35.24         2.73 o                         
   6  -2  19         50.27         35.76         4.24 o                         
 -11  -1  19        124.19        148.71         9.94 o                         
  -9  -1  19        241.45        281.89         8.39 o                         
  -7  -1  19         15.42         17.52         2.49 o                         
  -5  -1  19        357.87        380.21         8.67 o                         
  -3  -1  19        328.83        389.93         7.36 o                         
  -1  -1  19          1.72          0.52         1.48 o                         
   1  -1  19        487.06        568.19        11.05 o                         
   3  -1  19         56.84         56.60         3.37 o                         
   5  -1  19        172.97        211.96         6.85 o                         
   7  -1  19         29.82         23.64         3.97 o                         
 -10   0  19         44.71         45.00         4.26 o                         
  -8   0  19         95.25         64.60         4.77 o                         
  -6   0  19        274.79        341.06         7.60 o                         
  -4   0  19         65.28         67.01         3.51 o                         
  -2   0  19        114.37        116.93         3.77 o                         
   0   0  19        578.35        556.33        12.84 o                         
   2   0  19         78.08         78.96         4.14 o                         
   4   0  19         50.58         25.58         3.82 o                         
   6   0  19         45.97         30.54         3.09 o                         
   8   0  19         13.53          6.59         8.07 o                         
 -11   1  19        124.12        123.74         7.80 o                         
  -9   1  19        238.84        247.02        11.15 o                         
  -7   1  19         15.75          9.76         2.57 o                         
  -5   1  19        359.03        342.26         7.80 o                         
  -3   1  19        330.73        350.64         7.54 o                         
  -1   1  19          1.98          2.28         2.22 o                         
   1   1  19        489.84        515.17        10.63 o                         
   3   1  19         57.00         45.62         3.14 o                         
   5   1  19        173.09        179.64         5.97 o                         
   7   1  19         29.79         15.43         3.77 o                         
 -10   2  19          1.21          3.04         5.36 o                         
  -8   2  19         28.66         25.27         4.24 o                         
  -6   2  19         32.74         25.78         3.60 o                         
  -4   2  19         30.12         23.08         2.86 o                         
  -2   2  19        447.85        465.84         9.42 o                         
   0   2  19         31.96         22.01         2.85 o                         
   2   2  19         28.43         22.56         2.88 o                         
   4   2  19         41.50         28.13         2.93 o                         
   6   2  19         50.61         30.73         4.40 o                         
  -9   3  19        162.10        160.05        11.96 o                         
  -7   3  19         56.43         45.55         3.60 o                         
  -5   3  19         17.18         12.15         3.41 o                         
  -3   3  19        291.25        278.87         7.98 o                         
  -1   3  19         41.72         29.99         2.90 o                         
   1   3  19         42.53         36.71         3.03 o                         
   3   3  19         66.12         46.98         4.02 o                         
   5   3  19         58.13         50.33         4.87 o                         
   7   3  19         35.79         23.90         5.31 o                         
  -8   4  19         47.12         45.95         6.19 o                         
  -6   4  19         57.39         47.24         4.26 o                         
  -4   4  19         18.26         10.50         2.86 o                         
  -2   4  19         43.56         27.09         4.08 o                         
   0   4  19        120.49         85.73         6.18 o                         
   2   4  19         17.63         15.21         3.10 o                         
   4   4  19         19.78         15.58         3.58 o                         
   6   4  19         82.32         62.66         6.84 o                         
  -7   5  19         27.75         16.51         7.83 o                         
  -5   5  19         17.07         19.73         3.94 o                         
  -3   5  19         48.15         36.45         4.10 o                         
  -1   5  19        174.78        158.41        12.45 o                         
   1   5  19        107.75        108.27         6.23 o                         
   3   5  19          3.22          0.42         3.31 o                         
  -4   6  19         27.09         16.76         4.64 o                         
  -2   6  19        107.73        120.24         9.12 o                         
   0   6  19         17.00         13.72         5.19 o                         
   2   6  19         11.08         10.97         6.20 o                         
  -4  -6  20          3.07          4.44         4.23 o                         
  -2  -6  20         40.88         51.60         6.36 o                         
   0  -6  20        123.42        239.86        10.11 o                         
  -7  -5  20         15.02         17.39         6.85 o                         
  -5  -5  20         32.26         43.91         5.23 o                         
  -3  -5  20         27.06         33.00         4.19 o                         
  -1  -5  20         50.87         66.61         4.55 o                         
   1  -5  20         53.62         79.47         6.72 o                         
   3  -5  20          6.27         -4.46        11.53 o                         
  -8  -4  20          9.16          4.09         3.14 o                         
  -6  -4  20         36.44         40.41         4.47 o                         
  -4  -4  20         89.43        138.11         5.69 o                         
  -2  -4  20        302.81        401.85        10.66 o                         
   0  -4  20        508.24        732.21        18.14 o                         
   2  -4  20         85.34        116.07         5.98 o                         
   4  -4  20          3.05         -2.28         2.93 o                         
  -9  -3  20         55.57         50.73         7.40 o                         
  -7  -3  20         49.79         57.15         5.35 o                         
  -5  -3  20        218.23        287.23         9.72 o                         
  -3  -3  20         98.43        142.83         5.46 o                         
  -1  -3  20        391.30        517.49         9.56 o                         
   1  -3  20        129.13        144.00         4.65 o                         
   3  -3  20        134.77        161.97         5.84 o                         
   5  -3  20         88.47        137.54         8.12 o                         
 -10  -2  20          6.61          4.12         3.85 o                         
  -8  -2  20        233.76        294.03         8.95 o                         
  -6  -2  20         17.01         16.95         2.68 o                         
  -4  -2  20        146.15        175.56         5.45 o                         
  -2  -2  20        719.62        852.61        15.28 o                         
   0  -2  20         94.45        109.93         3.79 o                         
   2  -2  20        126.73        137.99         6.31 o                         
   4  -2  20         81.63         87.34         5.06 o                         
   6  -2  20          6.75         11.65         3.46 o                         
 -11  -1  20          6.43          6.09         6.82 o                         
  -9  -1  20         81.92         73.20         4.93 o                         
  -7  -1  20        202.72        191.88         6.80 o                         
  -5  -1  20        286.52        314.74         7.23 o                         
  -3  -1  20         49.30         53.04         3.81 o                         
  -1  -1  20         51.35         54.07         2.98 o                         
   1  -1  20        351.55        390.35         8.51 o                         
   3  -1  20        109.67        115.44         6.55 o                         
   5  -1  20        141.21        161.58         6.99 o                         
   7  -1  20         39.95         39.04         4.13 o                         
 -10   0  20          1.60         -0.22         4.25 o                         
  -8   0  20         42.06         38.76         3.88 o                         
  -6   0  20          3.11          1.32         2.12 o                         
  -4   0  20          2.22          0.94         1.98 o                         
  -2   0  20        614.57        646.86        11.15 o                         
   0   0  20         34.90         21.91         2.78 o                         
   2   0  20        160.17        172.95         5.73 o                         
   4   0  20        550.03        630.51        12.66 o                         
   6   0  20        121.81        180.26         6.55 o                         
 -11   1  20          6.44         -1.37         4.44 o                         
  -9   1  20         82.22         75.16         5.39 o                         
  -7   1  20        202.60        170.86         9.11 o                         
  -5   1  20        287.02        290.30         7.49 o                         
  -3   1  20         50.27         41.13         2.89 o                         
  -1   1  20         50.13         51.11         3.58 o                         
   1   1  20        351.32        345.03         8.22 o                         
   3   1  20        109.26         99.31         5.17 o                         
   5   1  20        139.96        144.64         7.31 o                         
   7   1  20         39.73         22.62         6.97 o                         
 -10   2  20          6.48          0.18         5.32 o                         
  -8   2  20        234.71        216.50        10.14 o                         
  -6   2  20         17.33          5.76         3.74 o                         
  -4   2  20        145.84        139.15         5.59 o                         
  -2   2  20        717.04        675.92        14.41 o                         
   0   2  20         95.14         89.07         6.13 o                         
   2   2  20        129.40         91.11         5.99 o                         
   4   2  20         82.01         60.09         5.65 o                         
   6   2  20          6.45          2.90         6.05 o                         
  -9   3  20         56.32         44.19         7.67 o                         
  -7   3  20         49.32         38.72         3.61 o                         
  -5   3  20        218.65        213.91         7.53 o                         
  -3   3  20         99.85         84.71         5.47 o                         
  -1   3  20        392.02        350.27         9.64 o                         
   1   3  20        131.20        110.19         7.91 o                         
   3   3  20        134.15        129.40         8.55 o                         
   5   3  20         88.77         92.70         7.37 o                         
  -8   4  20          9.26          3.97         7.30 o                         
  -6   4  20         36.04         24.46         3.82 o                         
  -4   4  20         88.96         77.91         5.53 o                         
  -2   4  20        300.50        256.53         9.08 o                         
   0   4  20        507.41        509.48        17.38 o                         
   2   4  20         85.71         80.43         6.22 o                         
   4   4  20          3.07         -2.89         3.45 o                         
  -7   5  20         15.37          4.40        10.05 o                         
  -5   5  20         32.23         19.67         4.92 o                         
  -3   5  20         26.62         18.21         3.97 o                         
  -1   5  20         50.29         23.02         4.60 o                         
   1   5  20         54.28         34.30         3.77 o                         
   3   5  20          6.47         -0.30         3.66 o                         
  -4   6  20          3.01          6.38         5.13 o                         
  -2   6  20         40.65         30.69         4.26 o                         
   0   6  20        122.87        105.39        11.25 o                         
  -5  -5  21         33.56         36.58         4.73 o                         
  -3  -5  21         43.76         75.65         6.58 o                         
  -1  -5  21         14.67         10.21         2.81 o                         
   1  -5  21          4.44          6.54         2.89 o                         
   3  -5  21         27.50         28.39         4.23 o                         
  -8  -4  21          1.78          1.64         3.32 o                         
  -6  -4  21         91.82        129.83         7.97 o                         
  -4  -4  21         41.04         35.92         5.08 o                         
  -2  -4  21        430.28        628.66        19.95 o                         
   0  -4  21         56.14         71.77         4.45 o                         
   2  -4  21         13.13         14.94         2.71 o                         
   4  -4  21          4.85          0.94         3.31 o                         
  -9  -3  21        176.27        234.93        12.43 o                         
  -7  -3  21        228.04        317.82         9.64 o                         
  -5  -3  21         24.02         22.49         3.58 o                         
  -3  -3  21        359.40        503.12        11.07 o                         
  -1  -3  21          7.11          9.94         2.45 o                         
   1  -3  21        232.13        308.14         7.62 o                         
   3  -3  21         49.70         51.70         4.22 o                         
   5  -3  21         20.14         26.17         3.43 o                         
 -10  -2  21          7.11          6.31         5.53 o                         
  -8  -2  21         88.20         77.33         5.17 o                         
  -6  -2  21         92.62        108.96         7.49 o                         
  -4  -2  21        119.79        128.25         5.54 o                         
  -2  -2  21        690.81        864.69        15.58 o                         
   0  -2  21         78.16         72.85         4.73 o                         
   2  -2  21        161.21        173.56         5.54 o                         
   4  -2  21         22.03         20.67         2.69 o                         
   6  -2  21         29.41         29.79         4.20 o                         
 -11  -1  21          4.92          5.14         4.84 o                         
  -9  -1  21         28.05         22.69         3.97 o                         
  -7  -1  21        175.62        177.15         6.13 o                         
  -5  -1  21         32.39         30.64         2.68 o                         
  -3  -1  21          9.56         12.56         2.09 o                         
  -1  -1  21        207.61        235.55         8.10 o                         
   1  -1  21         21.35         14.34         2.38 o                         
   3  -1  21         28.64         29.66         2.79 o                         
   5  -1  21         55.27         64.11         5.66 o                         
   7  -1  21         38.63         27.12         5.26 o                         
 -10   0  21         17.63         11.27         5.43 o                         
  -8   0  21         19.32         18.97         3.71 o                         
  -6   0  21          2.59          3.40         2.78 o                         
  -4   0  21          1.76          1.31         2.18 o                         
  -2   0  21         57.49         60.46         3.93 o                         
   0   0  21        141.95        155.98         6.26 o                         
   2   0  21         58.73         44.78         3.76 o                         
   4   0  21        144.04        183.62         7.22 o                         
   6   0  21        605.45        696.90        20.02 o                         
 -11   1  21          4.75          4.82         5.63 o                         
  -9   1  21         27.74         12.33         4.41 o                         
  -7   1  21        174.24        160.58         6.84 o                         
  -5   1  21         32.18         26.47         2.73 o                         
  -3   1  21          9.40         10.15         2.71 o                         
  -1   1  21        206.18        201.23         7.28 o                         
   1   1  21         21.82         13.93         2.47 o                         
   3   1  21         28.03         22.20         3.39 o                         
   5   1  21         55.91         53.08         5.32 o                         
   7   1  21         38.69         35.87         5.67 o                         
 -10   2  21          7.25          2.77         6.48 o                         
  -8   2  21         88.61         79.26         6.64 o                         
  -6   2  21         93.44         73.36         4.75 o                         
  -4   2  21        120.39        111.41         7.95 o                         
  -2   2  21        688.81        687.64        14.88 o                         
   0   2  21         78.08         51.10         3.68 o                         
   2   2  21        163.25        146.19         6.42 o                         
   4   2  21         21.81         16.51         3.52 o                         
   6   2  21         29.01         18.18         4.66 o                         
  -9   3  21        176.19        184.06        15.97 o                         
  -7   3  21        228.81        230.49         7.41 o                         
  -5   3  21         23.62         21.42         3.37 o                         
  -3   3  21        360.21        389.20        10.72 o                         
  -1   3  21          6.95          7.98         3.29 o                         
   1   3  21        230.85        210.40         7.43 o                         
   3   3  21         49.46         36.49         3.84 o                         
   5   3  21         20.05         14.68         6.91 o                         
  -8   4  21          1.64          2.79         5.90 o                         
  -6   4  21         90.31         89.59         6.23 o                         
  -4   4  21         41.27         35.94         3.84 o                         
  -2   4  21        431.66        431.93        12.43 o                         
   0   4  21         55.72         42.04         4.55 o                         
   2   4  21         13.56          9.07         3.49 o                         
   4   4  21          4.88          4.19         3.75 o                         
  -5   5  21         33.60         25.30         4.94 o                         
  -3   5  21         44.13         45.36         5.85 o                         
  -1   5  21         14.51         11.54         3.97 o                         
   1   5  21          4.71         -1.72         3.17 o                         
   3   5  21         27.61         19.54         3.73 o                         
  -5  -5  22         25.58         15.13         5.79 o                         
  -3  -5  22         17.33         17.34         4.02 o                         
  -1  -5  22         16.72         17.70         4.35 o                         
   1  -5  22         10.60          4.87         5.71 o                         
  -8  -4  22         18.30         13.99         4.00 o                         
  -6  -4  22         61.37         73.89         9.93 o                         
  -4  -4  22         43.52         65.84         5.44 o                         
  -2  -4  22        103.04        147.62        10.91 o                         
   0  -4  22         54.07         67.28         4.24 o                         
   2  -4  22          3.96          5.77         3.30 o                         
   4  -4  22         36.52         37.18         4.14 o                         
  -9  -3  22        149.98        189.65         8.62 o                         
  -7  -3  22        131.97        173.10         7.66 o                         
  -5  -3  22         19.04         28.20         3.39 o                         
  -3  -3  22         50.70         73.72         4.76 o                         
  -1  -3  22          8.05          7.48         2.20 o                         
   1  -3  22         11.06         16.14         2.61 o                         
   3  -3  22         42.59         52.49         6.07 o                         
   5  -3  22         40.68         44.63         5.73 o                         
 -10  -2  22         82.27         54.13        12.46 o                         
  -8  -2  22         38.63         55.39         4.91 o                         
  -6  -2  22         17.21         19.17         2.67 o                         
  -4  -2  22        502.05        668.10        14.31 o                         
  -2  -2  22         47.89         54.20         4.36 o                         
   0  -2  22         11.79         12.00         2.75 o                         
   2  -2  22         37.13         37.56         3.01 o                         
   4  -2  22         13.37         18.95         2.87 o                         
   6  -2  22          0.97         -1.03         4.02 o                         
  -9  -1  22         32.34         28.90         4.27 o                         
  -7  -1  22        145.31        156.07         6.06 o                         
  -5  -1  22         10.64          0.79         2.94 o                         
  -3  -1  22        634.92        740.87        13.40 o                         
  -1  -1  22         45.28         36.19         3.22 o                         
   1  -1  22        146.44        140.79         7.38 o                         
   3  -1  22         53.37         57.18         4.42 o                         
   5  -1  22         39.89         33.12         4.43 o                         
 -10   0  22          1.59         -1.28         4.58 o                         
  -8   0  22         26.29         14.62         3.44 o                         
  -6   0  22         35.42         28.50         3.46 o                         
  -4   0  22          8.27          4.33         2.32 o                         
  -2   0  22          0.07          5.43         2.65 o                         
   0   0  22          2.18         -2.09         2.38 o                         
   2   0  22         11.21          8.63         3.08 o                         
   4   0  22        720.18        903.72        19.75 o                         
   6   0  22         23.19         17.23         3.77 o                         
  -9   1  22         32.61         35.33         4.72 o                         
  -7   1  22        143.74        142.15         7.21 o                         
  -5   1  22         11.10          7.81         3.07 o                         
  -3   1  22        639.38        642.96        14.51 o                         
  -1   1  22         45.12         34.61         3.30 o                         
   1   1  22        146.25        126.92         9.77 o                         
   3   1  22         53.74         51.51         3.80 o                         
   5   1  22         40.03         33.29         3.77 o                         
 -10   2  22         81.92         60.35        10.38 o                         
  -8   2  22         36.87         40.61         5.10 o                         
  -6   2  22         16.99         15.19         3.40 o                         
  -4   2  22        504.64        581.84        30.12 o                         
  -2   2  22         47.75         50.34         5.25 o                         
   0   2  22         12.15         12.99         3.00 o                         
   2   2  22         37.62         21.28         3.78 o                         
   4   2  22         13.04         13.15         3.43 o                         
   6   2  22          0.94          0.08         4.80 o                         
  -9   3  22        150.83        136.32        11.85 o                         
  -7   3  22        131.70        136.08         9.45 o                         
  -5   3  22         19.18         15.18         4.39 o                         
  -3   3  22         49.46         43.06         3.85 o                         
  -1   3  22          8.15         12.61         3.31 o                         
   1   3  22         11.22          0.32         3.51 o                         
   3   3  22         42.38         29.68         4.17 o                         
   5   3  22         40.63         28.31         8.35 o                         
  -8   4  22         18.53         14.87        10.79 o                         
  -6   4  22         63.03         50.71         5.66 o                         
  -4   4  22         42.80         44.97         4.11 o                         
  -2   4  22        102.05        104.50         6.51 o                         
   0   4  22         54.41         48.97         6.38 o                         
   2   4  22          4.07         -1.97         3.28 o                         
   4   4  22         37.06         27.32         4.10 o                         
  -5   5  22         25.02         11.83         4.07 o                         
  -3   5  22         17.50         16.92         4.23 o                         
  -1   5  22         16.55         19.12         4.16 o                         
   1   5  22         10.38          4.28         4.10 o                         
  -5  -5  23         64.77         77.76        15.46 o                         
  -3  -5  23         28.58         32.15         5.09 o                         
  -1  -5  23        168.68        277.89        10.95 o                         
   1  -5  23          0.25         12.68         4.48 o                         
  -6  -4  23         57.29         93.72         7.60 o                         
  -4  -4  23         42.64         53.38         6.00 o                         
  -2  -4  23         44.42         55.43         4.89 o                         
   0  -4  23          1.51          2.91         2.95 o                         
   2  -4  23          4.85          7.47         5.39 o                         
  -7  -3  23         19.55         16.82         3.34 o                         
  -5  -3  23         65.99         72.86         6.40 o                         
  -3  -3  23          7.32          4.22         3.04 o                         
  -1  -3  23          7.64          9.06         2.44 o                         
   1  -3  23         19.75         21.99         3.59 o                         
   3  -3  23         42.83         47.82         4.92 o                         
  -8  -2  23        214.15        260.01        10.58 o                         
  -6  -2  23          9.38          3.45         2.62 o                         
  -4  -2  23        152.65        184.55         6.12 o                         
  -2  -2  23        347.89        407.04        12.37 o                         
   0  -2  23        114.65        129.21         5.85 o                         
   2  -2  23         33.63         33.26         3.59 o                         
   4  -2  23         13.77          7.49         3.45 o                         
  -9  -1  23         17.93          8.45         4.57 o                         
  -7  -1  23         11.59          8.13         3.08 o                         
  -5  -1  23        165.54        174.88         7.47 o                         
  -3  -1  23        790.32        890.80        19.82 o                         
  -1  -1  23        132.74        157.44         7.73 o                         
   1  -1  23         87.83         87.78         5.69 o                         
   3  -1  23         92.04         88.75         5.29 o                         
   5  -1  23          5.24          3.05         3.79 o                         
 -10   0  23         12.81          8.25         5.77 o                         
  -8   0  23          0.01          1.06         3.37 o                         
  -6   0  23          3.29          1.51         2.93 o                         
  -4   0  23          1.91          0.52         3.07 o                         
  -2   0  23         50.30         41.45         3.89 o                         
   0   0  23        110.24        115.07         6.43 o                         
   2   0  23          5.34          1.70         2.64 o                         
   4   0  23        255.83        303.17         9.19 o                         
   6   0  23         28.41         19.88         6.23 o                         
  -9   1  23         17.76          9.35         5.54 o                         
  -7   1  23         11.75         11.18         3.30 o                         
  -5   1  23        165.51        161.27         6.15 o                         
  -3   1  23        790.13        822.20        30.39 o                         
  -1   1  23        132.27        126.05         6.87 o                         
   1   1  23         87.20         88.87         5.14 o                         
   3   1  23         93.36         75.59         6.09 o                         
   5   1  23          5.34          1.38         5.51 o                         
  -8   2  23        212.67        190.43        11.39 o                         
  -6   2  23          9.51          9.11         4.02 o                         
  -4   2  23        150.81        143.56         7.35 o                         
  -2   2  23        348.41        366.26        10.46 o                         
   0   2  23        114.11         86.09         5.66 o                         
   2   2  23         35.06         26.05         4.38 o                         
   4   2  23         13.95         12.87         3.90 o                         
  -7   3  23         20.23         17.25         4.28 o                         
  -5   3  23         64.91         52.16         4.80 o                         
  -3   3  23          7.09          5.89         3.15 o                         
  -1   3  23          7.47         11.65         3.52 o                         
   1   3  23         19.47         18.41         4.13 o                         
   3   3  23         42.98         36.89         4.27 o                         
  -6   4  23         57.53         57.51         5.89 o                         
  -4   4  23         41.71         44.05         6.54 o                         
  -2   4  23         43.84         41.94         5.12 o                         
   0   4  23          1.53         -2.30         3.97 o                         
   2   4  23          4.77          2.55         3.49 o                         
  -5   5  23         64.96         74.09        17.57 o                         
  -3   5  23         28.05         18.40         4.68 o                         
  -1   5  23        167.77        166.52        11.38 o                         
   1   5  23          0.26          4.60         3.83 o                         
  -6  -4  24         22.93         24.09         4.00 o                         
  -4  -4  24         22.08         18.65         3.76 o                         
  -2  -4  24         92.86        157.04         7.95 o                         
   0  -4  24          7.72          4.81         7.37 o                         
   2  -4  24         34.03         15.82         5.05 o                         
  -7  -3  24          3.46         11.21         3.82 o                         
  -5  -3  24        101.75        126.79         9.42 o                         
  -3  -3  24          6.68          4.60         2.83 o                         
  -1  -3  24         22.91         26.11         3.79 o                         
   1  -3  24         45.63         53.35         4.94 o                         
   3  -3  24         14.72         12.92         3.84 o                         
  -8  -2  24         24.39         24.91         4.13 o                         
  -6  -2  24          4.72          1.31         3.33 o                         
  -4  -2  24        482.85        602.88        17.43 o                         
  -2  -2  24         14.77         16.81         3.33 o                         
   0  -2  24        158.66        193.03         7.58 o                         
   2  -2  24         36.88         42.44         5.21 o                         
   4  -2  24         15.65         15.74         4.08 o                         
  -9  -1  24         40.44         47.10         6.42 o                         
  -7  -1  24         77.26         84.61         7.49 o                         
  -5  -1  24        186.75        171.33         7.34 o                         
  -3  -1  24         47.98         39.30         3.59 o                         
  -1  -1  24         59.03         56.25         4.75 o                         
   1  -1  24        115.55        109.17         6.39 o                         
   3  -1  24         79.27         76.16         5.82 o                         
   5  -1  24         77.22         62.62         5.12 o                         
  -8   0  24         66.00         59.85         5.45 o                         
  -6   0  24         27.11         18.59         3.35 o                         
  -4   0  24         57.86         46.07         3.84 o                         
  -2   0  24        108.51        106.09         6.22 o                         
   0   0  24          2.92          2.67         2.68 o                         
   2   0  24         54.63         38.58         4.30 o                         
   4   0  24          0.52          3.57         3.34 o                         
  -9   1  24         40.52         39.89         5.58 o                         
  -7   1  24         77.82         71.03         5.13 o                         
  -5   1  24        185.82        167.55         6.77 o                         
  -3   1  24         47.69         41.65         4.78 o                         
  -1   1  24         58.77         38.77         4.15 o                         
   1   1  24        115.69         91.62         6.75 o                         
   3   1  24         79.65         71.37         5.62 o                         
   5   1  24         76.99         59.62         6.07 o                         
  -8   2  24         24.53         24.10         5.02 o                         
  -6   2  24          4.64         -2.49         3.76 o                         
  -4   2  24        485.57        487.48        14.89 o                         
  -2   2  24         14.72         16.53         4.06 o                         
   0   2  24        159.10        128.88         5.91 o                         
   2   2  24         37.56         34.31         4.06 o                         
   4   2  24         15.98         16.93         4.55 o                         
  -7   3  24          3.45         12.94         7.06 o                         
  -5   3  24        101.53         84.05         6.45 o                         
  -3   3  24          6.38         -0.24         3.69 o                         
  -1   3  24         23.08         23.62         3.67 o                         
   1   3  24         45.49         30.90         4.19 o                         
   3   3  24         15.03         11.37         4.25 o                         
  -6   4  24         23.20         28.17         6.93 o                         
  -4   4  24         21.49         19.75         5.23 o                         
  -2   4  24         93.28         58.71        10.14 o                         
   0   4  24          7.83          7.08         4.34 o                         
   2   4  24         33.47         22.66         4.19 o                         
  -4  -4  25          1.28          1.33         3.88 o                         
  -2  -4  25         63.93         98.70         7.77 o                         
   0  -4  25          9.83         12.74         5.35 o                         
  -7  -3  25          5.79          1.41         3.89 o                         
  -5  -3  25         77.69         89.19         6.46 o                         
  -3  -3  25         61.24         72.61         5.70 o                         
  -1  -3  25         27.52         28.61         3.87 o                         
   1  -3  25         15.69         22.11         3.96 o                         
   3  -3  25          5.30         11.87         4.37 o                         
  -8  -2  25          4.55          8.36         5.67 o                         
  -6  -2  25          2.23          2.16         4.15 o                         
  -4  -2  25         64.72         64.23         4.97 o                         
  -2  -2  25        127.78        147.72         6.48 o                         
   0  -2  25         58.27         60.73         4.91 o                         
   2  -2  25         64.66         63.16         5.95 o                         
   4  -2  25         38.06         40.54         4.70 o                         
  -9  -1  25          2.25          2.97         5.19 o                         
  -7  -1  25         76.98         74.99         6.78 o                         
  -5  -1  25         23.00         19.36         3.47 o                         
  -3  -1  25         56.61         51.92         4.94 o                         
  -1  -1  25        389.14        432.59        12.03 o                         
   1  -1  25        176.17        171.84         8.61 o                         
   3  -1  25         35.42         25.36         3.87 o                         
  -8   0  25         31.47         21.94         4.37 o                         
  -6   0  25          6.74          8.20         3.45 o                         
  -4   0  25          0.26         -3.20         3.27 o                         
  -2   0  25          0.06         -1.49         3.06 o                         
   0   0  25         25.21         18.08         3.15 o                         
   2   0  25          2.18          4.21         3.28 o                         
   4   0  25         14.77         11.27         3.87 o                         
  -9   1  25          2.12         -0.50         5.94 o                         
  -7   1  25         77.98         68.17         6.88 o                         
  -5   1  25         22.44         16.38         4.02 o                         
  -3   1  25         55.66         40.77         5.10 o                         
  -1   1  25        389.10        410.35        12.17 o                         
   1   1  25        175.07        163.81         7.92 o                         
   3   1  25         35.51         21.05         4.19 o                         
  -8   2  25          4.62          6.50         5.25 o                         
  -6   2  25          2.03         -0.59         4.12 o                         
  -4   2  25         64.34         41.66         7.92 o                         
  -2   2  25        129.61        125.68         7.88 o                         
   0   2  25         58.09         53.13         4.63 o                         
   2   2  25         64.07         46.46         4.72 o                         
   4   2  25         37.89         27.89         4.28 o                         
  -7   3  25          5.83         -3.70         6.21 o                         
  -5   3  25         78.56         72.56         7.49 o                         
  -3   3  25         61.29         54.76         5.24 o                         
  -1   3  25         27.72         24.94         3.99 o                         
   1   3  25         15.54         13.17         4.54 o                         
   3   3  25          5.44          0.94         4.16 o                         
  -4   4  25          1.27         -0.59         6.24 o                         
  -2   4  25         63.87         60.21         5.74 o                         
   0   4  25          9.86          6.43         4.47 o                         
  -4  -4  26          7.27          0.79         4.60 o                         
  -2  -4  26        121.51        194.71         8.99 o                         
  -5  -3  26         39.32         43.71         5.26 o                         
  -3  -3  26         28.87         18.80         4.02 o                         
  -1  -3  26          6.75          1.28         4.81 o                         
   1  -3  26         35.41         36.80         5.83 o                         
  -8  -2  26         33.85         28.86         6.13 o                         
  -6  -2  26         72.27         82.45         6.77 o                         
  -4  -2  26         15.80          9.32         3.50 o                         
  -2  -2  26         58.70         66.99         6.55 o                         
   0  -2  26         40.34         27.32         4.89 o                         
   2  -2  26         21.21         13.66         6.26 o                         
  -7  -1  26         12.29          8.89         3.86 o                         
  -5  -1  26         11.80          6.09         3.87 o                         
  -3  -1  26        305.06        358.23        11.18 o                         
  -1  -1  26         44.47         42.50         4.63 o                         
   1  -1  26         36.78         30.21         3.89 o                         
   3  -1  26         10.89          8.12         4.05 o                         
  -8   0  26         24.51         17.29         6.57 o                         
  -6   0  26          5.21          4.46         3.93 o                         
  -4   0  26         43.57         38.19         4.94 o                         
  -2   0  26        487.01        588.49        19.64 o                         
   0   0  26          4.18          1.82         3.47 o                         
   2   0  26          0.12         -3.27         3.27 o                         
   4   0  26          0.22          5.11         3.99 o                         
  -7   1  26         12.42          4.53         5.02 o                         
  -5   1  26         12.30          7.05         4.03 o                         
  -3   1  26        302.35        302.61        13.93 o                         
  -1   1  26         44.51         45.33         5.78 o                         
   1   1  26         37.61         29.44         3.97 o                         
   3   1  26         10.95          6.85         3.72 o                         
  -8   2  26         33.86         26.96         6.60 o                         
  -6   2  26         70.69         75.45         8.30 o                         
  -4   2  26         16.09         16.07         4.48 o                         
  -2   2  26         58.95         65.19         7.23 o                         
   0   2  26         40.29         31.98         4.21 o                         
   2   2  26         20.92         11.14         4.08 o                         
  -5   3  26         39.47         46.06         6.22 o                         
  -3   3  26         28.17         26.32         6.20 o                         
  -1   3  26          6.39         -1.49         4.40 o                         
   1   3  26         35.57         25.15         5.25 o                         
  -4   4  26          7.41         10.64         6.15 o                         
  -2   4  26        120.69         98.92         9.57 o                         
  -5  -3  27         40.41         41.49         5.31 o                         
  -3  -3  27         21.10         14.53         3.94 o                         
  -1  -3  27         28.41         24.96         8.83 o                         
   1  -3  27          6.87          3.95        10.44 o                         
  -6  -2  27          4.13         -2.04         6.02 o                         
  -4  -2  27         61.75         53.39         7.24 o                         
  -2  -2  27         15.87         17.25         4.96 o                         
   0  -2  27         83.03         84.76         8.19 o                         
   2  -2  27          4.27          9.45         4.36 o                         
  -7  -1  27         62.90         64.63         7.84 o                         
  -5  -1  27         13.71          7.73         4.18 o                         
  -3  -1  27         44.05         38.36         4.53 o                         
  -1  -1  27         75.36         86.71         6.89 o                         
   1  -1  27         42.37         31.08         4.40 o                         
   3  -1  27         73.94         53.24         6.57 o                         
  -8   0  27         21.03         15.34         5.42 o                         
  -6   0  27          8.73          9.63         4.87 o                         
  -4   0  27        332.92        361.82        17.66 o                         
  -2   0  27          1.39         -1.51         3.65 o                         
   0   0  27          4.28          3.82         4.16 o                         
   2   0  27         43.76         31.31         6.09 o                         
  -7   1  27         62.87         59.61         7.11 o                         
  -5   1  27         14.04         12.57         5.07 o                         
  -3   1  27         43.00         37.98         5.24 o                         
  -1   1  27         75.88         66.62         6.46 o                         
   1   1  27         42.02         36.42         5.21 o                         
   3   1  27         73.73         59.85         4.83 o                         
  -6   2  27          4.11         -1.89         5.02 o                         
  -4   2  27         61.86         56.43         5.71 o                         
  -2   2  27         16.41         20.58         4.67 o                         
   0   2  27         82.49         77.87         8.33 o                         
   2   2  27          4.53          6.64         4.63 o                         
  -5   3  27         40.58         38.02         5.34 o                         
  -3   3  27         21.20         15.81         5.01 o                         
  -1   3  27         28.33          5.20        17.57 o                         
   1   3  27          6.91          9.72         7.70 o                         
  -3  -3  28          3.57          6.85         6.86 o                         
  -6  -2  28         12.19          2.28         4.44 o                         
  -4  -2  28          7.59         11.39         5.39 o                         
  -2  -2  28         13.36         10.88         5.23 o                         
   0  -2  28         56.00         44.66         4.94 o                         
  -7  -1  28         41.39         33.82         5.10 o                         
  -5  -1  28         59.09         45.52         5.33 o                         
  -3  -1  28        258.26        328.06        23.13 o                         
  -1  -1  28         13.17          8.91         4.17 o                         
   1  -1  28         20.10         19.12         5.91 o                         
  -6   0  28          0.77         -1.09         5.44 o                         
  -4   0  28         86.38         70.76         8.41 o                         
  -2   0  28         96.11        102.80         8.73 o                         
   0   0  28          0.02         -3.66         4.25 o                         
   2   0  28          3.72          5.09         4.40 o                         
  -7   1  28         41.93         53.93         8.22 o                         
  -5   1  28         59.25         72.75        10.38 o                         
  -3   1  28        259.18        273.91        15.57 o                         
  -1   1  28         13.01          3.65         5.80 o                         
   1   1  28         20.04         10.89         5.60 o                         
  -6   2  28         12.40         24.88         5.40 o                         
  -4   2  28          7.49          9.77         4.80 o                         
  -2   2  28         13.31          7.91         5.96 o                         
   0   2  28         55.45         50.58         8.28 o                         
  -3   3  28          3.56          1.26        11.53 o                         
  -4  -2  29          7.17          4.76         5.13 o                         
  -2  -2  29        100.19         96.38         8.92 o                         
  -5  -1  29         88.48         63.61         6.33 o                         
  -3  -1  29         36.28         23.40         5.99 o                         
  -1  -1  29         71.40         70.05         6.00 o                         
  -6   0  29         20.59         24.97         6.02 o                         
  -4   0  29         83.06         74.42        11.05 o                         
  -2   0  29         25.39         21.32         6.45 o                         
   0   0  29         16.73         14.97         4.30 o                         
  -5   1  29         88.44         84.48        11.67 o                         
  -3   1  29         36.50         23.33         6.43 o                         
  -1   1  29         70.64         61.21         6.27 o                         
  -4   2  29          7.09         21.51         5.67 o                         
  -2   2  29         99.82         78.41         7.11 o                         
  -4   0  30         19.06         -2.81         9.32 o                         
  -2   0  30          0.16          8.03         6.46 o                         
                                                                                
